# Supplementary material for: Crystal structure of bis­(mesit­yl)(pyrrol-1-yl)borane
Source: Acta Crystallogr E Crystallogr Commun. 2023 Jan 1;79(Pt 1):50–3. doi: 10.1107/S2056989022011768 (PMC9815137; doi:10.1107/S2056989022011768)
Supplement: Supplementary file 1 [file e-79-00050-sup1.cif]

##############################################################################
#                                                                            #
# This CIF contains the data in a paper accepted for publication in          #
# Acta Crystallographica Section E. It conforms to the requirements of       #
# Notes for Authors for Acta Crystallographica Section E, and has been       #
# peer reviewed under the auspices of the IUCr Commission on Journals.       #
#                                                                            #
# Full details of the Crystallographic Information File format               #
# are given in the paper "The Crystallographic Information File (CIF):       #
# a New Standard Archive File for Crystallography" by S. R. Hall, F. H.      #
# Allen and I. D. Brown [Acta Cryst. (1991), A47, 655-685].                  #
#                                                                            #
# The current version of the core CIF dictionary is obtainable from          #
# ftp://ftp.iucr.org/pub/cif_core.dic.                                       #
#                                                                            #
# Software is freely available for graphical display of the structure(s)     #
# in this CIF. For information consult the CIF software page                 #
# http://www.iucr.org/resources/cif/software.                                #
#                                                                            #
# This file may be used for bona fide research purposes within the           #
# scientific community so long as proper attribution is given to the journal # 
# article from which it was obtained.                                        #
#                                                                            #
##############################################################################
data_I
_audit_creation_method
;
Olex2 1.5
(compiled 2022.04.07 svn.rca3783a0 for OlexSys, GUI svn.r6498)
;
_journal_date_recd_electronic     2022-11-09
_journal_date_accepted     2022-12-08
_journal_name_full     'Acta Crystallographica, Section E'
_journal_year     2023
_journal_volume     79
_journal_issue      1
_journal_page_first     50
_journal_page_last     53
_journal_paper_category     GO
_journal_paper_doi     10.1107/S2056989022011768
_journal_coeditor_code     ZV2023
_publ_contact_author_name     'John D. Wallis'
_publ_contact_author_address
;
School of Science and Technology
Nottingham Trent University
Clifton Lane
Nottingham
NG1 8NS
UK
;
_publ_contact_author_email     ?
_publ_contact_author_fax     ?
_publ_contact_author_phone     +44-115-848-3944
_publ_section_title
;
Crystal structure of bis(mesityl)(pyrrol-1-yl)borane
;
loop_
    _publ_author_name
    _publ_author_footnote
    _publ_author_address
    'Sahin, Onur'
;
Current address:  Istinye University, Faculty of Pharmacy,
Basic Pharmacy Sciences, 34010, \.Istanbul, Turkey;  email:
 onur.sahin@istinye.edu.tr.
;
;
School of Science and Technology
Nottingham Trent University
Clifton Lane
Nottingham
NG1 8NS
UK
;
    'Wallis, John D.' .
;
School of Science and Technology
Nottingham Trent University
Clifton Lane
Nottingham
NG1 8NS
UK
;
_publ_section_synopsis
;
In the crystal structure of the title compound, the dimesitylboron group acts
to reduce the delocalization of the nitrogen atom's lone pair into the pyrrole
ring, with increases in the two N---C bond lengths compared to pyrrole itself.
The N---B bond is 1.44125(15) \%A long.
;
_chemical_name_systematic
;
(Pyrrol-1-yl)bis(2,4,6-trimethylphenyl)borane
;
_chemical_name_common
;
Bis(mesityl)(pyrrol-1-yl)borane
;
_chemical_formula_moiety     'C22 H26 B N'
_chemical_formula_sum     'C22 H26 B N'
_chemical_formula_iupac     'C22 H26 B N'
_chemical_formula_weight     315.25
_chemical_melting_point     411
_space_group_crystal_system     monoclinic
_space_group_name_H-M_alt     'P 1 21/n 1'
_space_group_name_Hall     '-P 2yn'
loop_
    _space_group_symop_operation_xyz
    'x, y, z'
    '-x+1/2, y+1/2, -z+1/2'
    '-x, -y, -z'
    'x-1/2, -y-1/2, z-1/2'
_cell_length_a     11.9157(2)
_cell_length_b     8.02230(10)
_cell_length_c     19.6440(3)
_cell_angle_alpha     90
_cell_angle_beta     99.8900(10)
_cell_angle_gamma     90
_cell_volume     1849.89(5)
_cell_formula_units_Z     4
_cell_measurement_reflns_used     8967
_cell_measurement_theta_min     4.042
_cell_measurement_theta_max     79.056
_cell_measurement_temperature     120
_exptl_crystal_description     plate
_exptl_crystal_colour     colourless
_exptl_crystal_size_max     0.24
_exptl_crystal_size_mid     0.22
_exptl_crystal_size_min     0.07
_exptl_crystal_density_diffrn     1.132
_exptl_crystal_density_meas     ?
_exptl_crystal_density_method     ?
_exptl_crystal_F_000     680
_exptl_absorpt_coefficient_mu     0.478
_exptl_absorpt_correction_type     gaussian
_exptl_absorpt_process_details
;
(CrysAlisPro; Rigaku OD, 2022)
;
_exptl_absorpt_correction_T_min     0.589
_exptl_absorpt_correction_T_max     1.000
_diffrn_ambient_temperature     120
_diffrn_source     'Rotating-anode X-ray tube'
_diffrn_radiation_type     'Cu K\a'
_diffrn_radiation_wavelength     1.54184
_diffrn_radiation_monochromator     mirror
_diffrn_measurement_device_type     'XtaLAB Synergy R, DW system, HyPix-Arc 100'
_diffrn_measurement_device     'four-circle diffractometer'
_diffrn_measurement_method     '\w scans'
_diffrn_detector     'Hybrid Pixel Array Detector'
_diffrn_detector_area_resol_mean     10.0000
_diffrn_reflns_number     12428
_diffrn_reflns_av_R_equivalents     0.0212
_diffrn_reflns_av_unetI/netI     0.0199
_diffrn_reflns_theta_min     4.055
_diffrn_reflns_theta_max     80.401
_diffrn_reflns_theta_full     67.684
_diffrn_measured_fraction_theta_max     0.901
_diffrn_measured_fraction_theta_full     0.999
_diffrn_reflns_limit_h_min     -15
_diffrn_reflns_limit_h_max     14
_diffrn_reflns_limit_k_min     -3
_diffrn_reflns_limit_k_max     10
_diffrn_reflns_limit_l_min     -23
_diffrn_reflns_limit_l_max     24
_diffrn_radiation_probe     x-ray
_refine_special_details     ?
_reflns_number_total     3650
_reflns_number_gt     3305
_reflns_threshold_expression     'I > 2\s(I)'
_refine_ls_structure_factor_coef     Fsqd
_refine_ls_matrix_type     full
_refine_ls_R_factor_all     0.0407
_refine_ls_R_factor_gt     0.0373
_refine_ls_wR_factor_gt     0.0994
_refine_ls_wR_factor_ref     0.1018
_refine_ls_goodness_of_fit_ref     1.062
_refine_ls_restrained_S_all     1.062
_refine_ls_number_reflns     3650
_refine_ls_number_parameters     240
_refine_ls_number_restraints     0
_refine_ls_hydrogen_treatment     mixed
_refine_ls_weighting_scheme     calc
_refine_ls_weighting_details
              'w=1/[\s^2^(Fo^2^)+(0.0503P)^2^+0.5405P] where P=(Fo^2^+2Fc^2^)/3'
_atom_sites_solution_hydrogens     mixed
_atom_sites_solution_primary     dual
_atom_sites_solution_secondary     ?
_refine_ls_shift/su_max     0.001
_refine_ls_shift/su_mean     0.000
_refine_diff_density_max     0.280
_refine_diff_density_min     -0.189
_refine_ls_extinction_method
;
<i>SHELXL2018/3</i> (Sheldrick, 2015b)
;
_refine_ls_extinction_coef     0.0035(4)
_refine_ls_extinction_expression
                                  'Fc^*^=kFc[1+0.001xFc^2^\l^3^/sin(2\q)]^-1/4^'
loop_
    _atom_type_symbol
    _atom_type_description
    _atom_type_scat_dispersion_real
    _atom_type_scat_dispersion_imag
    _atom_type_scat_source
    'C' 'C' 0.0181 0.0091
                         'International Tables Vol C Tables 4.2.6.8 and 6.1.1.4'
    'H' 'H' 0.0000 0.0000
                         'International Tables Vol C Tables 4.2.6.8 and 6.1.1.4'
    'B' 'B' 0.0090 0.0039
                         'International Tables Vol C Tables 4.2.6.8 and 6.1.1.4'
    'N' 'N' 0.0311 0.0180
                         'International Tables Vol C Tables 4.2.6.8 and 6.1.1.4'
_computing_data_collection
;
CrysAlisPro (Rigaku OD, 2022)
;
_computing_cell_refinement
;
CrysAlisPro (Rigaku OD, 2022)
;
_computing_data_reduction
;
CrysAlisPro (Rigaku OD, 2022)
;
_computing_structure_solution
;
<i>SHELXT2018/2</i> (Sheldrick, 2015a)
;
_computing_structure_refinement
;
<i>SHELXL2018/3</i> (Sheldrick, 2015b)
;
_computing_molecular_graphics
;
Mercury (Macrae <i>et al.</i>,  2020)
;
_computing_publication_material
;
Olex2 (Dolomanov <i>et al.</i>,  2009)
;
loop_
    _atom_site_type_symbol
    _atom_site_label
    _atom_site_fract_x
    _atom_site_fract_y
    _atom_site_fract_z
    _atom_site_U_iso_or_equiv
    _atom_site_adp_type
    _atom_site_calc_flag
    _atom_site_occupancy
    _atom_site_disorder_assembly
    _atom_site_disorder_group
    N N1 0.18097(7) 0.77715(11) 0.59306(5) 0.0222(2) Uani d 1 . .
    C C1 0.18799(10) 0.78480(14) 0.66489(6) 0.0252(3) Uani d 1 . .
    H H1 0.2424(11) 0.7174(17) 0.6936(7) 0.027(3) Uiso d 1 . .
    C C2 0.10761(10) 0.89098(15) 0.68019(6) 0.0276(3) Uani d 1 . .
    H H2 0.0938(12) 0.9190(18) 0.7256(8) 0.034(4) Uiso d 1 . .
    C C3 0.04576(10) 0.95241(15) 0.61633(6) 0.0263(3) Uani d 1 . .
    H H3 -0.0173(12) 1.0297(19) 0.6110(7) 0.034(4) Uiso d 1 . .
    C C4 0.09209(9) 0.88346(14) 0.56483(6) 0.0243(2) Uani d 1 . .
    H H4 0.0713(11) 0.8919(17) 0.5145(7) 0.028(3) Uiso d 1 . .
    C C5 0.31151(9) 0.51849(13) 0.59337(5) 0.0203(2) Uani d 1 . .
    C C6 0.43044(9) 0.49950(13) 0.59754(5) 0.0204(2) Uani d 1 . .
    C C7 0.48525(9) 0.35880(14) 0.62875(5) 0.0220(2) Uani d 1 . .
    H H7 0.565353 0.348470 0.631666 0.026 Uiso calc 1 . .
    C C8 0.42558(9) 0.23297(14) 0.65577(5) 0.0225(2) Uani d 1 . .
    C C9 0.30873(9) 0.25156(14) 0.65143(5) 0.0224(2) Uani d 1 . .
    H H9 0.266773 0.165907 0.669121 0.027 Uiso calc 1 . .
    C C10 0.25120(9) 0.39203(14) 0.62194(6) 0.0222(2) Uani d 1 . .
    C C11 0.50069(9) 0.63324(14) 0.57070(6) 0.0250(3) Uani d 1 . .
    H H11A 0.465994 0.662557 0.523314 0.038 Uiso calc 1 . .
    H H11B 0.578176 0.591750 0.571152 0.038 Uiso calc 1 . .
    H H11C 0.503495 0.732173 0.600204 0.038 Uiso calc 1 . .
    C C12 0.48501(11) 0.08266(16) 0.69069(7) 0.0324(3) Uani d 1 . .
    H H12A 0.566645 0.089460 0.689114 0.039 Uiso calc 0.459(14) . .
    H H12B 0.473774 0.079013 0.738926 0.039 Uiso calc 0.459(14) . .
    H H12C 0.453368 -0.018501 0.666784 0.039 Uiso calc 0.459(14) . .
    H H12D 0.429213 0.010521 0.707435 0.039 Uiso calc 0.541(14) . .
    H H12E 0.522084 0.020969 0.657624 0.039 Uiso calc 0.541(14) . .
    H H12F 0.542491 0.118483 0.729766 0.039 Uiso calc 0.541(14) . .
    C C13 0.12378(10) 0.39744(16) 0.62051(7) 0.0318(3) Uani d 1 . .
    H H13A 0.092836 0.501380 0.598706 0.038 Uiso calc 0.663(14) . .
    H H13B 0.087803 0.302290 0.594031 0.038 Uiso calc 0.663(14) . .
    H H13C 0.108254 0.392161 0.667858 0.038 Uiso calc 0.663(14) . .
    H H13D 0.099760 0.295840 0.641691 0.038 Uiso calc 0.337(14) . .
    H H13E 0.104792 0.494931 0.646366 0.038 Uiso calc 0.337(14) . .
    H H13F 0.084341 0.405060 0.572538 0.038 Uiso calc 0.337(14) . .
    C C14 0.23755(8) 0.71202(13) 0.47517(5) 0.0203(2) Uani d 1 . .
    C C15 0.19186(9) 0.59532(14) 0.42397(6) 0.0227(2) Uani d 1 . .
    C C16 0.17238(9) 0.64178(15) 0.35462(6) 0.0267(3) Uani d 1 . .
    H H16 0.139938 0.562717 0.320900 0.032 Uiso calc 1 . .
    C C17 0.19871(9) 0.79950(16) 0.33310(6) 0.0271(3) Uani d 1 . .
    C C18 0.24852(9) 0.91129(15) 0.38323(6) 0.0245(2) Uani d 1 . .
    H H18 0.269808 1.018547 0.369374 0.029 Uiso calc 1 . .
    C C19 0.26830(9) 0.87098(14) 0.45335(6) 0.0217(2) Uani d 1 . .
    C C20 0.16008(10) 0.42065(15) 0.44205(7) 0.0310(3) Uani d 1 . .
    H H20A 0.226974 0.364914 0.468333 0.046 Uiso calc 1 . .
    H H20B 0.133123 0.358118 0.399531 0.046 Uiso calc 1 . .
    H H20C 0.099533 0.425544 0.470029 0.046 Uiso calc 1 . .
    C C21 0.17317(13) 0.8475(2) 0.25774(7) 0.0422(3) Uani d 1 . .
    H H21A 0.197459 0.962807 0.252349 0.051 Uiso calc 0.603(17) . .
    H H21B 0.214358 0.773065 0.231077 0.051 Uiso calc 0.603(17) . .
    H H21C 0.091124 0.837973 0.240847 0.051 Uiso calc 0.603(17) . .
    H H21D 0.137835 0.753090 0.230500 0.051 Uiso calc 0.397(17) . .
    H H21E 0.120936 0.942831 0.251772 0.051 Uiso calc 0.397(17) . .
    H H21F 0.244170 0.877924 0.242002 0.051 Uiso calc 0.397(17) . .
    C C22 0.32315(11) 1.00106(15) 0.50381(6) 0.0291(3) Uani d 1 . .
    H H22A 0.263881 1.069083 0.519144 0.044 Uiso calc 1 . .
    H H22B 0.372504 1.072516 0.481251 0.044 Uiso calc 1 . .
    H H22C 0.368705 0.946066 0.543823 0.044 Uiso calc 1 . .
    B B1 0.24540(10) 0.67087(15) 0.55475(6) 0.0209(3) Uani d 1 . .
loop_
    _atom_site_aniso_label
    _atom_site_aniso_U_11
    _atom_site_aniso_U_22
    _atom_site_aniso_U_33
    _atom_site_aniso_U_12
    _atom_site_aniso_U_13
    _atom_site_aniso_U_23
    N1 0.0223(4) 0.0212(5) 0.0232(5) 0.0039(4) 0.0045(4) 0.0042(4)
    C1 0.0285(6) 0.0243(6) 0.0233(5) 0.0026(5) 0.0056(4) 0.0045(5)
    C2 0.0328(6) 0.0251(6) 0.0275(6) 0.0012(5) 0.0124(5) 0.0024(5)
    C3 0.0235(5) 0.0232(6) 0.0339(6) 0.0043(5) 0.0099(5) 0.0035(5)
    C4 0.0225(5) 0.0227(6) 0.0276(6) 0.0044(4) 0.0042(4) 0.0047(4)
    C5 0.0206(5) 0.0198(5) 0.0202(5) 0.0023(4) 0.0028(4) 0.0000(4)
    C6 0.0207(5) 0.0217(5) 0.0186(5) 0.0015(4) 0.0031(4) -0.0026(4)
    C7 0.0194(5) 0.0251(6) 0.0209(5) 0.0043(4) 0.0022(4) -0.0022(4)
    C8 0.0267(5) 0.0211(5) 0.0190(5) 0.0054(4) 0.0018(4) -0.0010(4)
    C9 0.0263(5) 0.0194(5) 0.0216(5) -0.0002(4) 0.0047(4) 0.0007(4)
    C10 0.0214(5) 0.0222(5) 0.0230(5) 0.0018(4) 0.0039(4) -0.0003(4)
    C11 0.0207(5) 0.0253(6) 0.0292(6) 0.0003(4) 0.0046(4) 0.0016(5)
    C12 0.0328(6) 0.0283(6) 0.0355(7) 0.0095(5) 0.0040(5) 0.0069(5)
    C13 0.0224(5) 0.0272(6) 0.0467(7) 0.0020(5) 0.0087(5) 0.0082(5)
    C14 0.0166(5) 0.0205(5) 0.0235(5) 0.0045(4) 0.0028(4) 0.0007(4)
    C15 0.0164(5) 0.0242(6) 0.0270(6) 0.0034(4) 0.0020(4) -0.0024(4)
    C16 0.0204(5) 0.0332(6) 0.0255(6) 0.0020(5) 0.0014(4) -0.0063(5)
    C17 0.0206(5) 0.0383(7) 0.0226(5) 0.0058(5) 0.0043(4) 0.0017(5)
    C18 0.0223(5) 0.0259(6) 0.0265(6) 0.0047(4) 0.0073(4) 0.0049(5)
    C19 0.0197(5) 0.0215(5) 0.0245(5) 0.0044(4) 0.0051(4) 0.0008(4)
    C20 0.0297(6) 0.0246(6) 0.0361(7) -0.0027(5) -0.0015(5) -0.0027(5)
    C21 0.0445(7) 0.0562(9) 0.0246(6) 0.0007(7) 0.0026(5) 0.0051(6)
    C22 0.0364(6) 0.0214(6) 0.0295(6) -0.0021(5) 0.0057(5) 0.0009(5)
    B1 0.0177(5) 0.0188(6) 0.0256(6) -0.0012(4) 0.0023(4) 0.0007(5)
_geom_special_details
;
 All esds (except the esd in the dihedral angle between two l.s. planes)
 are estimated using the full covariance matrix.  The cell esds are taken
 into account individually in the estimation of esds in distances, angles
 and torsion angles; correlations between esds in cell parameters are only
 used when they are defined by crystal symmetry.  An approximate (isotropic)
 treatment of cell esds is used for estimating esds involving l.s. planes.
;
loop_
    _geom_bond_atom_site_label_1
    _geom_bond_atom_site_label_2
    _geom_bond_site_symmetry_2
    _geom_bond_distance
    _geom_bond_publ_flag
    N1 C1 . 1.4005(14) ?
    N1 C4 . 1.3981(14) ?
    N1 B1 . 1.4425(15) ?
    C1 H1 . 0.951(14) ?
    C1 C2 . 1.3536(16) ?
    C2 H2 . 0.962(15) ?
    C2 C3 . 1.4290(17) ?
    C3 H3 . 0.966(15) ?
    C3 C4 . 1.3514(17) ?
    C4 H4 . 0.979(14) ?
    C5 C6 . 1.4135(14) ?
    C5 C10 . 1.4139(15) ?
    C5 B1 . 1.5765(15) ?
    C6 C7 . 1.3924(15) ?
    C6 C11 . 1.5106(15) ?
    C7 H7 . 0.9500 ?
    C7 C8 . 1.3913(16) ?
    C8 C9 . 1.3883(15) ?
    C8 C12 . 1.5030(15) ?
    C9 H9 . 0.9500 ?
    C9 C10 . 1.3925(15) ?
    C10 C13 . 1.5144(15) ?
    C11 H11A . 0.9800 ?
    C11 H11B . 0.9800 ?
    C11 H11C . 0.9800 ?
    C12 H12A . 0.9800 ?
    C12 H12B . 0.9800 ?
    C12 H12C . 0.9800 ?
    C12 H12D . 0.9800 ?
    C12 H12E . 0.9800 ?
    C12 H12F . 0.9800 ?
    C13 H13A . 0.9800 ?
    C13 H13B . 0.9800 ?
    C13 H13C . 0.9800 ?
    C13 H13D . 0.9800 ?
    C13 H13E . 0.9800 ?
    C13 H13F . 0.9800 ?
    C14 C15 . 1.4129(15) ?
    C14 C19 . 1.4135(15) ?
    C14 B1 . 1.5848(16) ?
    C15 C16 . 1.3928(16) ?
    C15 C20 . 1.5097(16) ?
    C16 H16 . 0.9500 ?
    C16 C17 . 1.3870(18) ?
    C17 C18 . 1.3877(17) ?
    C17 C21 . 1.5093(16) ?
    C18 H18 . 0.9500 ?
    C18 C19 . 1.3950(15) ?
    C19 C22 . 1.5087(16) ?
    C20 H20A . 0.9800 ?
    C20 H20B . 0.9800 ?
    C20 H20C . 0.9800 ?
    C21 H21A . 0.9800 ?
    C21 H21B . 0.9800 ?
    C21 H21C . 0.9800 ?
    C21 H21D . 0.9800 ?
    C21 H21E . 0.9800 ?
    C21 H21F . 0.9800 ?
    C22 H22A . 0.9800 ?
    C22 H22B . 0.9800 ?
    C22 H22C . 0.9800 ?
loop_
    _geom_angle_atom_site_label_1
    _geom_angle_atom_site_label_2
    _geom_angle_atom_site_label_3
    _geom_angle_site_symmetry_1
    _geom_angle_site_symmetry_3
    _geom_angle
    _geom_angle_publ_flag
    C1 N1 B1 . . 127.34(9) ?
    C4 N1 C1 . . 106.43(9) ?
    C4 N1 B1 . . 126.05(9) ?
    N1 C1 H1 . . 119.3(8) ?
    C2 C1 N1 . . 109.23(10) ?
    C2 C1 H1 . . 131.5(8) ?
    C1 C2 H2 . . 126.4(9) ?
    C1 C2 C3 . . 107.45(10) ?
    C3 C2 H2 . . 126.1(9) ?
    C2 C3 H3 . . 126.2(8) ?
    C4 C3 C2 . . 107.50(10) ?
    C4 C3 H3 . . 126.3(8) ?
    N1 C4 H4 . . 119.1(8) ?
    C3 C4 N1 . . 109.38(10) ?
    C3 C4 H4 . . 131.4(8) ?
    C6 C5 C10 . . 118.19(9) ?
    C6 C5 B1 . . 121.64(9) ?
    C10 C5 B1 . . 120.09(9) ?
    C5 C6 C11 . . 120.89(9) ?
    C7 C6 C5 . . 120.17(10) ?
    C7 C6 C11 . . 118.90(9) ?
    C6 C7 H7 . . 119.2 ?
    C8 C7 C6 . . 121.62(10) ?
    C8 C7 H7 . . 119.2 ?
    C7 C8 C12 . . 121.64(10) ?
    C9 C8 C7 . . 118.13(10) ?
    C9 C8 C12 . . 120.21(10) ?
    C8 C9 H9 . . 119.0 ?
    C8 C9 C10 . . 121.96(10) ?
    C10 C9 H9 . . 119.0 ?
    C5 C10 C13 . . 123.26(10) ?
    C9 C10 C5 . . 119.89(10) ?
    C9 C10 C13 . . 116.82(10) ?
    C6 C11 H11A . . 109.5 ?
    C6 C11 H11B . . 109.5 ?
    C6 C11 H11C . . 109.5 ?
    H11A C11 H11B . . 109.5 ?
    H11A C11 H11C . . 109.5 ?
    H11B C11 H11C . . 109.5 ?
    C8 C12 H12A . . 109.5 ?
    C8 C12 H12B . . 109.5 ?
    C8 C12 H12C . . 109.5 ?
    H12A C12 H12B . . 109.5 ?
    H12A C12 H12C . . 109.5 ?
    H12B C12 H12C . . 109.5 ?
    H12D C12 H12E . . 109.5 ?
    H12D C12 H12F . . 109.5 ?
    H12E C12 H12F . . 109.5 ?
    C10 C13 H13A . . 109.5 ?
    C10 C13 H13B . . 109.5 ?
    C10 C13 H13C . . 109.5 ?
    H13A C13 H13B . . 109.5 ?
    H13A C13 H13C . . 109.5 ?
    H13B C13 H13C . . 109.5 ?
    H13D C13 H13E . . 109.5 ?
    H13D C13 H13F . . 109.5 ?
    H13E C13 H13F . . 109.5 ?
    C15 C14 C19 . . 118.05(10) ?
    C15 C14 B1 . . 120.96(10) ?
    C19 C14 B1 . . 120.83(10) ?
    C14 C15 C20 . . 121.94(10) ?
    C16 C15 C14 . . 119.87(11) ?
    C16 C15 C20 . . 118.17(10) ?
    C15 C16 H16 . . 118.9 ?
    C17 C16 C15 . . 122.27(11) ?
    C17 C16 H16 . . 118.9 ?
    C16 C17 C18 . . 117.70(10) ?
    C16 C17 C21 . . 120.93(12) ?
    C18 C17 C21 . . 121.38(12) ?
    C17 C18 H18 . . 119.0 ?
    C17 C18 C19 . . 122.01(11) ?
    C19 C18 H18 . . 119.0 ?
    C14 C19 C22 . . 122.03(10) ?
    C18 C19 C14 . . 119.99(10) ?
    C18 C19 C22 . . 117.98(10) ?
    C15 C20 H20A . . 109.5 ?
    C15 C20 H20B . . 109.5 ?
    C15 C20 H20C . . 109.5 ?
    H20A C20 H20B . . 109.5 ?
    H20A C20 H20C . . 109.5 ?
    H20B C20 H20C . . 109.5 ?
    C17 C21 H21A . . 109.5 ?
    C17 C21 H21B . . 109.5 ?
    C17 C21 H21C . . 109.5 ?
    H21A C21 H21B . . 109.5 ?
    H21A C21 H21C . . 109.5 ?
    H21B C21 H21C . . 109.5 ?
    H21D C21 H21E . . 109.5 ?
    H21D C21 H21F . . 109.5 ?
    H21E C21 H21F . . 109.5 ?
    C19 C22 H22A . . 109.5 ?
    C19 C22 H22B . . 109.5 ?
    C19 C22 H22C . . 109.5 ?
    H22A C22 H22B . . 109.5 ?
    H22A C22 H22C . . 109.5 ?
    H22B C22 H22C . . 109.5 ?
    N1 B1 C5 . . 118.30(10) ?
    N1 B1 C14 . . 116.42(9) ?
    C5 B1 C14 . . 125.18(9) ?
loop_
    _geom_torsion_atom_site_label_1
    _geom_torsion_atom_site_label_2
    _geom_torsion_atom_site_label_3
    _geom_torsion_atom_site_label_4
    _geom_torsion_site_symmetry_1
    _geom_torsion_site_symmetry_2
    _geom_torsion_site_symmetry_3
    _geom_torsion_site_symmetry_4
    _geom_torsion
    _geom_torsion_publ_flag
    N1 C1 C2 C3 . . . . 0.71(13) ?
    C1 N1 C4 C3 . . . . -0.47(13) ?
    C1 N1 B1 C5 . . . . 14.84(16) ?
    C1 N1 B1 C14 . . . . -168.66(10) ?
    C1 C2 C3 C4 . . . . -1.00(14) ?
    C2 C3 C4 N1 . . . . 0.90(13) ?
    C4 N1 C1 C2 . . . . -0.17(13) ?
    C4 N1 B1 C5 . . . . -159.49(10) ?
    C4 N1 B1 C14 . . . . 17.01(16) ?
    C5 C6 C7 C8 . . . . 0.76(16) ?
    C6 C5 C10 C9 . . . . -1.72(15) ?
    C6 C5 C10 C13 . . . . -179.75(10) ?
    C6 C5 B1 N1 . . . . -122.50(11) ?
    C6 C5 B1 C14 . . . . 61.33(15) ?
    C6 C7 C8 C9 . . . . -0.56(16) ?
    C6 C7 C8 C12 . . . . -178.79(10) ?
    C7 C8 C9 C10 . . . . -0.83(16) ?
    C8 C9 C10 C5 . . . . 1.98(16) ?
    C8 C9 C10 C13 . . . . -179.85(10) ?
    C10 C5 C6 C7 . . . . 0.38(15) ?
    C10 C5 C6 C11 . . . . -177.47(10) ?
    C10 C5 B1 N1 . . . . 60.69(14) ?
    C10 C5 B1 C14 . . . . -115.48(12) ?
    C11 C6 C7 C8 . . . . 178.65(10) ?
    C12 C8 C9 C10 . . . . 177.43(10) ?
    C14 C15 C16 C17 . . . . 1.48(16) ?
    C15 C14 C19 C18 . . . . 2.85(15) ?
    C15 C14 C19 C22 . . . . -176.89(10) ?
    C15 C14 B1 N1 . . . . -117.91(11) ?
    C15 C14 B1 C5 . . . . 58.32(14) ?
    C15 C16 C17 C18 . . . . 1.52(16) ?
    C15 C16 C17 C21 . . . . -178.10(11) ?
    C16 C17 C18 C19 . . . . -2.32(16) ?
    C17 C18 C19 C14 . . . . 0.13(16) ?
    C17 C18 C19 C22 . . . . 179.88(10) ?
    C19 C14 C15 C16 . . . . -3.63(15) ?
    C19 C14 C15 C20 . . . . 177.97(10) ?
    C19 C14 B1 N1 . . . . 57.41(13) ?
    C19 C14 B1 C5 . . . . -126.35(11) ?
    C20 C15 C16 C17 . . . . 179.94(10) ?
    C21 C17 C18 C19 . . . . 177.29(11) ?
    B1 N1 C1 C2 . . . . -175.40(11) ?
    B1 N1 C4 C3 . . . . 174.83(10) ?
    B1 C5 C6 C7 . . . . -176.49(10) ?
    B1 C5 C6 C11 . . . . 5.66(15) ?
    B1 C5 C10 C9 . . . . 175.21(10) ?
    B1 C5 C10 C13 . . . . -2.83(16) ?
    B1 C14 C15 C16 . . . . 171.82(9) ?
    B1 C14 C15 C20 . . . . -6.58(15) ?
    B1 C14 C19 C18 . . . . -172.60(9) ?
    B1 C14 C19 C22 . . . . 7.66(15) ?
_shelx_space_group_comment
;
The symmetry employed for this shelxl refinement is uniquely defined
by the following loop, which should always be used as a source of
symmetry information in preference to the above space-group names.
They are only intended as comments.
;
_shelx_estimated_absorpt_T_min     0.894
_shelx_estimated_absorpt_T_max     0.967
_shelx_hkl_file
;
   0   0  -1    0.14    0.07
   0   0  -2 2226.90   44.16
   0   0  -2 2243.88   44.13
   0   0  -3    0.13    0.20
   0   0  -3    1.62    0.25
   0   0  -5   -0.09    0.34
   0   0   5    0.15    0.32
   0   0  -5    0.03    0.30
   0   0  -6   94.74    2.68
   0   0   6   97.97    2.71
   0   0  -6   95.70    2.63
   0   0  -7    1.24    0.48
   0   0   7    1.01    0.45
   0   0  -7    0.90    0.41
   0   0  -8   28.73    1.42
   0   0  -8   32.08    1.43
   0   0   8   27.17    1.45
   0   0   9    0.31    0.49
   0   0  -9   -0.30    0.46
   0   0 -10  162.63    4.26
   0   0  10  168.07    4.77
   0   0 -10  157.44    4.67
   0   0 -11   -0.16    0.32
   0   0 -12  354.37    9.09
   0   0  12  355.66    9.20
   0   0  13    0.22    0.64
   0   0 -13    0.11    0.55
   0   0  14   61.86    3.15
   0   0 -14   62.95    3.10
   0   0 -15   -0.13    0.72
   0   0 -15    0.84    0.65
   0   0 -16   84.02    3.97
   0   0 -16   88.84    4.07
   0   0 -16   83.19    3.78
   0   0 -17    0.15    0.76
   0   0 -17    0.83    0.67
   0   0 -18   69.89    3.56
   0   0 -18   70.74    3.78
   0   0 -18   72.50    3.79
   0   0 -19    0.55    0.70
   0   0 -19   -0.16    0.73
   0   0 -19    0.77    0.87
   0   0 -20    5.08    1.11
   0   0 -20    7.47    1.33
   0   0 -21    0.53    0.77
   0   0  21   -0.51    0.75
   0   0 -22   29.33    2.05
   0   0  22   29.03    1.96
   0   0 -23    0.09    0.52
   0   0  23   -0.08    0.51
   0   1   0    0.77    0.15
   0   1  -1  499.59    9.87
   0   1   1  493.73    9.71
   0  -1   1  486.75    9.70
   0   1  -1  487.48    9.69
   0  -1  -1  474.44    9.70
   0   1   2 1659.64   32.61
   0  -1   2 1648.70   32.59
   0   1  -2 1634.36   32.75
   0   1  -2 1656.36   32.60
   0  -1  -2 1628.46   32.60
   0  -1   3    5.98    0.42
   0   1  -3    5.51    0.46
   0   1   3    6.74    0.42
   0  -1  -3    7.01    0.31
   0   1  -3    6.54    0.43
   0  -1  -3    6.41    0.41
   0  -1   4 2347.56   47.80
   0   1   4 2411.64   47.81
   0  -1  -4 2409.16   47.54
   0   1  -4 2420.19   47.93
   0   1  -4 2461.44   47.80
   0  -1  -4 2380.05   47.82
   0   1  -5 5016.97  100.31
   0  -1   5 4995.54  100.21
   0   1   5 4990.17  100.21
   0  -1  -5 5260.29   99.95
   0   1  -5 5008.59  100.17
   0  -1  -5 5024.40  100.19
   0  -1   6 1566.84   31.68
   0  -1  -6 1559.14   31.40
   0   1   6 1574.15   31.72
   0   1  -6 1587.31   31.79
   0   1  -6 1574.85   31.65
   0  -1  -6 1538.88   31.67
   0  -1   7  337.59    7.65
   0  -1  -7  329.06    7.35
   0   1   7  341.01    7.67
   0   1  -7  333.30    7.59
   0  -1  -7  329.82    7.61
   0   1  -8 1749.57   35.80
   0  -1   8 1753.35   36.02
   0   1   8 1794.79   36.01
   0  -1  -8 1790.08   35.96
   0   1  -8 1735.58   35.94
   0   1   9    2.76    0.64
   0  -1   9    2.75    0.59
   0  -1  -9    3.03    0.63
   0   1  -9    1.89    0.53
   0   1 -10 1206.20   25.75
   0  -1 -10 1231.06   25.78
   0   1  10 1234.77   25.85
   0  -1  10 1234.52   25.85
   0   1 -10 1207.68   25.51
   0   1 -11   64.17    2.48
   0   1 -12   57.46    2.66
   0  -1 -12   56.79    2.67
   0   1  12   57.38    2.73
   0  -1  12   64.02    2.85
   0   1 -12   56.86    2.44
   0  -1 -13   57.50    2.78
   0   1 -13   54.67    2.76
   0   1 -13   52.65    2.42
   0  -1  13   56.83    2.88
   0   1  13   52.24    2.73
   0   1 -14    1.67    0.68
   0  -1  14   -0.13    0.65
   0   1  14    1.14    0.79
   0   1 -14    0.84    0.68
   0  -1 -14    0.85    0.70
   0  -1 -15   10.21    1.32
   0   1 -15    8.77    1.31
   0  -1 -15    7.35    1.24
   0   1 -15   12.01    1.44
   0   1 -15    8.57    1.24
   0  -1 -16   15.26    1.50
   0   1 -16   14.76    1.68
   0   1 -16   19.17    1.85
   0  -1 -16   18.52    1.87
   0   1 -16   19.88    1.86
   0  -1 -16   15.95    1.72
   0  -1 -17  245.39    7.74
   0   1 -17  242.12    7.64
   0   1 -17  221.29    7.47
   0  -1 -17  218.71    7.06
   0  -1 -18    4.70    1.11
   0   1 -18    3.88    1.06
   0   1 -18    2.71    0.93
   0   1 -18    2.61    0.97
   0  -1 -18    2.01    0.90
   0  -1 -19   15.26    1.74
   0   1 -19   14.68    1.75
   0   1 -19   13.96    1.63
   0  -1 -19   17.03    1.81
   0   1 -19   14.45    1.69
   0   1 -20    7.41    1.28
   0  -1 -20    7.74    1.28
   0  -1 -21    0.51    0.67
   0   1 -21    0.13    0.73
   0   1  21    0.27    0.84
   0  -1  21    0.33    0.57
   0  -1 -22    5.30    0.96
   0   1 -22    4.97    0.98
   0   1  22    6.39    1.03
   0  -1  22    5.39    0.84
   0  -1 -23    0.75    0.57
   0   1 -23    2.35    0.64
   0   1  23    2.08    0.62
   0   2   0    4.58    0.40
   0   2  -1  138.43    3.27
   0   2  -2  860.98   17.01
   0  -2  -2  855.09   17.03
   0   2   2  837.67   17.03
   0  -2   2  857.08   17.02
   0   2  -2  849.33   17.43
   0   2  -3  898.16   17.93
   0  -2  -3  895.13   17.95
   0  -2   3  882.84   17.94
   0   2   3  884.51   17.95
   0   2  -3  897.38   18.33
   0  -2  -4    9.19    0.58
   0   2  -4   11.77    0.63
   0  -2   4   11.07    0.61
   0   2   4    9.04    0.58
   0  -2  -5 3323.52   66.50
   0   2  -5 3313.55   66.48
   0   2   5 3363.13   66.52
   0  -2   5 3390.56   66.50
   0  -2   6 1366.80   27.52
   0   2   6 1355.76   27.53
   0   2  -6 1348.56   27.49
   0  -2  -6 1352.11   27.52
   0   2  -6 1350.10   27.72
   0   2  -6 1336.36   27.44
   0   2   7  382.14    8.59
   0  -2   7  372.58    8.55
   0   2  -7  373.83    8.54
   0  -2  -7  383.58    8.55
   0   2  -7  374.47    8.68
   0   2  -8  144.41    4.17
   0  -2   8  152.13    4.15
   0   2   8  144.28    4.11
   0   2  -8  143.61    4.06
   0  -2  -8  145.84    4.06
   0   2  -9   53.66    2.23
   0  -2   9   54.44    2.24
   0   2   9   54.62    2.25
   0   2  -9   55.49    2.21
   0  -2  -9   55.79    2.24
   0   2 -10 1656.86   34.44
   0   2  10 1689.87   34.61
   0  -2  10 1649.96   34.57
   0   2 -10 1632.49   34.43
   0  -2 -10 1678.68   34.49
   0   2 -11  223.38    6.15
   0   2 -12  162.19    5.38
   0   2 -12  165.02    5.07
   0  -2  12  157.79    5.24
   0   2  12  158.54    5.35
   0  -2 -12  177.86    5.34
   0   2 -12  163.51    5.21
   0   2 -13    9.70    1.27
   0   2 -13    9.57    1.16
   0  -2  13    9.75    1.25
   0   2  13   11.14    1.31
   0   2 -13   11.49    1.29
   0  -2 -13    9.71    1.19
   0   2 -14   10.02    1.27
   0  -2 -14    8.62    1.25
   0   2 -14   10.36    1.22
   0   2 -14    9.59    1.23
   0  -2 -14    9.16    1.27
   0   2 -14    8.26    1.28
   0   2 -15   76.39    3.67
   0  -2 -15   82.06    3.77
   0   2 -15   77.78    3.83
   0   2 -15   76.69    3.68
   0  -2 -15   80.79    3.77
   0   2 -16  456.61   12.00
   0  -2 -16  443.65   12.03
   0   2 -16  437.28   12.20
   0  -2 -16  461.17   12.14
   0   2 -16  442.59   11.91
   0  -2 -17  101.31    4.56
   0   2 -17  109.17    4.75
   0   2 -17  107.71    4.61
   0  -2 -17  106.56    4.65
   0   2 -18    8.71    1.38
   0  -2 -18    7.33    1.31
   0   2 -18    6.44    1.28
   0   2 -18    9.73    1.46
   0  -2 -18    8.03    1.42
   0  -2 -19   57.44    3.23
   0   2 -19   55.76    3.18
   0   2 -19   56.04    3.18
   0  -2 -19   53.46    3.16
   0   2 -19   51.35    3.24
   0   2  20    0.74    0.84
   0   2 -20    0.65    0.71
   0  -2 -20    0.66    0.79
   0   2  21  100.15    4.26
   0  -2 -21   99.64    4.05
   0   2 -21  105.08    4.13
   0   2  22   79.93    3.40
   0  -2 -22   77.94    3.21
   0   2  23    9.68    1.01
   0   3   0    0.06    0.26
   0   3  -1  314.98    7.07
   0   3  -2  189.98    4.80
   0   3  -2  203.80    4.87
   0  -3  -3  298.54    6.37
   0   3  -3  296.92    6.33
   0   3  -3  316.07    7.12
   0   3  -3  318.40    7.03
   0   3  -3  312.10    6.98
   0   3  -3  320.30    7.12
   0   3  -4   19.86    1.13
   0   3  -4   16.64    1.01
   0   3  -4   18.75    1.10
   0  -3  -4   17.53    0.78
   0   3  -4   16.46    0.75
   0   3  -4   16.40    0.98
   0   3   4   19.00    1.07
   0   3  -5    7.19    0.76
   0   3  -5    6.41    0.73
   0   3   5    7.03    0.73
   0   3  -5    7.77    0.70
   0   3  -5    6.40    0.54
   0  -3  -5    5.58    0.51
   0   3  -6  653.67   14.50
   0   3  -6  655.54   14.22
   0   3   6  644.46   14.34
   0   3  -6  698.86   14.67
   0   3   6  665.86   14.09
   0  -3  -6  668.72   14.04
   0   3  -6  657.61   14.02
   0  -3  -7  744.69   15.88
   0   3  -7  731.75   15.86
   0   3  -7  738.37   16.30
   0   3  -7  774.21   16.50
   0   3  -7  749.00   15.96
   0  -3   7  731.23   15.90
   0   3   7  765.53   16.00
   0   3  -8  833.37   17.86
   0   3   8  807.98   17.37
   0  -3   8  807.53   17.28
   0   3  -8  794.47   17.22
   0  -3  -8  796.31   17.23
   0   3  -8  788.63   17.59
   0   3   9  284.05    7.07
   0   3  -9  263.62    7.14
   0  -3  -9  270.40    6.92
   0   3  -9  269.75    6.91
   0   3 -10  231.11    6.49
   0   3 -10  227.64    6.75
   0   3 -10  227.09    6.23
   0   3 -10  235.76    6.30
   0   3 -11  417.60   10.52
   0   3 -11  422.09   10.89
   0   3 -11  412.92   10.31
   0  -3 -11  428.56   10.40
   0   3 -11  416.62   10.34
   0  -3 -11  425.87   10.39
   0   3 -12  170.15    5.51
   0   3 -12  170.76    5.87
   0   3 -12  173.51    5.50
   0  -3 -12  178.99    5.56
   0   3 -12  173.10    5.50
   0  -3 -12  178.85    5.57
   0   3 -13   22.59    1.83
   0   3 -13   23.75    2.06
   0  -3 -13   26.04    1.91
   0   3 -13   24.70    1.87
   0  -3 -13   25.45    1.88
   0   3 -13   22.87    1.79
   0   3 -14  146.65    5.25
   0   3 -14  145.11    5.27
   0  -3 -14  155.28    5.40
   0   3 -14  161.40    5.87
   0   3 -14  152.93    5.35
   0  -3 -14  159.26    5.43
   0   3 -15  749.03   18.15
   0  -3 -15  781.20   18.27
   0   3 -15  772.79   18.80
   0   3 -15  774.70   18.23
   0  -3 -15  765.93   18.23
   0   3 -16    5.64    1.20
   0   3 -16    6.06    1.18
   0  -3 -16    7.36    1.26
   0  -3 -17   30.76    2.29
   0   3 -17   26.93    2.16
   0   3 -17   25.17    2.39
   0   3 -17   30.96    2.31
   0  -3 -17   28.12    2.20
   0   3 -18   16.62    1.64
   0   3  18   16.75    1.90
   0  -3 -18   17.51    1.72
   0   3 -18   17.25    1.72
   0   3 -18   16.98    1.91
   0  -3 -18   19.49    1.83
   0   3 -18   16.29    1.66
   0  -3 -19   39.43    2.42
   0   3  19   38.91    2.72
   0   3  20   78.10    3.82
   0  -3 -20   79.76    3.42
   0   3  21   68.02    3.17
   0  -3 -21   56.69    2.59
   0   3  22   47.54    2.35
   0   3  23    6.49    0.77
   0   4   0  521.38   11.27
   0   4   0  524.88   11.70
   0   4  -1   19.06    1.10
   0   4  -1   21.36    1.41
   0   4  -1   20.46    1.23
   0   4   1   19.33    1.22
   0   4  -1   23.64    1.16
   0   4  -1   19.23    1.10
   0   4  -2    5.32    0.80
   0   4  -2    3.34    0.59
   0   4  -2    4.93    0.66
   0   4   2    4.61    0.67
   0   4  -2    4.00    0.57
   0   4  -2    4.25    0.63
   0   4  -3   24.41    1.58
   0   4  -3   22.72    1.35
   0   4  -3   24.53    1.35
   0   4   3   21.71    1.31
   0   4  -3   22.69    1.33
   0   4   4    0.45    0.42
   0   4  -4   -0.06    0.45
   0   4  -4    0.36    0.44
   0   4  -4    0.07    0.43
   0   4  -4   -0.09    0.49
   0   4  -5    0.89    0.49
   0   4   5   -0.07    0.39
   0   4  -5    1.55    0.48
   0   4  -5    0.07    0.50
   0   4  -6  428.84   10.19
   0   4   6  407.01    9.75
   0   4  -6  417.81    9.63
   0   4  -6  425.08    9.96
   0   4  -7    7.89    0.98
   0   4  -7    8.33    0.89
   0   4   7    6.54    0.85
   0   4   8  164.60    4.97
   0   4  -8  168.63    5.40
   0   4  -8  175.41    5.29
   0   4   9    6.30    0.88
   0   4  -9    6.41    1.03
   0   4  -9    7.21    1.03
   0   4  10  411.50   10.39
   0   4 -10  428.28   10.85
   0   4 -10  438.72   11.22
   0   4  11   86.26    3.44
   0   4 -11   89.66    3.76
   0   4 -11   91.02    4.03
   0   4  12  721.94   16.78
   0   4 -12  723.34   17.27
   0   4 -12  762.00   17.99
   0   4  13   20.80    1.60
   0   4 -13   22.44    2.08
   0   4 -13   22.29    1.94
   0   4 -14   11.39    1.68
   0   4  14   10.94    1.63
   0   4 -15   46.00    2.97
   0   4 -15   44.18    3.08
   0   4  15   48.82    3.19
   0   4 -16 1192.20   27.74
   0   4 -17    1.09    0.76
   0   4 -17    0.85    0.91
   0   4  17   -0.32    0.97
   0   4  18    3.75    1.09
   0   4 -18    2.16    0.79
   0   4  19   50.32    2.86
   0   4 -19   37.96    2.23
   0   4 -20  176.70    5.24
   0   4  20  218.60    6.27
   0   4  21    0.60    0.58
   0   5   0   -0.10    0.51
   0   5   0    0.08    0.41
   0   5   0    0.77    0.47
   0   5   1   32.46    1.81
   0   5  -1   34.09    1.90
   0   5  -1   36.53    1.89
   0   5   1   33.51    1.84
   0   5  -1   35.91    1.69
   0   5  -1   35.51    2.09
   0   5   1   33.86    1.99
   0   5   2   90.34    3.22
   0   5  -2   93.69    3.27
   0   5   2   86.40    3.20
   0   5  -2   80.25    3.26
   0   5   2   86.53    3.51
   0   5  -2   87.33    3.07
   0   5  -2   96.02    3.70
   0   5   2   88.47    3.38
   0   5   3  104.63    3.65
   0   5  -3  111.95    3.69
   0   5  -3  109.95    4.20
   0   5   3  114.28    3.90
   0   5   3  110.83    3.74
   0   5  -3  113.53    3.73
   0   5   3  118.10    4.17
   0   5   4   32.90    2.02
   0   5  -4   30.91    1.81
   0   5  -4   31.88    2.14
   0   5   4   33.67    1.85
   0   5  -4   33.53    1.82
   0   5  -4   29.79    1.85
   0   5  -5   57.37    2.52
   0   5  -5   55.97    2.60
   0   5   5   55.46    2.69
   0   5  -5   60.75    3.04
   0   5   5   55.84    2.40
   0   5   5   61.11    2.64
   0   5   6  211.86    6.07
   0   5  -6  217.87    6.02
   0   5  -6  213.40    6.27
   0   5   6  214.03    6.24
   0   5  -6  218.44    6.82
   0   5   6  209.53    5.91
   0   5  -6  206.08    6.39
   0   5  -7  301.50    7.66
   0   5  -7  288.63    7.97
   0   5  -7  304.26    8.65
   0   5   7  283.60    7.73
   0   5  -7  270.25    8.12
   0   5   7  288.18    7.72
   0   5  -8  108.88    4.62
   0   5   8  113.85    4.02
   0   5  -8  108.69    4.22
   0   5  -8  114.78    4.51
   0   5  -9    3.83    1.11
   0   5  -9    4.19    0.95
   0   5  -9    3.05    0.92
   0   5   9    3.75    0.78
   0   5 -10  210.44    6.67
   0   5  10  202.09    6.17
   0   5 -10  212.19    7.05
   0   5  10  212.09    6.80
   0   5 -10  207.44    7.15
   0   5 -11    4.94    1.23
   0   5 -11    6.20    1.20
   0   5  11    4.22    0.85
   0   5  11    4.84    1.07
   0   5 -11    4.69    0.99
   0   5 -12   11.02    1.52
   0   5  12   10.79    1.55
   0   5 -12   11.15    1.62
   0   5 -13  281.16    8.66
   0   5  13  254.13    8.25
   0   5 -13  261.80    8.60
   0   5 -14    8.24    1.46
   0   5 -15   43.00    2.88
   0   5  15   42.88    2.85
   0   5 -15   44.79    3.05
   0   5 -16   32.73    2.40
   0   5  16   33.80    2.46
   0   5 -17   30.09    2.18
   0   5  17   28.60    2.13
   0   5 -18    1.25    0.72
   0   5 -19    8.87    1.00
   0   6   0  194.80    5.89
   0   6   0  211.44    6.74
   0   6   0  201.89    6.47
   0   6   1   60.59    2.76
   0   6  -1   64.52    2.83
   0   6   1   63.58    3.26
   0   6  -1   55.73    3.06
   0   6   1   55.48    2.97
   0   6  -2   43.68    2.34
   0   6   2   46.63    2.38
   0   6   2   45.42    2.52
   0   6  -2   45.24    2.76
   0   6   2   47.25    2.73
   0   6  -3    0.10    0.58
   0   6   3    0.10    0.53
   0   6  -3   -0.14    0.69
   0   6   3    0.26    0.71
   0   6  -3   -0.28    0.52
   0   6  -4  225.22    6.61
   0   6  -4  234.52    6.64
   0   6   4  236.52    6.70
   0   6  -4  238.71    7.52
   0   6   4  218.48    7.02
   0   6  -5  278.83    7.83
   0   6   5  287.15    7.74
   0   6  -5  276.94    7.68
   0   6  -5  273.73    8.61
   0   6   5  281.69    8.11
   0   6  -6   31.15    2.09
   0   6  -6   27.73    1.84
   0   6   6   27.61    1.89
   0   6  -6   30.58    2.43
   0   6   6   27.76    2.01
   0   6   7    1.65    0.72
   0   6   7    1.45    0.64
   0   6  -7    0.89    0.61
   0   6  -7    1.92    0.94
   0   6  -7    1.33    0.73
   0   6   8   68.00    3.06
   0   6  -8   67.62    3.70
   0   6  -8   66.99    3.31
   0   6   9    0.73    0.62
   0   6  -9    1.01    0.93
   0   6 -10    7.13    1.46
   0   6 -10    8.44    1.30
   0   6 -11   26.82    2.36
   0   6 -11   26.46    2.25
   0   6 -12   20.44    2.01
   0   6 -13   42.63    2.88
   0   6 -13   39.15    2.76
   0   6 -14   -0.15    0.78
   0   6 -15    2.83    0.97
   0   6 -16    6.98    1.12
   0   6 -16    5.63    0.83
   0   6 -17   24.55    1.75
   0   6 -18    0.60    0.50
   0   7   0    0.11    0.64
   0   7   0   -0.42    0.86
   0   7   0   -0.47    0.92
   0   7  -1   82.82    4.05
   0   7  -1   90.71    4.35
   0   7   1   92.39    4.27
   0   7  -2  320.25    9.61
   0   7   2  333.74    9.68
   0   7  -2  325.72    9.81
   0   7  -3  909.81   21.83
   0   7  -3  951.27   22.16
   0   7   3  912.08   21.53
   0   7  -4   10.44    1.55
   0   7   4   14.33    1.63
   0   7  -4   14.50    1.79
   0   7  -5  307.19    9.43
   0   7   5  303.62    8.74
   0   7  -6  220.40    7.65
   0   7   6  216.90    6.48
   0   7   6  221.42    6.79
   0   7   7   14.76    1.39
   0   7   8    0.10    0.58
   0   7  -9    6.16    1.29
   0   7 -10  161.18    6.16
   0   7 -11   79.98    4.02
   0   7 -12    0.50    0.59
   0   7 -12    0.58    0.76
   0   7 -13    0.79    0.79
   0   7 -13    0.32    0.60
   0   7 -14   37.85    2.38
   0   7 -14   36.67    2.07
   0   7 -15   53.96    2.70
   0   7 -15   54.99    2.25
   0   7 -16    1.12    0.63
   0   7 -17   28.82    1.49
   0   8   0  509.65   12.14
   0   8   0  478.93   13.06
   0   8  -1   21.70    1.66
   0   8   1   20.35    1.58
   0   8   1   20.15    1.94
   0   8  -1   18.62    1.91
   0   8   2   39.79    2.21
   0   8  -2   36.89    2.18
   0   8   2   41.23    2.61
   0   8  -2   40.14    2.78
   0   8  -3   83.22    3.94
   0   8   3   85.12    3.39
   0   8  -3   89.50    3.46
   0   8   3   82.31    3.81
   0   8  -3   87.64    4.18
   0   8  -4   98.90    4.38
   0   8   4  101.41    3.69
   0   8  -4   97.17    4.48
   0   8  -5  154.57    5.70
   0   8   5  145.10    4.68
   0   8  -5  154.14    5.77
   0   8  -6    3.47    0.99
   0   8  -7    3.26    1.00
   0   8  -8   23.98    1.99
   0   8  -8   20.97    1.92
   0   8  -9   36.04    2.36
   0   8  -9   33.29    2.36
   0   8 -10    0.11    0.61
   0   8 -10    0.97    0.73
   0   8 -11    8.05    1.17
   0   8 -11    7.29    1.07
   0   8 -12   23.61    1.59
   0   8 -12   24.57    1.78
   0   8 -13   80.99    2.85
   0   8 -13   86.40    3.24
   0   8 -14   39.00    1.53
   0   8 -14   51.87    2.11
   0   9   0    0.62    0.65
   0   9  -1   11.06    1.25
   0   9   1   12.87    1.30
   0   9  -2    3.78    0.90
   0   9  -3    0.54    0.65
   0   9  -4   23.82    1.80
   0   9  -5  126.00    4.46
   0   9  -6   -0.19    0.64
   0   9  -7   -0.09    0.66
   0   9  -8  148.46    4.58
   0   9  -9  199.29    5.46
   0   9 -10    6.54    0.76
   0   9 -11    0.72    0.34
   0  10  -3   18.57    0.97
   0  10  -4    0.35    0.26
   0  10  -5    1.22    0.29
   1   0 -23   48.50    2.49
  -1   0  23   47.32    2.32
   1   0 -22    0.60    0.71
  -1   0  22   -0.77    0.76
   1   0 -21   29.23    2.34
   1   0 -20    0.15    0.81
   1   0 -20   -0.16    0.73
   1   0 -19    3.54    1.06
   1   0 -19    2.88    0.91
   1   0 -19    3.75    1.11
   1   0 -18    0.49    0.86
   1   0 -18   -0.28    0.64
   1   0 -18   -0.33    0.82
   1   0 -17   23.37    2.16
   1   0 -17   24.53    2.18
   1   0 -17   19.07    1.75
  -1   0  16    0.14    0.78
   1   0 -16   -0.44    0.81
   1   0 -16    0.15    0.71
  -1   0  15    0.65    0.71
   1   0 -15    1.21    0.86
   1   0 -15    0.27    0.72
  -1   0  14   -0.46    0.68
   1   0 -14   -0.12    0.66
   1   0 -14   -0.12    0.63
   1   0 -13    7.91    1.15
   1   0 -13   10.58    1.29
  -1   0  13    8.76    1.14
  -1   0  12    0.45    0.54
   1   0 -12    2.68    0.73
   1   0 -11    3.63    0.67
   1   0 -10    0.12    0.37
  -1   0  10    0.27    0.46
   1   0 -10   -0.14    0.50
   1   0  -9 1363.17   27.41
  -1   0   9 1283.06   27.50
   1   0  -9 1338.31   27.67
   1   0  -8    0.39    0.37
   1   0  -8    0.37    0.47
   1   0  -7  570.98   11.94
   1   0  -7  545.22   12.09
   1   0  -6    1.18    0.38
   1   0  -6    0.57    0.40
   1   0  -5 3796.56   75.34
   1   0  -4    1.43    0.35
   1   0  -3 1135.58   22.80
   1   0  -2   -0.14    0.19
   1   0  -1  510.61   10.26
  -1   0   1  500.63   10.26
  -1   0   0    0.20    0.16
  -1   0  -1  475.89    9.76
   1   0   1  485.92    9.79
  -1   0  -2    0.19    0.19
   1   0   3 1081.67   21.83
   1   0   4    0.03    0.36
   1   0   5 1538.59   31.13
   1   0   6    0.18    0.44
   1   0   7   83.57    2.68
  -1   0  -7   82.35    2.53
   1   0   7   77.55    2.41
   1   0   8   -0.06    0.47
  -1   0  -8    0.26    0.41
   1   0   9  555.10   12.63
  -1   0  -9  552.20   12.37
  -1   0 -10   -0.05    0.30
  -1   0 -10    0.14    0.45
   1   0  10    0.42    0.58
  -1   0 -11  101.68    3.11
  -1   0 -12   -0.09    0.46
  -1   0 -12   -0.19    0.50
  -1   0 -13  177.56    5.65
  -1   0 -13  180.17    5.66
  -1   0 -14    0.12    0.55
  -1   0 -14   -0.12    0.64
  -1   0 -15   89.16    3.93
  -1   0 -15   82.84    3.81
  -1   0 -16   -0.27    0.58
  -1   0 -16    0.43    0.75
  -1   0 -17  381.17   10.54
  -1   0 -17  372.57   10.67
  -1   0 -18    0.15    0.94
  -1   0 -18   -0.29    0.67
  -1   0 -18   -0.15    0.74
  -1   0 -19    2.79    1.03
   1   0  19    2.47    0.93
  -1   0 -19    1.71    0.75
  -1   0 -19    1.20    0.84
   1   0  20   -0.28    0.77
  -1   0 -20    0.55    0.72
   1   0  21   87.37    3.78
  -1   0 -21   87.55    3.87
  -1   0 -22    0.10    0.63
   1   0  22    0.47    0.57
  -1   0 -23   81.60    3.03
   1   0  23   72.88    2.66
  -1   1  24    1.03    0.49
  -1  -1  23    0.20    0.42
  -1   1  23   -0.27    0.54
   1   1 -23   -0.36    0.56
   1  -1 -23   -0.27    0.53
  -1  -1  22    0.19    0.58
  -1   1  22    0.92    0.72
   1  -1 -22    1.51    0.79
   1   1 -22    1.27    0.75
   1  -1 -21    1.50    0.83
   1   1 -21    1.35    0.89
   1   1 -20    4.03    1.10
   1  -1 -20    3.16    1.09
   1   1 -20    3.66    1.07
   1  -1 -20    4.00    1.09
   1  -1 -19    3.98    1.09
   1   1 -19    2.84    0.95
   1   1 -19    1.17    0.77
   1  -1 -19    2.58    0.97
   1   1 -19    2.39    0.94
   1  -1 -18   41.45    2.90
   1   1 -18   43.56    2.95
   1   1 -18   42.44    2.75
   1  -1 -18   36.21    2.39
   1  -1 -18   42.41    2.91
   1   1 -18   41.13    2.85
   1  -1 -17   29.46    2.41
   1   1 -17   28.32    2.32
   1   1 -17   28.37    2.22
   1  -1 -16  141.40    5.57
   1   1 -16  149.20    5.61
  -1  -1  16  147.19    5.54
  -1   1  16  145.05    5.51
   1  -1 -16  150.63    5.68
   1   1 -16  144.87    5.56
   1  -1 -15  148.91    5.47
   1   1 -15  145.84    5.35
   1  -1 -15  137.85    5.34
   1   1 -15  146.74    5.37
  -1   1  15  145.19    5.30
  -1  -1  15  145.46    5.34
   1  -1 -14   -0.12    0.66
   1   1 -14    0.12    0.64
   1  -1 -14   -0.25    0.68
   1   1 -14    0.36    0.66
  -1  -1  14   -0.23    0.65
  -1   1  14    0.47    0.64
   1  -1 -13   11.60    1.31
   1   1 -13   10.55    1.23
   1   1 -13    7.71    1.11
   1  -1 -13    8.27    1.15
  -1   1  13    8.20    1.09
  -1  -1  13   11.38    1.25
  -1  -1  12   33.26    1.97
  -1   1  12   30.65    1.90
   1  -1 -12   37.98    2.12
   1   1 -12   34.36    2.02
   1  -1 -11  132.47    3.93
   1   1 -10  304.36    7.56
   1  -1 -10  296.50    7.58
  -1  -1  10  292.21    7.40
   1  -1 -10  304.64    7.14
   1   1 -10  320.84    7.56
  -1   1  10  288.26    7.44
   1   1 -10  283.46    7.25
   1  -1  -9  305.41    7.46
   1   1  -9  295.67    7.43
  -1  -1   9  304.90    7.33
  -1   1   9  302.65    7.33
   1  -1  -9  312.91    7.07
   1   1  -9  308.81    7.43
   1   1  -9  296.16    7.25
   1   1  -8  689.51   15.06
   1  -1  -8  704.42   15.07
   1  -1  -8  703.23   14.66
   1   1  -8  708.63   14.99
   1   1  -8  683.24   14.89
   1  -1  -7 1232.39   24.77
   1   1  -7 1206.22   25.08
   1  -1  -7 1212.59   25.14
   1   1  -7 1222.71   25.12
   1   1  -6    0.90    0.38
   1   1  -6    0.16    0.41
   1  -1  -6    0.75    0.40
   1   1  -5 1152.98   23.12
   1  -1  -5 1118.47   23.11
   1   1  -5 1135.51   23.10
   1   1  -4 1284.48   25.63
   1  -1  -4 1270.14   25.62
   1   1  -4 1258.24   25.61
   1  -1  -3   40.45    1.26
   1   1  -3   42.69    1.27
   1   1  -2  124.16    2.83
   1  -1  -2  124.46    2.84
   1  -1  -1  788.31   15.87
   1   1  -1  796.94   15.87
  -1  -1   1  782.83   15.87
  -1   1   1  797.07   15.86
  -1   1   0  632.63   12.64
  -1  -1   0  613.17   12.64
  -1   1   0  641.65   12.84
  -1   1  -1 5788.36  112.36
   1  -1   1 5736.76  112.12
   1   1   1 5603.52  112.12
  -1   1  -2  474.84    9.22
  -1  -1  -2  426.89    8.73
  -1   1  -3  144.86    3.51
  -1   1  -4  503.18   10.70
   1  -1   4  510.71   10.68
   1   1   4  496.02   10.66
   1  -1   5  394.24    8.66
   1   1   5  390.76    8.65
   1  -1   6 4214.25   82.95
   1   1   6 4120.22   82.96
   1  -1   7   21.62    1.25
   1   1   7   21.04    1.23
  -1  -1  -7   19.69    1.10
  -1   1  -7   20.83    1.12
   1  -1   8   81.16    2.93
   1   1   8   88.56    2.95
  -1   1  -8   84.17    2.75
  -1  -1  -8   89.26    2.82
  -1   1  -9  267.94    6.59
  -1  -1  -9  267.10    6.62
  -1   1  -9  252.71    6.39
   1  -1   9  263.12    6.83
   1   1   9  260.96    6.82
  -1   1 -10  607.97   14.20
  -1   1 -10  619.27   13.79
  -1   1 -10  622.81   14.04
  -1  -1 -10  629.26   14.08
   1   1  10  644.73   14.37
   1  -1  10  640.50   14.39
  -1   1 -11   92.55    3.15
  -1   1 -12  199.18    5.89
  -1  -1 -12  198.88    5.91
  -1   1 -12  208.10    6.13
  -1   1 -12  191.99    5.50
  -1  -1 -13   -0.11    0.56
  -1   1 -13   -0.11    0.57
  -1  -1 -13   -0.10    0.51
  -1   1 -13    0.12    0.54
  -1   1 -13    0.32    0.48
  -1  -1 -14  131.08    4.82
  -1   1 -14  133.85    4.78
  -1  -1 -14  125.21    4.53
  -1   1 -14  123.29    4.80
  -1   1 -14  126.81    4.23
  -1  -1 -15  185.46    6.13
  -1   1 -15  198.26    6.62
  -1  -1 -15  202.39    6.54
  -1   1 -15  203.48    6.54
  -1  -1 -16  209.76    6.91
  -1   1 -16  211.06    6.86
  -1  -1 -16  192.06    6.35
  -1   1 -16  193.52    6.79
  -1  -1 -17    3.88    1.01
  -1   1 -17    4.15    1.09
  -1   1 -17    1.56    0.79
  -1  -1 -18   12.23    1.61
  -1   1 -18    9.32    1.47
  -1  -1 -18    9.67    1.50
  -1   1 -18   11.87    1.59
  -1   1 -18   14.95    1.69
   1   1  19    8.57    1.42
   1  -1  19    8.90    1.31
  -1  -1 -19    9.13    1.33
  -1   1 -19    8.66    1.35
  -1   1 -19    6.51    1.23
  -1  -1 -19    7.65    1.30
  -1   1 -19    6.04    1.21
   1   1  20   33.83    2.51
   1  -1  20   34.34    2.33
  -1   1 -20   39.23    2.59
  -1  -1 -20   38.46    2.52
  -1   1 -21    0.47    0.68
  -1  -1 -21    2.83    0.89
   1  -1  21    1.40    0.70
   1   1  21    1.26    0.78
  -1  -1 -22    7.01    1.06
  -1   1 -22    8.01    1.05
   1   1  22    7.28    1.10
  -1  -1 -23   25.75    1.54
  -1   1 -23   22.14    1.46
   1   1  23   21.32    1.43
  -1   2  23   13.92    1.26
   1  -2 -22   11.93    1.32
   1   2 -22   13.90    1.37
  -1   2  22   13.01    1.42
   1   2 -21  163.80    5.61
   1  -2 -21  156.42    5.54
  -1   2  21  165.32    5.77
   1   2 -20   36.65    2.53
   1  -2 -20   40.67    2.64
   1   2 -19    0.30    0.68
   1   2 -19   -0.45    0.86
   1  -2 -19    0.15    0.70
   1  -2 -19    0.45    0.73
   1   2 -19    0.45    0.78
   1   2 -18   58.31    3.39
   1  -2 -18   63.96    3.53
   1  -2 -18   63.74    3.54
   1   2 -18   57.01    3.35
   1   2 -18   62.78    3.49
   1   2 -17   74.19    3.83
   1  -2 -17   80.17    3.95
   1   2 -17   75.54    3.87
   1  -2 -16  104.95    4.57
   1   2 -16  100.77    4.46
   1   2 -16  107.10    4.59
   1  -2 -16  108.06    4.60
   1   2 -16   98.03    4.43
   1   2 -15   29.40    2.19
   1  -2 -15   29.96    2.30
   1  -2 -15   33.77    2.34
   1   2 -15   29.06    2.19
   1   2 -15   28.65    2.22
  -1   2  15   27.63    2.11
  -1  -2  15   29.34    2.23
   1  -2 -14  392.75   10.42
   1   2 -14  376.07   10.34
   1  -2 -14  401.46   10.53
   1   2 -14  388.49   10.39
  -1  -2  14  376.92   10.27
  -1   2  14  386.73   10.28
   1   2 -13  115.60    4.34
   1  -2 -13  120.98    4.46
  -1   2  13  114.99    4.24
  -1  -2  13  110.11    4.20
   1   2 -13  115.07    4.33
   1  -2 -13  115.95    4.35
  -1  -2  12  140.78    4.68
  -1   2  12  143.12    4.69
   1   2 -12  139.48    4.76
   1  -2 -12  141.16    4.78
   1   2 -12  146.05    4.83
   1  -2 -12  148.63    4.86
   1   2 -12  141.75    4.66
   1   2 -11    2.23    0.66
   1  -2 -11    2.34    0.65
   1   2 -11    1.77    0.68
   1  -2 -10  280.07    6.59
  -1   2  10  288.44    7.23
  -1  -2  10  284.93    7.15
   1   2 -10  273.80    7.22
   1  -2 -10  280.13    7.29
   1   2 -10  280.72    7.22
   1   2 -10  276.90    7.26
   1  -2 -10  282.18    7.32
   1  -2  -9    2.33    0.57
   1   2  -9    3.46    0.65
   1  -2  -9    2.25    0.40
  -1  -2   9    2.55    0.56
  -1   2   9    2.04    0.56
   1   2  -9    2.30    0.63
   1   2  -9    3.40    0.65
   1  -2  -9    2.04    0.56
   1   2  -9    4.30    0.70
   1  -2  -8  290.27    6.99
   1   2  -8  297.24    7.01
   1   2  -8  271.68    6.97
  -1  -2   8  276.23    6.79
  -1   2   8  283.71    6.87
   1  -2  -8  293.26    6.40
   1   2  -8  293.52    7.11
   1   2  -8  280.25    6.96
   1   2  -7   51.63    1.96
   1  -2  -7   55.74    2.02
   1   2  -7   47.97    1.99
   1  -2  -7   54.73    1.61
  -1  -2   7   49.32    1.83
  -1   2   7   52.91    1.90
   1   2  -7   54.19    2.07
   1  -2  -6  863.42   17.95
   1   2  -6  865.96   17.93
   1   2  -6  843.02   18.09
   1   2  -6  869.31   18.11
   1  -2  -5   73.13    2.19
   1   2  -5   72.54    2.18
   1   2  -5   77.35    2.34
   1  -2  -4  329.20    7.17
   1   2  -4  326.42    7.15
   1   2  -4  335.38    7.33
   1   2  -3  412.02    8.72
   1  -2  -3  423.48    8.75
   1   2  -3  414.94    8.91
   1  -2  -2 2989.21   58.80
   1   2  -2 2951.31   58.78
   1   2  -2 2986.25   58.96
   1   2  -1  134.63    3.08
  -1  -2   0 3440.22   68.20
  -1   2   0 3511.81   68.18
   1   2   0 3413.05   68.19
  -1   2   0 3560.05   68.74
   1   2   0 3451.29   68.24
   1  -2   0 3479.46   68.15
   1   2   0 3435.90   68.16
  -1   2  -1   50.27    1.67
  -1   2  -1   50.97    1.33
  -1  -2  -1   47.92    1.32
  -1   2  -2 1288.14   26.25
  -1   2  -3    1.56    0.47
  -1   2  -4  168.20    4.32
  -1   2  -5  451.17   10.03
  -1   2  -5  463.38   10.33
  -1   2  -5  466.63    9.88
  -1  -2  -5  467.34    9.92
  -1   2  -6    0.73    0.34
  -1   2  -6    0.92    0.41
  -1   2  -6    0.46    0.44
  -1   2  -7  287.85    6.92
  -1   2  -7  302.17    7.33
  -1   2  -7  294.68    6.93
  -1  -2  -7  295.64    6.94
  -1   2  -8   12.16    1.12
  -1  -2  -8   13.99    1.01
  -1   2  -8   13.59    0.99
  -1   2  -9  151.24    4.41
  -1   2  -9  150.35    4.71
  -1   2  -9  152.24    4.37
  -1  -2  -9  148.96    4.34
  -1   2 -10  575.43   13.13
  -1   2 -11 1445.86   30.94
  -1  -2 -11 1471.26   30.52
  -1   2 -11 1386.55   30.33
  -1   2 -11 1466.69   30.40
  -1   2 -12   30.23    2.13
  -1   2 -12   30.80    1.91
  -1  -2 -12   30.64    1.97
  -1   2 -12   31.16    1.89
  -1   2 -13  127.19    4.91
  -1   2 -13  131.70    4.57
  -1  -2 -13  116.80    4.46
  -1   2 -13  129.19    4.37
  -1   2 -14  340.39    9.24
  -1   2 -14  343.83    9.68
  -1  -2 -14  330.14    9.28
  -1   2 -14  331.07    8.89
  -1   2 -15   67.17    3.59
  -1  -2 -15   57.99    3.16
  -1   2 -15   66.45    3.30
  -1   2 -15   60.57    2.93
  -1   2 -16  237.72    7.92
  -1  -2 -16  249.92    7.68
  -1   2 -16  231.35    7.51
  -1   2 -17    1.88    0.96
  -1  -2 -17    1.02    0.78
  -1   2 -17    1.87    0.85
  -1  -2 -17    1.01    0.82
  -1   2 -17    1.85    0.91
  -1  -2 -18  268.01    8.32
  -1   2 -18  258.93    8.27
  -1   2 -18  273.85    8.81
  -1  -2 -18  284.27    8.41
  -1   2 -18  272.75    8.30
  -1  -2 -19   -0.14    0.70
  -1   2 -19    0.95    0.80
  -1   2 -19    0.54    0.80
  -1  -2 -19    0.81    0.78
   1   2  19    2.10    1.03
  -1   2 -20    1.10    0.66
  -1  -2 -20    1.10    0.72
   1   2  20    1.30    0.89
  -1   2 -21   12.78    1.33
  -1  -2 -21   11.50    1.29
   1   2  21   11.27    1.41
  -1  -2 -22    0.08    0.49
   1   2  22    0.67    0.61
   1   2  23   30.92    1.66
  -1   3  23   70.68    2.63
  -1   3  22    0.56    0.66
   1  -3 -21   66.39    2.91
  -1   3  21   68.61    3.24
   1  -3 -20  170.61    5.61
   1   3 -20  160.46    5.23
  -1   3  20  174.89    6.05
   1   3 -19   13.84    1.45
   1  -3 -19   12.50    1.54
   1   3 -18   65.66    3.65
   1   3 -18   64.99    3.40
   1  -3 -18   70.74    3.53
   1   3 -18   62.86    3.38
   1  -3 -18   67.95    3.51
   1   3 -17   63.94    3.59
   1   3 -17   60.62    3.33
   1  -3 -17   68.06    3.48
   1   3 -17   63.01    3.40
   1  -3 -17   58.99    3.28
   1   3 -16  588.74   15.06
   1   3 -16  572.59   14.69
   1  -3 -16  587.90   14.78
   1   3 -15  443.76   12.07
   1   3 -15  439.74   11.67
   1  -3 -15  445.84   11.75
   1  -3 -15  435.62   11.71
   1   3 -15  427.84   11.65
   1   3 -14  601.00   14.82
   1   3 -14  576.32   14.46
   1  -3 -14  580.54   14.52
   1  -3 -14  579.21   14.50
   1   3 -14  598.57   14.52
   1   3 -13  152.76    5.41
   1  -3 -13  153.80    5.23
   1   3 -13  149.32    5.18
   1   3 -13  145.54    5.16
   1  -3 -13  132.48    5.02
  -1   3  13  152.25    5.13
  -1  -3  13  153.93    5.10
   1  -3 -12  202.10    6.11
   1   3 -12  200.45    6.05
   1   3 -12  188.53    6.04
   1  -3 -12  195.06    6.05
   1   3 -12  192.51    6.00
   1   3 -12  198.93    6.29
  -1   3  12  199.70    5.98
  -1  -3  12  190.86    5.85
   1   3 -11  352.80    9.04
   1  -3 -11  350.05    9.11
   1   3 -11  368.89    9.25
   1  -3 -11  342.79    9.03
   1   3 -11  351.82    9.33
  -1   3  11  351.30    8.95
   1   3 -10  356.88    9.01
  -1  -3  10  344.03    8.62
   1   3 -10  348.69    8.82
   1  -3 -10  349.28    8.82
   1  -3 -10  357.22    8.89
   1   3 -10  362.26    8.89
   1   3  -9    0.65    0.56
  -1  -3   9    1.01    0.46
  -1   3   9   -0.20    0.38
   1  -3  -9    0.72    0.47
   1   3  -9    0.87    0.49
   1   3  -9    1.10    0.54
   1  -3  -9    0.66    0.49
  -1  -3   8  265.25    6.46
  -1   3   8  265.47    6.53
   1   3  -8  263.38    6.67
   1  -3  -8  261.11    6.67
   1   3  -8  265.78    6.92
   1   3  -8  271.34    6.67
   1  -3  -8  268.73    6.66
  -1  -3   7  221.50    5.47
  -1   3   7  225.63    5.54
   1  -3  -7  225.97    5.65
   1   3  -7  231.48    5.69
   1  -3  -7  231.20    5.72
   1   3  -7  222.60    5.98
  -1   3   6   27.48    1.21
  -1  -3   6   28.64    1.20
   1   3  -6   26.41    1.48
   1  -3  -6   25.18    1.23
   1   3  -6   28.47    1.29
   1   3  -6   27.83    1.33
   1   3  -5  166.08    4.19
  -1   3   5  160.37    4.36
  -1   3   5  159.86    3.86
  -1  -3   5  157.06    3.80
   1   3  -5  157.28    4.36
   1  -3  -5  157.46    3.95
   1   3  -5  157.86    3.94
   1   3  -4  267.60    6.47
   1   3  -4  293.20    6.38
   1  -3  -4  264.21    5.94
   1   3  -4  261.12    5.93
  -1  -3   4  255.65    5.77
  -1   3   4  269.62    5.84
  -1   3   4  276.16    6.53
   1   3  -4  283.00    6.36
  -1  -3   3    4.55    0.31
  -1   3   3    5.11    0.33
   1  -3  -3    4.59    0.37
   1   3  -3    5.19    0.37
   1   3  -3    4.13    0.51
   1   3  -3    5.23    0.57
  -1   3   3    4.34    0.60
   1   3  -2  249.22    5.02
   1   3  -2  247.27    4.83
  -1   3   2  250.47    5.24
   1   3  -1   64.09    1.84
  -1   3   1   64.35    2.16
  -1   3   0  251.78    5.78
   1   3   0  234.23    5.14
  -1   3  -1    4.28    0.57
  -1   3  -1    3.51    0.52
  -1   3  -2  173.73    4.30
  -1  -3  -2  151.31    3.60
  -1   3  -2  159.75    3.59
  -1   3  -2  169.07    3.50
  -1  -3  -2  168.88    3.53
  -1   3  -2  187.08    4.53
  -1   3  -2  175.99    4.22
  -1   3  -3  390.05    8.06
  -1  -3  -3  373.36    8.06
  -1   3  -3  390.53    8.67
  -1   3  -3  406.53    9.03
  -1   3  -3  398.24    8.72
  -1   3  -4  188.15    4.28
  -1  -3  -4  185.14    4.29
  -1   3  -4  181.76    4.73
  -1   3  -4  197.08    5.15
  -1   3  -4  181.36    4.68
  -1   3  -5   11.94    0.86
  -1   3  -5   13.70    0.96
  -1   3  -5   13.07    0.75
  -1  -3  -5   12.76    0.75
  -1   3  -5   11.67    1.02
   1   3   5   11.44    0.83
  -1   3  -6  418.18    9.42
  -1   3  -6  412.83    9.54
  -1  -3  -6  415.17    9.18
  -1   3  -6  420.56    9.18
  -1   3  -6  416.37    9.95
   1   3   6  411.89    9.36
  -1   3  -7   19.17    1.15
  -1   3  -7   19.84    1.26
  -1  -3  -7   24.44    1.24
  -1   3  -7   21.75    1.18
  -1   3  -7   20.77    1.47
   1   3   7   19.08    1.16
  -1  -3  -8    0.35    0.37
  -1   3  -8    0.47    0.35
  -1   3  -8    0.30    0.52
   1   3   8    0.06    0.35
  -1   3  -9  189.42    5.71
  -1  -3  -9  177.36    5.04
  -1   3  -9  182.60    5.07
  -1   3  -9  180.46    5.36
  -1   3 -10    0.09    0.57
  -1   3 -10   -0.11    0.65
  -1   3 -11   53.61    2.62
  -1   3 -11   55.03    2.94
  -1  -3 -11   52.14    2.47
  -1   3 -11   53.24    2.50
  -1   3 -12   13.87    1.59
  -1   3 -12   14.15    1.45
  -1  -3 -12   13.29    1.30
  -1   3 -12   14.46    1.32
  -1   3 -13   25.76    2.15
  -1   3 -13   21.99    1.78
  -1   3 -13   23.22    1.77
  -1  -3 -13   23.45    1.81
  -1  -3 -14   99.71    4.10
  -1   3 -14  103.40    4.12
  -1   3 -14  102.48    4.12
  -1   3 -14  103.00    4.68
  -1  -3 -14  103.93    4.18
  -1   3 -14  102.13    4.15
  -1   3 -15  116.14    5.19
  -1   3 -15  114.90    4.52
  -1   3 -15  115.26    4.67
  -1  -3 -15  111.31    4.53
  -1   3 -15  108.36    4.47
   1   3  16    5.56    1.42
  -1   3 -16    5.02    1.06
  -1  -3 -16    4.78    0.99
  -1   3 -16    6.14    1.10
  -1  -3 -16    2.82    0.87
  -1   3 -16    6.34    1.31
  -1   3 -16    5.20    1.06
  -1   3 -17   12.36    1.47
  -1  -3 -17   15.96    1.61
  -1   3 -17   12.77    1.43
  -1   3 -17   16.32    1.94
  -1   3 -17   15.01    1.58
  -1  -3 -17   13.29    1.57
   1   3  18   76.73    4.01
  -1   3 -18   68.18    3.82
  -1  -3 -18   67.54    3.33
  -1   3 -18   66.75    3.33
  -1  -3 -19   31.33    2.10
   1   3  19   26.93    2.29
  -1  -3 -20    6.59    0.99
   1   3  20    3.82    1.07
  -1  -3 -21    6.86    0.89
   1   3  21    7.39    1.08
   1   3  22    0.97    0.57
  -1   4  21    0.35    0.56
   1   4 -21    0.51    0.37
  -1   4  20    0.90    0.74
   1   4 -20    0.09    0.54
  -1   4  19  500.02   12.41
   1   4 -19  447.15   11.68
  -1   4  18   17.51    1.86
   1   4 -18   19.03    1.80
   1   4 -17   74.35    3.94
   1   4 -17   66.37    3.50
  -1   4  17   77.27    3.93
  -1   4  16  136.20    4.75
   1   4 -16  141.19    5.70
   1   4 -15  380.71   10.94
  -1   4  14   74.18    3.32
   1   4 -14   72.73    3.81
  -1   4  13    0.44    0.54
   1   4 -13    1.90    0.88
   1   4 -12  913.83   21.35
  -1   4  12  930.92   20.77
   1   4 -11  336.48    9.40
  -1   4  11  343.65    9.01
   1   4 -11  336.92    9.23
   1   4 -10   75.69    3.38
   1   4 -10   72.90    3.30
  -1   4  10   74.03    3.15
   1   4  -9    6.52    1.01
  -1   4   9    6.11    0.91
   1   4  -9    7.98    1.09
  -1   4   8  173.01    5.08
  -1   4   8  166.47    5.12
   1   4  -8  165.30    5.20
  -1   4   7  127.60    4.18
   1   4  -7  131.45    4.27
   1   4  -6   45.13    2.10
   1   4  -6   43.10    1.95
  -1   4   6   43.68    2.08
   1   4  -6   46.04    2.16
   1   4  -5    0.50    0.51
  -1   4   5    0.72    0.53
   1   4  -5    0.61    0.45
  -1   4   5    0.74    0.34
   1   4  -5    0.48    0.43
   1   4  -4  120.29    3.56
   1   4  -4  119.58    3.61
  -1   4   4  114.82    3.75
   1   4  -4  117.76    3.67
  -1   4   4  113.91    3.27
  -1   4   4  115.38    3.72
   1   4  -3  666.76   14.84
  -1   4   3  684.88   15.18
  -1   4   3  688.11   15.14
   1   4  -3  659.44   14.65
   1   4  -3  700.72   14.82
  -1   4   3  707.36   15.06
  -1   4   3  670.85   14.47
   1   4  -2    8.78    0.81
  -1   4   2   11.11    1.07
   1   4  -2   11.73    1.06
  -1   4   2   10.42    0.99
   1   4  -2   10.44    0.87
  -1   4   2    9.04    0.75
  -1   4   2    9.85    0.93
   1   4  -2    8.51    0.71
  -1   4   1   90.30    2.98
   1   4  -1   94.33    2.87
  -1   4   1   86.50    2.68
   1   4  -1   80.56    2.42
  -1   4   1   89.08    3.18
   1   4  -1   86.69    2.72
  -1   4   1   92.59    2.66
  -1   4   0   72.12    2.78
  -1   4   0   64.61    2.26
  -1   4   0   68.80    2.49
   1   4   0   69.46    2.41
  -1   4   0   68.58    2.27
   1   4   1 1364.01   27.91
  -1   4  -1 1342.52   28.09
  -1   4  -1 1339.83   27.78
  -1   4  -1 1363.66   28.57
   1   4   2  765.80   16.42
  -1   4  -2  751.38   16.57
  -1   4  -2  779.68   16.42
  -1   4  -2  785.49   17.16
  -1   4  -2  759.11   16.74
  -1   4  -3  262.15    7.03
  -1   4  -3  276.83    7.29
   1   4   3  271.04    6.64
  -1   4  -3  266.70    6.72
  -1   4  -3  278.81    6.69
  -1   4  -4   81.75    3.14
  -1   4  -4   82.51    3.28
   1   4   4   84.09    2.80
  -1   4  -4   80.92    2.80
  -1   4  -4   80.76    2.82
  -1   4  -5   22.34    1.36
  -1   4  -5   18.39    1.45
  -1   4  -5   21.73    1.62
   1   4   5   17.85    1.35
   1   4   5   20.15    1.25
  -1   4  -5   18.41    1.23
   1   4   6    2.52    0.56
  -1   4  -6    2.35    0.74
  -1   4  -6    2.34    0.61
  -1   4  -6    3.11    0.63
   1   4   6    2.16    0.65
  -1   4  -6    2.39    0.65
  -1   4  -7   12.05    1.04
   1   4   7   15.97    1.16
  -1   4  -7   12.75    1.35
  -1   4  -7   11.96    1.19
   1   4   7   14.99    1.38
   1   4   8    0.45    0.58
  -1   4  -8    2.53    0.77
   1   4   8    1.38    0.46
  -1   4  -8    1.16    0.67
  -1   4  -8    1.39    0.65
   1   4   9   15.17    1.21
  -1   4  -9   18.39    1.74
   1   4   9   15.03    1.55
  -1   4  -9   17.26    1.63
  -1   4  -9   14.54    1.40
  -1   4 -10    6.57    1.11
  -1   4 -10    7.21    1.20
   1   4  10    5.28    0.81
  -1   4 -10    3.70    0.99
   1   4  10    5.87    1.12
   1   4  11   62.42    3.39
  -1   4 -11   71.03    3.67
  -1   4 -11   69.17    3.24
  -1   4 -11   61.47    3.33
   1   4  12  232.48    7.70
  -1   4 -12  240.36    7.94
  -1   4 -12  222.53    7.06
  -1   4 -12  236.87    7.51
   1   4  13  239.63    8.05
  -1   4 -13  244.33    8.17
  -1   4 -13  229.85    7.29
  -1   4 -13  240.57    7.73
  -1   4 -14   41.25    2.71
   1   4  14   39.13    2.89
  -1   4 -14   38.04    2.88
   1   4  15   38.20    2.86
  -1   4 -15   36.91    2.85
  -1   4 -16   63.78    3.40
   1   4  16   71.45    3.85
  -1   4 -16   60.85    3.72
   1   4  17  110.09    4.84
  -1   4 -17  109.09    4.91
  -1   4 -18  105.66    4.09
   1   4  18  116.33    4.83
  -1   4 -19   46.15    2.28
   1   4  19   58.80    3.07
   1   4  20   12.20    1.28
   1   4  21  133.68    4.25
   1   5 -20   44.83    2.02
   1   5 -19   17.02    1.43
   1   5 -18   -0.45    0.59
   1   5 -17    0.52    0.66
  -1   5  16   79.12    3.78
   1   5 -16   79.62    3.89
   1   5 -15   77.92    3.94
  -1   5  15   75.87    3.79
   1   5 -15   78.28    4.02
   1   5 -14  101.62    4.63
  -1   5  14   92.35    3.77
   1   5 -13  104.03    4.73
   1   5 -13   99.76    4.67
  -1   5  13  103.28    4.46
   1   5 -12   74.08    3.82
  -1   5  12   65.17    3.17
   1   5 -12   71.50    3.76
  -1   5  12   71.68    3.58
   1   5 -11  616.69   15.16
   1   5 -11  601.52   15.30
   1   5 -10 1060.80   24.14
  -1   5  10 1048.45   23.40
  -1   5   9  294.97    8.23
   1   5  -9  313.05    9.03
   1   5  -9  308.11    8.76
   1   5  -9  293.95    8.46
   1   5  -8   74.47    3.32
  -1   5   8   65.52    3.00
  -1   5   8   75.16    3.22
   1   5  -8   79.39    3.69
   1   5  -8   72.54    3.37
  -1   5   8   75.27    3.13
   1   5  -7   13.04    1.38
  -1   5   7    9.92    1.18
  -1   5   7   11.84    1.23
   1   5  -7   12.88    1.50
   1   5  -7    9.19    1.12
  -1   5   7   12.47    1.23
  -1   5   6  495.67   11.83
  -1   5   6  464.45   11.89
   1   5  -6  480.40   11.82
   1   5  -6  508.13   12.54
  -1   5   6  487.05   11.58
   1   5  -6  486.15   11.52
  -1   5   5   33.04    1.97
   1   5  -5   38.16    2.07
  -1   5   5   32.11    2.06
   1   5  -5   37.33    2.28
  -1   5   5   34.21    1.87
   1   5  -5   33.39    1.83
   1   5  -4  186.61    5.49
  -1   5   4  188.59    5.92
   1   5  -4  195.12    6.02
  -1   5   4  180.65    5.51
   1   5  -4  193.72    5.40
  -1   5   4  193.56    5.64
  -1   5   3    8.95    1.01
   1   5  -3    7.37    0.92
  -1   5   3    8.68    1.01
   1   5  -3    7.24    0.87
   1   5  -3    8.09    1.08
  -1   5   3    9.83    1.19
  -1   5   2    2.22    0.70
  -1   5   2    0.95    0.58
   1   5  -2    1.89    0.69
  -1   5   2    0.91    0.50
  -1   5   2    0.91    0.56
   1   5  -2    1.67    0.55
  -1   5   1  315.28    8.46
  -1   5   1  301.87    8.00
  -1   5   1  298.76    8.09
   1   5  -1  307.89    8.18
  -1   5   1  320.04    8.41
  -1   5   1  306.01    7.37
  -1   5   1  306.89    7.91
   1   5  -1  317.15    7.75
  -1   5   0   74.64    2.61
  -1   5   0   82.46    3.43
  -1   5   0   78.74    3.21
  -1   5   0   76.98    3.11
   1   5   0   71.54    3.02
  -1   5   0   73.92    3.24
  -1   5   0   76.27    2.66
  -1   5   0   74.41    2.94
   1   5   0   76.68    2.84
  -1   5  -1   49.29    2.09
  -1   5  -1   47.85    2.46
  -1   5  -1   49.15    2.63
   1   5   1   47.78    2.32
  -1   5  -1   48.00    2.08
   1   5   1   49.57    2.19
  -1   5  -1   49.95    2.30
  -1   5  -2   24.92    1.50
  -1   5  -2   25.30    1.80
  -1   5  -2   22.69    1.40
   1   5   2   20.84    1.40
  -1   5  -2   23.95    1.54
  -1   5  -2   23.71    1.82
   1   5   2   20.70    1.47
  -1   5  -3   15.48    1.27
  -1   5  -3   14.30    1.18
   1   5   3   14.26    1.16
  -1   5  -3   15.54    1.28
  -1   5  -3   14.18    1.44
  -1   5  -4   47.90    2.64
  -1   5  -4   44.34    2.21
   1   5   4   43.83    2.11
  -1   5  -4   44.50    2.19
  -1   5  -5  161.08    5.47
  -1   5  -5  145.11    5.04
   1   5   5  141.71    4.71
  -1   5  -5  151.09    4.62
   1   5   5  144.23    4.49
  -1   5  -5  148.74    4.77
  -1   5  -6   33.65    2.36
  -1   5  -6   36.12    2.07
   1   5   6   31.37    1.80
  -1   5  -6   34.93    1.92
  -1   5  -6   32.97    2.21
  -1   5  -7    0.66    0.68
  -1   5  -7    0.86    0.54
  -1   5  -7    2.08    0.92
  -1   5  -7    0.32    0.68
   1   5   7    1.91    0.60
  -1   5  -8   16.15    1.78
   1   5   8   14.25    1.27
  -1   5  -8   15.11    1.49
   1   5   8   17.36    1.59
  -1   5  -8   15.08    1.68
  -1   5  -9  337.82    9.14
   1   5   9  311.58    9.16
  -1   5  -9  308.49    9.51
  -1   5  -9  356.17    9.87
  -1   5 -10  248.57    7.44
   1   5  10  242.09    7.71
  -1   5 -10  237.31    7.98
  -1   5 -10  249.26    7.99
  -1   5 -11  114.67    4.62
   1   5  11  113.49    4.87
  -1   5 -11  122.79    5.25
  -1   5 -11  118.76    5.12
   1   5  12  139.13    5.51
  -1   5 -12  126.78    5.52
  -1   5 -12  136.37    5.53
  -1   5 -13   16.22    1.70
   1   5  13   18.21    1.91
  -1   5 -13   19.34    2.11
  -1   5 -13   15.49    1.84
  -1   5 -14   37.95    2.89
   1   5  15    3.57    1.05
  -1   5 -15    5.37    1.24
  -1   5 -15    6.42    1.20
  -1   5 -16   11.11    1.46
   1   5  16   11.69    1.53
  -1   5 -17   17.44    1.61
   1   5  17   26.63    2.04
  -1   5 -18    8.47    1.07
  -1   5 -19   37.27    1.78
   1   6 -19   29.03    1.52
   1   6 -18   34.22    1.96
   1   6 -17   11.40    1.30
   1   6 -17   11.05    1.01
   1   6 -16   17.98    1.68
   1   6 -15   21.62    2.00
   1   6 -14    2.86    1.01
   1   6 -13   -0.32    0.79
  -1   6  12   49.21    2.57
   1   6 -11    2.19    1.00
  -1   6  11    1.11    0.67
   1   6 -10   98.11    4.64
   1   6  -9  325.73    9.84
   1   6  -8    4.82    1.15
  -1   6   8    3.63    0.90
  -1   6   8    3.75    0.85
   1   6  -7   15.87    1.78
  -1   6   7   15.98    1.47
  -1   6   7   13.71    1.34
  -1   6   7   12.57    1.39
   1   6  -6  270.30    8.38
  -1   6   6  261.61    7.56
   1   6  -6  274.23    7.41
  -1   6   6  270.21    7.39
  -1   6   6  262.09    7.85
   1   6  -5  990.75   22.64
   1   6  -5  940.12   21.43
  -1   6   5 1003.58   21.79
  -1   6   5  953.27   21.31
  -1   6   5  992.19   22.24
  -1   6   4    8.28    1.25
  -1   6   4    9.26    1.19
   1   6  -4   10.28    1.38
   1   6  -4    8.01    1.07
  -1   6   4    8.73    1.02
   1   6  -3   39.71    2.53
   1   6  -3   38.66    2.13
  -1   6   3   36.53    2.20
  -1   6   3   39.52    2.50
   1   6  -2  132.28    5.01
  -1   6   2  137.66    5.18
   1   6  -2  145.49    4.56
  -1   6   2  132.99    4.68
  -1   6   2  131.08    4.67
  -1   6   1  449.85   11.93
   1   6  -1  449.38   11.71
  -1   6   1  477.24   12.21
   1   6  -1  468.65   11.17
  -1   6   1  456.56   11.37
  -1   6   1  448.88   11.46
  -1   6   0   84.55    3.86
   1   6   0   80.58    3.60
  -1   6   0   80.52    3.85
  -1   6   0   89.03    3.47
   1   6   0   82.69    3.25
  -1   6   0   85.02    3.58
  -1   6  -1   33.82    2.38
   1   6   1   31.72    2.08
  -1   6  -1   32.68    2.38
   1   6   1   33.83    2.29
  -1   6  -1   32.79    2.00
   1   6   1   32.50    1.94
  -1   6  -1   34.15    2.22
  -1   6  -2   77.68    3.47
  -1   6  -2   72.25    3.67
  -1   6  -2   71.87    3.39
   1   6   2   73.11    3.47
  -1   6  -2   72.22    2.94
   1   6   2   82.19    3.15
  -1   6  -2   71.41    3.13
  -1   6  -2   75.82    3.75
  -1   6  -3  320.57    9.17
   1   6   3  319.34    9.09
  -1   6  -3  326.37    8.55
   1   6   3  334.72    8.55
  -1   6  -3  331.39    8.74
  -1   6  -3  340.47    9.69
  -1   6  -4  195.71    6.47
   1   6   4  188.96    6.12
  -1   6  -4  193.92    5.91
   1   6   4  186.72    5.65
  -1   6  -4  195.94    5.90
  -1   6  -4  196.13    6.72
   1   6   5   30.68    2.06
  -1   6  -5   34.92    2.17
  -1   6  -5   29.90    2.41
   1   6   5   31.86    1.91
  -1   6  -5   31.30    2.00
  -1   6  -6   82.89    3.55
  -1   6  -6   87.67    4.21
  -1   6  -6   74.36    3.27
   1   6   6   79.03    3.22
  -1   6  -7   31.12    2.19
  -1   6  -7   32.73    2.05
   1   6   7   32.65    1.95
  -1   6  -7   37.21    2.51
  -1   6  -7   38.41    2.78
  -1   6  -8   10.77    1.50
  -1   6  -8   13.89    1.49
  -1   6  -8   13.51    1.71
  -1   6  -9    8.18    1.36
  -1   6  -9    9.26    1.53
  -1   6 -10  106.96    4.44
  -1   6 -10  112.97    5.04
  -1   6 -10   99.85    4.66
  -1   6 -11   84.11    3.84
  -1   6 -11   78.72    4.10
  -1   6 -12  285.81    9.11
  -1   6 -12  303.69    9.32
  -1   6 -13    8.87    1.43
  -1   6 -13    4.29    1.08
  -1   6 -14   53.44    2.74
  -1   6 -14   57.86    3.24
  -1   6 -15    2.68    0.86
  -1   6 -16   88.15    3.67
  -1   6 -17   20.64    1.52
  -1   6 -18    6.97    0.77
   1   7 -17    0.58    0.44
   1   7 -16   49.84    2.01
   1   7 -16   62.32    2.63
   1   7 -15    0.10    0.62
   1   7 -15    0.08    0.52
   1   7 -14   19.54    1.58
   1   7 -14   20.85    1.82
   1   7 -13    4.90    1.09
   1   7 -12    9.35    1.42
   1   7 -11  174.27    6.34
  -1   7  10    4.52    0.85
   1   7 -10    6.35    1.27
  -1   7   9    3.77    0.82
   1   7  -9    1.62    0.88
  -1   7   8    8.62    1.13
  -1   7   7  367.03    9.81
  -1   7   7  357.55    9.60
  -1   7   6  242.55    7.44
  -1   7   6  246.78    7.20
   1   7  -6  231.84    7.93
  -1   7   5    7.86    1.27
   1   7  -5    9.07    1.46
  -1   7   4  331.77    9.50
   1   7  -4  320.21    9.62
  -1   7   3   84.60    4.06
   1   7  -3   81.95    4.03
   1   7  -2  101.11    4.56
  -1   7   2   89.35    4.29
   1   7  -2   87.64    4.10
  -1   7   1  131.62    5.36
   1   7  -1  124.19    5.20
   1   7  -1  129.20    5.01
  -1   7   0  186.04    6.58
   1   7   0  176.22    6.32
  -1   7   0  169.52    6.22
  -1   7  -1    2.35    0.94
   1   7   1    3.10    0.95
  -1   7  -1    2.11    1.01
  -1   7  -2  148.66    5.81
   1   7   2  148.55    5.52
  -1   7  -2  138.54    5.64
   1   7   3   14.04    1.62
  -1   7  -3   18.34    2.00
  -1   7  -3   13.70    1.78
   1   7   4   74.97    3.56
  -1   7  -4   78.50    4.06
  -1   7  -4   79.93    4.17
   1   7   5    4.72    0.83
  -1   7  -5    4.30    0.95
  -1   7  -5    4.65    1.22
  -1   7  -5    3.81    1.14
  -1   7  -6    5.29    0.96
  -1   7  -6    6.74    1.36
  -1   7  -6    4.16    1.20
  -1   7  -7    0.97    0.87
  -1   7  -8   72.12    3.79
  -1   7  -9   13.38    1.60
  -1   7  -9   11.56    1.63
  -1   7 -10   26.70    2.18
  -1   7 -10   27.95    2.40
  -1   7 -11    0.30    0.80
  -1   7 -12    1.68    0.80
  -1   7 -12    1.46    0.70
  -1   7 -13    8.75    1.10
  -1   7 -13   10.71    1.37
  -1   7 -14   46.37    2.16
  -1   7 -14   55.51    2.78
  -1   7 -15   17.94    1.50
  -1   7 -16    1.18    0.52
   1   8 -14    7.98    0.76
   1   8 -14    9.78    0.94
   1   8 -13   11.82    1.07
   1   8 -13    9.23    1.05
   1   8 -12    5.04    0.91
   1   8 -12    5.16    0.89
   1   8 -11    0.11    0.63
   1   8 -11    1.02    0.71
   1   8 -10    8.08    1.19
   1   8 -10    9.80    1.29
   1   8  -9   23.55    1.96
   1   8  -9   24.37    2.00
   1   8  -8    2.91    0.92
   1   8  -8    3.79    1.07
  -1   8   7   37.84    2.04
   1   8  -7   36.81    2.51
  -1   8   6   -0.11    0.67
  -1   8   6    1.28    0.62
   1   8  -6    0.14    0.73
  -1   8   5    0.10    0.58
   1   8  -5   -0.60    0.90
   1   8  -5    0.14    0.61
   1   8  -4   92.50    4.29
  -1   8   4   99.59    3.73
   1   8  -4   92.43    4.11
  -1   8   3   54.85    3.02
   1   8  -3   51.13    3.12
  -1   8   3   52.58    2.60
   1   8  -3   44.00    2.72
  -1   8   2   60.63    3.31
   1   8  -2   65.04    3.51
  -1   8   2   65.93    2.95
   1   8  -2   60.54    2.75
  -1   8   1    0.21    0.66
  -1   8   1   -0.15    0.84
   1   8  -1    0.73    0.58
   1   8  -1    1.33    0.88
   1   8   0  241.13    7.67
  -1   8   0  239.57    7.83
   1   8   0  240.89    6.73
  -1   8   0  245.77    7.00
   1   8   1  281.77    8.42
  -1   8  -1  285.17    8.79
  -1   8  -1  276.38    7.78
   1   8   1  282.96    7.54
   1   8   2   56.97    3.08
  -1   8  -2   64.00    3.55
  -1   8  -2   63.33    2.90
   1   8   2   62.44    2.72
  -1   8  -3   19.66    2.03
  -1   8  -3   18.22    1.56
  -1   8  -4  477.64   12.65
  -1   8  -4  472.10   11.51
  -1   8  -4  452.06   12.43
  -1   8  -5  178.29    6.36
  -1   8  -6    1.32    0.83
  -1   8  -7   -0.29    0.72
  -1   8  -7   -0.14    0.77
  -1   8  -8    0.82    0.71
  -1   8  -8    0.51    0.71
  -1   8  -9    0.90    0.73
  -1   8  -9    3.13    0.85
  -1   8 -10    0.71    0.71
  -1   8 -10    0.10    0.73
  -1   8 -11   -0.35    0.56
  -1   8 -11    0.32    0.65
  -1   8 -12   -0.55    0.54
  -1   8 -12    0.74    0.59
  -1   8 -13   79.05    2.57
  -1   8 -13   96.77    3.27
   1   9 -11   23.71    1.21
   1   9 -10   29.80    1.56
   1   9  -9   38.60    1.96
   1   9  -8   22.41    1.55
   1   9  -7    6.38    0.97
   1   9  -6   22.65    1.70
   1   9  -5    9.45    1.19
   1   9  -4    0.52    0.65
   1   9  -3    7.18    1.08
  -1   9   3    6.34    0.93
  -1   9   2    7.12    0.82
   1   9  -2    6.49    1.02
  -1   9   2    5.88    0.96
  -1   9   1    0.62    0.48
  -1   9   1    0.91    0.67
   1   9  -1    0.10    0.61
  -1   9   0    4.97    0.73
   1   9   0    5.58    0.90
  -1   9   0    7.48    1.10
  -1   9  -1    0.22    0.68
  -1   9  -2    0.65    0.72
  -1   9  -3   40.40    2.34
  -1   9  -4    6.23    1.00
  -1   9  -5   90.61    3.62
  -1   9  -6  177.43    5.44
  -1   9  -7   65.28    2.78
  -1   9  -8  182.78    5.21
  -1   9  -9   65.82    2.45
  -1   9 -10   54.61    1.97
  -1  10  -2   57.92    1.94
  -1  10  -3    5.73    0.58
  -1  10  -4   18.52    0.93
  -2   0  24   14.82    1.09
  -2   0  23    0.89    0.59
   2   0 -23   -0.10    0.59
   2   0 -22  120.44    4.71
   2   0 -21   -0.15    0.74
   2   0 -20    9.06    1.44
   2   0 -20    6.94    1.08
   2   0 -20    8.77    1.49
   2   0 -19   -0.68    0.82
   2   0 -19    0.67    0.92
   2   0 -19    0.14    0.59
   2   0 -18   24.73    2.28
   2   0 -18   23.99    2.28
  -2   0  18   26.42    2.21
   2   0 -17   -0.16    0.81
  -2   0  17   -0.88    0.91
   2   0 -17   -0.16    0.86
   2   0 -16    1.23    0.83
  -2   0  16    2.17    0.94
   2   0 -16    2.14    0.99
   2   0 -15   -0.42    0.70
   2   0 -15    0.14    0.71
  -2   0  15    0.12    0.65
   2   0 -14   89.28    3.97
   2   0 -14   92.33    4.01
  -2   0  14   87.47    3.67
   2   0 -13   -0.11    0.63
   2   0 -13    0.11    0.65
   2   0 -13    0.44    0.51
  -2   0  13    0.88    0.59
   2   0 -12   45.07    2.46
  -2   0  12   51.19    2.38
   2   0 -12   52.10    2.61
   2   0 -11    0.14    0.44
   2   0 -11    0.36    0.55
   2   0 -10  487.58   10.99
   2   0 -10  474.77   11.45
   2   0 -10  489.85   11.41
   2   0  -9   -0.21    0.39
   2   0  -9    0.07    0.44
   2   0  -9   -0.07    0.45
   2   0  -8  603.50   13.51
   2   0  -8  616.82   13.54
   2   0  -7   -0.05    0.41
   2   0  -7    0.21    0.47
   2   0  -6   86.00    2.64
   2   0  -5   -0.04    0.37
   2   0  -4   82.45    2.36
   2   0  -3    0.21    0.36
   2   0  -2 2251.99   44.88
  -2   0   2 2252.45   44.88
  -2   0   1    0.10    0.31
   2   0  -1    0.02    0.30
  -2   0   0 5604.19  110.65
   2   0   1    0.13    0.31
  -2   0  -1    0.22    0.29
   2   0   2  498.67   10.36
  -2   0  -2  485.47   10.30
  -2   0  -3    0.21    0.31
  -2   0  -4   50.06    1.66
  -2   0  -5    0.04    0.34
   2   0   6   38.38    1.51
  -2   0  -6   41.96    1.63
   2   0   7    0.18    0.36
  -2   0  -7    0.21    0.37
   2   0   8   32.23    1.52
  -2   0  -8   36.27    1.71
   2   0   9   -0.12    0.37
  -2   0  -9    0.07    0.44
  -2   0  -9    0.28    0.42
  -2   0 -10  255.60    6.38
  -2   0 -10  281.48    7.09
  -2   0 -11    0.26    0.53
  -2   0 -11   -0.06    0.34
  -2   0 -12  382.20   10.00
  -2   0 -12  399.25    9.94
  -2   0 -13    0.11    0.57
  -2   0 -13    0.33    0.57
  -2   0 -14  439.68   11.47
  -2   0 -14  439.11   11.42
  -2   0 -15    0.56    0.67
  -2   0 -15    0.13    0.76
  -2   0 -16  268.44    8.47
  -2   0 -16  276.97    8.34
   2   0  17   -0.16    0.94
  -2   0 -17   -0.15    0.79
  -2   0 -17   -0.15    0.80
  -2   0 -18  288.67    8.70
  -2   0 -18  298.93    8.73
  -2   0 -18  268.80    8.51
  -2   0 -19    0.14    0.67
   2   0  19    0.45    0.75
  -2   0 -19    1.24    0.86
   2   0  20   55.42    3.05
  -2   0 -20   60.85    3.17
  -2   0 -21   -0.22    0.71
   2   0  21    0.74    0.66
  -2   0 -22   86.35    3.35
   2   0  22   79.16    3.04
  -2   1  24   67.75    2.58
  -2  -1  23    1.54    0.55
  -2   1  23    1.11    0.66
   2  -1 -23    0.86    0.65
   2   1 -23    1.52    0.67
   2  -1 -22    0.36    0.69
   2   1 -22    0.24    0.68
   2  -1 -21    5.39    1.11
   2   1 -21    3.65    1.09
   2   1 -20    0.16    0.80
   2  -1 -20    0.47    0.85
   2   1 -20    0.32    0.82
   2  -1 -20    0.32    0.82
   2   1 -20    0.83    0.69
   2  -1 -19   29.24    2.45
   2   1 -19   26.60    2.37
   2   1 -19   29.17    2.28
   2  -1 -19   23.90    1.93
   2  -1 -19   30.62    2.48
   2   1 -19   25.59    2.33
   2  -1 -18   59.91    3.56
   2   1 -18   56.34    3.40
   2   1 -18   51.59    3.09
  -2  -1  18   56.77    3.30
  -2   1  18   60.78    3.39
   2  -1 -18   63.11    3.62
   2   1 -18   58.50    3.46
  -2  -1  17   28.74    2.27
  -2   1  17   29.87    2.31
   2   1 -17   25.88    2.28
   2  -1 -17   34.24    2.63
  -2  -1  16  107.54    4.49
  -2   1  16  102.82    4.44
   2  -1 -16  104.84    4.69
   2   1 -16  105.45    4.69
   2   1 -16  106.96    4.68
   2  -1 -16  109.76    4.72
  -2   1  15   43.71    2.63
  -2  -1  15   47.63    2.74
   2  -1 -15   47.99    2.89
   2   1 -15   44.84    2.83
   2   1 -15   51.14    3.01
   2  -1 -15   46.79    2.89
  -2  -1  14    2.01    0.77
  -2   1  14    2.34    0.83
   2  -1 -14    1.82    0.80
   2   1 -14    2.05    0.79
   2   1 -14    3.34    0.91
   2  -1 -14    2.86    0.88
   2   1 -13   10.96    1.35
   2   1 -13   10.72    1.20
  -2  -1  13    9.29    1.15
  -2   1  13    9.76    1.15
   2  -1 -13   11.52    1.37
   2   1 -13   14.15    1.43
   2  -1 -13    9.45    1.25
   2  -1 -12  933.59   20.29
   2   1 -12  898.76   20.21
   2  -1 -12  907.76   20.25
   2   1 -12  920.33   20.30
  -2   1  12  881.32   19.83
  -2  -1  12  888.25   19.83
   2   1 -12  900.97   19.86
   2  -1 -12  889.29   19.40
   2   1 -11   11.60    1.20
   2  -1 -11   11.33    1.20
   2  -1 -11   10.60    0.91
   2   1 -10  701.67   16.12
   2   1 -10  720.18   16.12
   2  -1 -10  736.38   16.14
   2  -1 -10  720.19   16.15
   2   1 -10  719.70   15.83
   2  -1 -10  729.21   15.52
   2   1  -9  718.99   16.16
   2   1  -9  727.35   16.10
   2  -1  -9  734.08   16.14
   2  -1  -9  754.00   16.19
   2   1  -9  752.18   15.90
   2  -1  -9  720.41   15.56
   2  -1  -8  458.16   10.45
   2   1  -8  456.62   10.42
   2   1  -8  433.38   10.41
   2  -1  -8  453.64   10.46
   2   1  -8  477.74   10.30
   2  -1  -7   70.83    2.49
   2   1  -7   74.20    2.53
   2  -1  -7   78.78    2.56
   2   1  -7   74.71    2.55
   2  -1  -6  175.95    4.51
   2   1  -6  174.31    4.49
   2  -1  -5  105.32    2.92
   2   1  -5  101.82    2.92
   2  -1  -4 1694.70   33.90
   2   1  -4 1668.68   33.87
   2  -1  -3 1011.79   20.38
   2   1  -3  984.41   20.35
   2  -1  -2 2395.66   45.91
   2   1  -2 2246.59   45.89
  -2  -1   2 2266.24   45.86
  -2   1   2 2307.17   45.86
  -2  -1   1  794.09   16.26
  -2   1   1  794.77   16.24
  -2   1   0 5794.77  112.88
  -2  -1   0 5641.10  112.88
   2  -1   1  523.65   10.61
   2   1   1  488.93   10.57
  -2   1  -1  507.47   10.79
   2   1   2   57.39    1.71
   2  -1   2   59.72    1.73
  -2  -1  -2   54.52    1.50
  -2   1  -2   60.98    1.91
  -2   1  -3 3842.06   76.44
  -2  -1  -3 3838.80   75.88
  -2  -1  -4    4.46    0.43
  -2   1  -4    5.45    0.63
  -2   1  -5   99.33    2.97
  -2  -1  -5   96.24    2.60
   2   1   6  410.70    9.30
  -2  -1  -6  430.31    9.22
  -2   1  -6  424.33    9.62
  -2   1  -7  310.73    7.03
   2  -1   7  299.41    7.10
   2   1   7  304.11    7.18
  -2  -1  -7  318.58    7.17
  -2   1  -7  307.87    7.53
  -2   1  -8   56.74    1.98
   2   1   8   55.21    2.13
   2  -1   8   57.59    2.10
  -2   1  -8   60.30    2.41
  -2  -1  -8   56.09    2.11
  -2  -1  -9  197.51    5.33
  -2   1  -9  190.60    5.26
  -2   1  -9  187.15    5.52
  -2  -1  -9  197.72    5.23
  -2  -1 -10   37.21    1.87
  -2   1 -11   63.86    2.54
  -2   1 -11   65.11    2.75
  -2  -1 -11   59.09    2.68
  -2   1 -11   60.44    2.88
  -2  -1 -11   65.29    2.68
  -2  -1 -12  505.38   12.19
  -2   1 -12  502.85   12.19
  -2   1 -12  505.28   12.52
  -2   1 -12  499.49   11.72
  -2   1 -13   36.11    2.25
  -2  -1 -13   43.75    2.45
  -2   1 -13   36.56    2.39
  -2  -1 -13   41.86    2.30
  -2   1 -13   36.31    1.98
  -2  -1 -14   36.18    2.34
  -2   1 -14   34.45    2.24
  -2  -1 -14   31.96    2.12
  -2   1 -14   29.84    2.26
  -2   1 -14   30.46    1.83
  -2   1 -15    0.62    0.78
  -2  -1 -15    2.12    0.87
  -2   1 -15    1.32    0.75
  -2   1 -16   49.26    3.17
   2  -1  16   47.91    2.99
   2   1  16   50.67    3.26
  -2   1 -16   50.21    2.93
  -2  -1 -16   49.06    2.92
  -2   1 -17    0.83    0.72
   2   1  17    0.87    0.79
   2  -1  17    2.10    0.93
  -2  -1 -17    0.44    0.82
  -2   1 -17    1.31    0.83
   2  -1  18   18.08    1.79
   2   1  18   16.42    1.91
  -2  -1 -18   17.88    1.80
  -2   1 -18   18.58    1.84
  -2   1 -18   18.26    1.91
  -2   1 -18   18.10    1.81
  -2  -1 -18   20.42    1.93
  -2   1 -19    2.30    0.94
  -2  -1 -19    2.83    0.98
  -2   1 -19    3.87    0.99
  -2  -1 -19    4.97    1.05
   2   1  19    3.14    1.04
   2  -1  19    2.87    0.87
   2  -1  20   26.83    1.93
  -2  -1 -20   29.80    2.13
  -2   1 -20   23.37    1.98
   2   1  20   28.29    2.20
   2   1  21    0.23    0.67
  -2  -1 -21    0.42    0.63
  -2   1 -21    0.32    0.62
  -2   1 -22   51.25    2.42
  -2  -1 -22   50.35    2.38
   2   1  22   48.75    2.40
  -2   2  24  163.64    4.49
  -2   2  23   27.83    1.77
   2  -2 -23   24.67    1.61
  -2   2  22   26.80    1.96
   2   2 -22   24.49    1.82
   2  -2 -22   26.91    1.88
   2   2 -21   20.19    1.48
   2   2 -21   24.97    1.95
   2  -2 -21   20.56    1.83
   2   2 -20   25.51    2.16
   2  -2 -20   28.98    2.26
   2  -2 -19    3.30    1.13
   2   2 -19    6.63    1.29
   2   2 -19    6.62    1.21
   2   2 -19    5.17    1.17
   2  -2 -19    5.89    1.23
   2   2 -18    7.46    1.35
   2  -2 -18    7.76    1.34
   2  -2 -18   10.94    1.51
   2   2 -18    7.53    1.38
   2   2 -18    7.31    1.24
   2  -2 -17  637.85   15.62
   2   2 -17  603.11   15.40
  -2  -2  17  604.07   15.15
  -2   2  17  596.50   15.16
   2  -2 -16   81.69    4.04
   2   2 -16   83.61    4.08
  -2  -2  16   79.63    3.83
  -2   2  16   82.70    3.84
   2  -2 -16   82.21    4.05
   2   2 -16   84.16    4.08
   2  -2 -15  198.08    6.56
   2   2 -15  177.44    6.34
  -2  -2  15  172.04    6.01
  -2   2  15  184.50    6.13
   2  -2 -15  177.97    6.33
   2   2 -15  196.36    6.50
   2  -2 -14  299.38    8.68
   2   2 -14  291.34    8.64
  -2   2  14  292.74    8.26
  -2  -2  14  287.69    8.20
   2  -2 -14  299.48    8.69
   2   2 -14  297.68    8.67
   2  -2 -13    5.31    1.00
   2   2 -13    4.52    0.94
  -2  -2  13    4.37    0.86
  -2   2  13    5.32    0.94
   2   2 -13    5.14    1.00
   2  -2 -13    5.70    1.05
   2  -2 -12  101.15    3.89
   2   2 -12   93.68    3.81
  -2  -2  12  101.67    3.65
  -2   2  12   94.40    3.61
   2   2 -12   91.78    3.69
   2   2 -12   97.57    3.84
   2  -2 -12   98.19    3.86
   2  -2 -11   22.76    1.27
   2   2 -11   23.36    1.63
   2  -2 -11   20.79    1.62
   2   2 -11   25.72    1.74
   2  -2 -10   39.58    2.06
   2   2 -10   40.12    2.07
  -2   2  10   40.57    1.90
   2  -2 -10   39.40    1.62
  -2  -2  10   40.48    1.90
   2   2 -10   40.02    2.08
   2  -2 -10   39.20    2.07
   2  -2  -9  415.82    9.85
   2   2  -9  413.35    9.83
   2  -2  -9  401.25    9.06
   2   2  -9  408.73    9.74
   2   2  -9  416.30    9.87
   2  -2  -9  413.44    9.86
   2  -2  -8  353.56    8.31
   2   2  -8  341.89    8.28
   2   2  -8  342.00    8.23
   2  -2  -8  342.19    8.32
   2   2  -8  343.55    8.32
   2  -2  -7   20.83    1.25
   2   2  -7   20.79    1.22
   2   2  -7   22.44    1.24
   2   2  -7   20.34    1.26
   2  -2  -7   20.55    1.24
   2   2  -7   18.03    1.17
   2   2  -6    5.07    0.60
   2   2  -6    4.51    0.64
   2  -2  -6    5.13    0.66
   2   2  -6    5.58    0.64
   2   2  -5   75.83    2.35
   2  -2  -5   74.47    2.36
   2   2  -5   76.15    2.37
   2  -2  -4 1787.23   35.67
   2   2  -4 1749.93   35.63
   2  -2  -3  544.38   11.35
   2   2  -3  529.29   11.31
   2   2  -2  344.77    7.46
   2  -2  -2  347.55    7.50
  -2  -2   1  734.38   15.25
  -2   2   1  755.73   15.25
   2   2   0 1392.57   28.91
   2  -2   0 1473.04   28.94
  -2   2   0 1488.68   28.98
  -2  -2   0 1419.43   28.98
   2  -2   1 1500.78   29.75
   2   2   1 1468.19   29.73
  -2  -2  -1 1489.48   29.89
  -2   2  -1 1507.66   29.87
  -2   2  -1 1431.50   30.25
  -2   2  -2   41.30    1.70
  -2   2  -3   71.55    2.45
  -2   2  -4  690.22   15.02
  -2   2  -5   81.39    2.49
   2   2   5   83.47    2.44
  -2  -2  -5   76.71    1.99
  -2   2  -5   85.20    2.86
   2   2   6  392.93    8.93
  -2   2  -6  408.51    8.99
  -2   2  -6  394.20    8.71
  -2   2  -6  415.63    9.53
  -2  -2  -6  392.25    8.48
  -2   2  -7   87.39    3.16
  -2  -2  -7   83.83    2.42
   2  -2   7   86.90    2.59
   2   2   7   88.08    2.77
  -2   2  -7   82.51    2.73
  -2  -2  -8 1318.81   27.12
  -2   2  -8 1330.49   27.05
  -2  -2  -8 1247.61   26.57
  -2   2  -8 1338.72   27.73
  -2   2  -8 1307.99   26.97
  -2  -2  -9  213.15    5.76
  -2   2  -9  214.69    5.76
  -2   2 -10  188.20    5.87
  -2  -2 -11   57.61    2.66
  -2   2 -11   60.51    2.66
  -2   2 -11   55.67    2.97
  -2   2 -11   64.81    2.72
  -2   2 -12  242.02    7.54
  -2   2 -12  246.61    6.82
  -2  -2 -12  237.29    6.96
  -2   2 -12  244.32    6.93
  -2   2 -13  109.28    4.58
  -2   2 -13  102.78    3.89
  -2  -2 -13  103.68    4.09
  -2   2 -13  103.30    4.04
  -2   2 -14   46.18    3.05
  -2   2 -14   47.98    2.50
  -2  -2 -14   38.80    2.47
  -2   2 -14   42.40    2.54
  -2   2 -15  460.78   11.52
   2   2  15  458.50   12.89
  -2   2 -15  452.49   12.00
  -2  -2 -15  454.99   12.04
  -2   2 -15  484.25   12.97
   2   2  16   87.94    4.44
  -2   2 -16   85.31    3.91
  -2  -2 -16   86.16    3.97
  -2   2 -16   78.91    4.23
  -2   2 -17   21.60    1.95
  -2  -2 -17   22.66    1.99
  -2   2 -17   20.20    2.10
  -2   2 -17   20.37    1.89
  -2  -2 -17   24.44    2.01
   2   2  18   14.37    1.76
  -2  -2 -18   12.18    1.52
  -2   2 -18   10.45    1.39
  -2  -2 -18   11.37    1.46
  -2   2 -18   11.91    1.46
  -2   2 -18   10.68    1.55
  -2   2 -19    7.26    1.20
  -2  -2 -19    9.34    1.28
   2   2  19    5.48    1.23
  -2  -2 -20   12.77    1.39
  -2   2 -20   12.09    1.33
   2   2  20   11.43    1.47
  -2   2 -21   -0.09    0.49
  -2  -2 -21    0.36    0.55
   2   2  21    1.22    0.77
   2   2  22    1.76    0.66
  -2   3  23    8.59    0.89
  -2   3  22   50.22    2.49
   2  -3 -21    2.21    0.73
   2   3 -21    1.89    0.65
  -2   3  21    3.03    0.93
   2  -3 -20  183.92    5.99
   2   3 -20  178.97    5.76
   2  -3 -19   54.19    3.03
   2   3 -18  109.54    4.74
   2   3 -18  101.32    4.52
   2  -3 -18  104.00    4.56
   2   3 -18  111.41    4.63
   2  -3 -18  109.25    4.64
   2   3 -17    2.55    0.95
   2  -3 -17    4.54    1.08
   2   3 -17    3.41    1.06
   2  -3 -17    2.85    0.98
   2   3 -17    4.56    1.14
   2   3 -16  423.13   11.70
   2   3 -16  417.74   11.51
   2  -3 -16  427.19   11.66
   2  -3 -15  100.56    4.38
   2   3 -15   93.86    4.27
   2   3 -15   96.48    4.43
   2  -3 -15  101.41    4.39
   2   3 -15   96.33    4.33
  -2  -3  15   97.77    4.12
  -2   3  15   97.58    4.14
   2   3 -14   23.25    1.99
   2  -3 -14   26.68    2.09
   2   3 -14   23.05    1.97
   2   3 -14   27.23    2.12
   2  -3 -14   25.86    2.06
  -2  -3  14   23.33    1.81
  -2   3  14   25.81    1.93
   2   3 -13   46.48    2.69
   2  -3 -13   48.60    2.72
  -2  -3  13   42.02    2.39
  -2   3  13   47.33    2.52
   2  -3 -13   47.24    2.66
   2   3 -13   45.48    2.66
   2   3 -12    7.68    1.12
  -2  -3  12    7.62    0.99
  -2   3  12    8.73    1.04
   2  -3 -12   10.46    1.24
   2  -3 -12    9.47    1.20
   2   3 -12    9.31    1.16
  -2  -3  11   16.72    1.30
  -2   3  11   15.11    1.25
   2  -3 -11   17.42    1.50
   2   3 -11   18.98    1.57
   2  -3 -11   17.42    1.44
  -2   3  11   15.72    1.38
   2   3 -10   86.18    3.36
   2  -3 -10   88.76    3.38
  -2   3  10   85.14    3.30
   2   3 -10   86.55    3.31
   2   3  -9   27.49    1.66
   2  -3  -9   29.38    1.73
   2  -3  -9   28.83    1.68
   2   3  -9   25.36    1.58
  -2  -3   9   25.88    1.43
  -2   3   9   26.66    1.48
   2  -3  -8   71.53    2.65
   2   3  -8   69.58    2.64
   2  -3  -8   68.32    2.60
   2   3  -8   69.19    2.62
  -2   3   8   66.90    2.38
   2   3  -8   68.19    2.73
  -2  -3   8   67.08    2.36
   2  -3  -7  735.22   16.09
   2   3  -7  722.08   16.07
   2  -3  -7  740.07   16.06
   2   3  -7  751.74   16.09
   2   3  -7  784.56   16.31
   2   3  -7  732.33   16.38
   2   3  -6   60.51    2.16
   2  -3  -6   59.43    2.14
   2   3  -6   59.59    2.39
   2   3  -6   56.37    2.24
   2   3  -5  186.72    4.68
   2  -3  -5  178.64    4.58
   2   3  -5  180.18    4.59
   2   3  -5  185.40    4.98
   2   3  -5  190.10    4.81
   2  -3  -4   29.33    1.21
   2   3  -4   27.19    1.17
   2   3  -4   25.75    1.23
  -2   3   4   24.75    1.35
   2   3  -3  658.37   14.13
  -2   3   3  660.46   14.47
   2   3  -3  686.00   14.12
   2   3  -2 1187.89   23.71
  -2   3   2 1173.76   24.35
   2   3  -2 1156.24   23.85
   2   3  -1   91.29    2.29
   2  -3  -1   93.12    2.30
   2   3  -1   95.74    2.33
  -2   3   1  100.78    2.89
  -2   3   1  101.27    2.97
   2   3  -1  104.91    2.53
  -2   3   0  330.45    7.30
  -2   3   0  322.34    7.36
   2   3   0  309.21    6.63
  -2  -3   0  309.70    6.65
  -2   3  -1    0.73    0.38
  -2   3  -1    0.49    0.24
  -2  -3  -1    0.76    0.27
  -2   3  -1    0.67    0.47
  -2   3  -1    0.61    0.40
  -2   3  -2  589.96   12.57
  -2   3  -2  585.27   12.20
  -2  -3  -2  557.06   12.17
  -2   3  -2  572.42   12.54
  -2   3  -3  368.65    8.33
  -2   3  -3  357.30    8.81
  -2   3  -3  368.80    8.38
  -2   3  -4 1575.41   32.04
  -2   3  -4 1558.72   32.67
  -2   3  -4 1615.22   32.79
  -2   3  -4 1544.63   32.15
  -2   3  -5  223.84    5.70
  -2   3  -5  224.58    6.12
  -2   3  -5  217.82    5.53
  -2  -3  -5  220.26    5.32
  -2   3  -5  227.68    5.32
  -2   3  -5  233.88    6.24
  -2   3  -6  479.28   11.15
   2   3   6  488.93   11.77
  -2   3  -6  504.68   11.69
  -2   3  -6  477.84   10.92
  -2  -3  -6  495.72   10.84
  -2   3  -6  507.80   10.85
  -2   3  -6  502.59   11.89
   2   3   7  198.70    6.00
  -2   3  -7  198.80    5.82
  -2   3  -7  199.59    5.13
  -2   3  -7  194.13    5.36
  -2  -3  -7  198.57    5.13
  -2   3  -7  199.23    5.13
  -2  -3  -8  299.31    7.42
  -2   3  -8  303.34    7.39
  -2   3  -8  305.13    7.61
  -2   3  -8  311.26    8.13
   2   3   8  298.33    8.35
  -2   3  -9    3.50    0.78
   2   3   9    4.12    0.96
  -2   3  -9    5.33    1.05
  -2  -3 -10   60.02    2.57
  -2   3 -10   56.34    2.51
  -2   3 -10   61.88    2.96
  -2   3 -10   59.87    2.73
  -2   3 -10   55.93    3.08
   2   3  10   63.71    3.25
  -2   3 -11    4.60    0.96
   2   3  11    3.08    0.98
  -2   3 -11    4.51    1.08
  -2  -3 -11    4.72    0.81
  -2   3 -11    4.22    0.78
  -2   3 -11    4.26    0.85
   2   3  12   43.82    2.91
  -2  -3 -12   44.12    2.40
  -2   3 -12   41.96    2.34
  -2   3 -12   44.82    2.93
  -2   3 -12   44.52    2.58
  -2   3 -12   48.82    2.56
   2   3  13   71.47    3.85
  -2  -3 -13   71.96    3.24
  -2   3 -13   69.24    3.20
  -2   3 -13   73.47    3.90
  -2   3 -13   65.45    3.18
  -2   3 -13   73.04    3.46
   2   3  14    5.00    1.29
  -2   3 -14    3.54    0.96
  -2  -3 -14    2.44    0.84
  -2   3 -14    3.76    0.90
  -2   3 -14    3.97    0.99
  -2   3 -14    3.54    1.13
   2   3  15    1.10    1.01
  -2  -3 -15    1.40    0.73
  -2   3 -15    2.04    0.75
  -2   3 -15    3.14    0.81
  -2   3 -16   60.28    2.93
  -2   3 -16   51.87    3.39
  -2   3 -16   49.32    2.82
  -2  -3 -16   49.76    2.84
  -2  -3 -16   49.54    2.86
  -2   3 -16   46.25    2.80
  -2  -3 -17   49.60    2.80
  -2   3 -17   52.12    2.87
   2   3  17   54.44    3.42
  -2   3 -17   45.14    3.19
  -2   3 -17   51.14    2.83
  -2  -3 -17   53.45    2.90
   2   3  18    3.28    1.08
  -2  -3 -18    2.44    0.78
   2   3  19    0.87    0.83
  -2  -3 -19    1.03    0.65
   2   3  20    3.05    0.92
  -2  -3 -20    1.86    0.63
   2   3  21   18.56    1.53
   2   3  22   11.46    1.04
  -2   4  21    0.70    0.54
   2   4 -21    0.76    0.46
  -2   4  20    0.33    0.67
   2   4 -20    0.10    0.56
  -2   4  19    4.77    1.06
   2   4 -19    4.18    0.96
  -2   4  18   57.63    3.21
   2   4 -18   61.17    3.20
  -2   4  17   87.12    3.60
   2   4 -17   77.06    3.97
  -2   4  16   27.87    2.03
   2   4 -16   23.32    2.16
   2   4 -15    3.83    1.10
  -2   4  14   93.85    3.93
   2   4 -14   88.45    4.18
  -2   4  13  312.57    8.60
   2   4 -13  291.72    8.87
  -2   4  12  385.38   10.05
   2   4 -12  364.56   10.20
  -2   4  11  273.59    7.65
   2   4 -11  253.33    7.64
  -2   4  10   10.93    1.26
  -2   4  10   10.87    1.18
   2   4 -10    9.59    1.17
   2   4  -9   -0.39    0.48
  -2   4   9    0.10    0.58
  -2   4   9    0.92    0.53
  -2   4   8    1.74    0.68
  -2   4   8    1.13    0.61
  -2   4   8    0.46    0.54
   2   4  -7   67.32    2.74
  -2   4   7   70.65    2.93
  -2   4   7   71.35    2.88
   2   4  -6  157.63    4.58
  -2   4   6  156.51    4.77
  -2   4   5    2.79    0.64
  -2   4   5    2.70    0.59
  -2   4   5    3.18    0.56
   2   4  -5    3.40    0.59
   2   4  -5    3.56    0.63
  -2   4   5    3.03    0.69
   2   4  -4   18.70    1.10
  -2   4   4   18.30    1.38
  -2   4   4   17.64    1.26
  -2   4   4   20.02    1.38
  -2   4   4   18.12    1.18
   2   4  -4   18.38    1.16
  -2   4   3   75.59    2.80
  -2   4   3   77.68    2.60
   2   4  -3   72.74    2.35
   2   4  -3   77.27    2.56
  -2   4   3   70.49    2.77
  -2   4   3   73.32    2.93
  -2   4   3   78.27    3.00
  -2   4   2  292.92    7.49
  -2   4   2  283.00    7.41
   2   4  -2  288.27    6.81
  -2   4   2  282.53    6.88
  -2   4   2  279.10    7.15
  -2   4   2  274.97    7.46
  -2   4   1   82.31    3.15
   2   4  -1   80.91    2.64
  -2   4   1   85.13    2.79
  -2   4   1   84.30    2.93
  -2   4   1   83.85    3.19
  -2   4   0   43.31    2.18
  -2   4   0   43.36    1.94
   2   4   0   44.88    1.78
  -2   4   0   43.51    1.86
  -2   4   0   45.49    2.25
  -2   4  -1   13.34    1.02
  -2   4  -1   12.19    1.22
  -2   4  -1   14.09    1.00
  -2   4  -1   12.67    1.06
   2   4   1   13.00    0.92
  -2   4  -2  241.41    6.64
  -2   4  -2  242.44    6.52
   2   4   2  230.23    5.77
  -2   4  -2  241.00    6.14
  -2   4  -2  228.32    5.93
  -2   4  -3  382.08    9.57
  -2   4  -3  381.49    9.41
   2   4   3  363.04    8.54
  -2   4  -3  371.39    8.86
  -2   4  -3  380.35    8.86
  -2   4  -4   67.59    2.53
   2   4   4   67.38    2.34
  -2   4  -4   70.63    3.04
   2   4   4   65.21    2.80
  -2   4  -4   73.33    3.04
  -2   4  -4   68.46    2.61
   2   4   5   17.90    1.47
   2   4   5   16.94    1.08
  -2   4  -5   18.91    1.25
  -2   4  -5   18.31    1.28
  -2   4  -5   16.59    1.48
   2   4   6   94.00    3.68
  -2   4  -6   92.22    3.73
  -2   4  -6   91.84    3.28
   2   4   6   87.62    2.90
  -2   4  -6   95.75    3.18
  -2   4  -7   81.87    3.62
  -2   4  -7   78.91    3.53
   2   4   7   84.88    3.57
  -2   4  -7   80.10    3.08
  -2   4  -7   80.37    2.93
  -2   4  -8  123.15    4.62
  -2   4  -8  119.72    3.82
   2   4   8  114.16    4.54
  -2   4  -8  122.64    4.75
  -2   4  -9  105.10    4.31
   2   4   9  104.06    4.38
  -2   4  -9   99.39    3.90
  -2   4  -9  101.47    4.42
  -2   4 -10  152.99    5.79
  -2   4 -10  147.17    5.10
   2   4  10  153.10    5.70
  -2   4 -10  142.44    5.40
  -2   4 -11    4.48    1.12
  -2   4 -11    2.95    0.88
   2   4  11    2.90    1.03
  -2   4 -11    1.85    0.80
  -2   4 -12   66.20    3.75
  -2   4 -12   58.90    3.10
   2   4  12   61.47    3.59
  -2   4 -12   63.18    3.41
   2   4  13    0.89    1.00
  -2   4 -13    0.74    0.75
  -2   4 -14   42.99    3.10
  -2   4 -14   37.44    2.44
   2   4  14   37.56    2.93
  -2   4 -14   43.87    2.77
  -2   4 -15  199.52    7.43
  -2   4 -15  202.72    6.53
  -2   4 -16    0.51    0.65
  -2   4 -16    0.18    0.82
   2   4  16   -0.17    0.91
   2   4  17    3.19    1.05
  -2   4 -17    2.44    0.78
   2   4  18   16.89    1.75
   2   4  19    0.24    0.74
   2   4  20   74.26    3.12
   2   4  21   14.16    1.12
   2   5 -20    9.50    0.98
   2   5 -19   52.40    2.61
   2   5 -18    2.10    0.79
   2   5 -17  104.67    4.41
   2   5 -16   62.10    3.42
   2   5 -15    1.58    0.80
  -2   5  15    0.79    0.62
  -2   5  15    0.82    0.80
   2   5 -15    0.47    0.82
  -2   5  14   27.64    2.02
   2   5 -14   23.24    2.11
   2   5 -13    1.53    0.82
  -2   5  12    3.96    0.95
   2   5 -12    3.06    0.88
  -2   5  11    0.12    0.63
   2   5 -11    0.41    0.65
  -2   5  10  110.81    4.23
  -2   5  10  117.16    4.39
   2   5 -10  104.76    4.35
   2   5  -9    0.24    0.60
  -2   5   9    0.31    0.59
  -2   5   9    0.91    0.70
   2   5  -8    0.55    0.51
  -2   5   8    0.66    0.64
  -2   5   8    0.50    0.58
  -2   5   8    0.66    0.59
  -2   5   7  413.57   10.34
  -2   5   7  401.45   10.45
  -2   5   7  421.51   10.68
  -2   5   6  340.89    8.91
  -2   5   6  340.83    9.26
  -2   5   6  352.70    9.08
  -2   5   5  100.38    3.36
  -2   5   5  116.02    4.01
  -2   5   5   99.54    3.99
  -2   5   5  103.05    3.91
  -2   5   5  102.24    3.77
   2   5  -5  105.68    4.13
   2   5  -5  110.12    3.63
  -2   5   4   67.99    2.59
  -2   5   4   75.29    3.09
  -2   5   4   76.87    3.34
  -2   5   4   71.09    3.10
  -2   5   4   68.88    2.84
   2   5  -4   73.83    2.77
   2   5  -4   69.21    3.18
  -2   5   3  384.10   10.03
  -2   5   3  376.00    9.77
  -2   5   3  374.87    9.41
   2   5  -3  382.78    9.76
   2   5  -3  377.15    9.15
  -2   5   3  383.56    9.57
  -2   5   3  379.42    9.03
  -2   5   2   16.35    1.16
   2   5  -2   14.03    1.11
  -2   5   2   13.40    1.28
  -2   5   2   13.56    1.23
  -2   5   2   17.65    1.52
  -2   5   2   13.20    1.29
  -2   5   2   18.22    1.56
  -2   5   2   13.76    1.01
   2   5  -2   15.54    1.37
  -2   5   2   17.92    1.54
  -2   5   1   69.84    2.85
   2   5  -1   63.06    2.49
  -2   5   1   65.13    2.81
  -2   5   1   65.92    3.02
  -2   5   1   64.36    3.01
   2   5  -1   66.34    2.82
  -2   5   1   68.84    3.15
  -2   5   1   66.29    2.47
  -2   5   1   66.59    3.11
  -2   5   0   14.99    1.45
  -2   5   0   10.76    1.20
  -2   5   0   14.57    1.08
   2   5   0   12.56    1.14
  -2   5   0   11.66    1.38
   2   5   0   13.53    1.06
  -2   5   0   10.43    1.13
  -2   5  -1    1.37    0.68
  -2   5  -1    0.85    0.47
  -2   5  -1    1.94    0.76
  -2   5  -1    1.53    0.73
  -2   5  -1    1.36    0.62
   2   5   1    1.07    0.49
  -2   5  -2   45.38    2.57
  -2   5  -2   45.11    2.56
  -2   5  -2   42.69    2.57
   2   5   2   40.71    1.91
  -2   5  -2   41.13    2.16
  -2   5  -2   40.62    2.01
  -2   5  -3  135.17    4.85
  -2   5  -3  125.23    4.14
   2   5   3  121.80    3.83
  -2   5  -3  120.07    4.01
  -2   5  -4  119.04    4.69
  -2   5  -4  119.15    4.55
  -2   5  -4  126.77    4.10
   2   5   4  121.03    3.79
  -2   5  -4  116.63    3.98
  -2   5  -5   33.36    2.34
  -2   5  -5   31.59    2.20
  -2   5  -5   32.71    1.88
   2   5   5   29.99    1.64
  -2   5  -5   34.50    2.03
  -2   5  -5   32.81    1.92
  -2   5  -6   13.86    1.30
  -2   5  -6   11.89    1.31
  -2   5  -6   14.59    1.62
   2   5   6   12.48    1.38
  -2   5  -6   13.60    1.23
  -2   5  -6   12.01    1.44
  -2   5  -7  404.48   10.21
  -2   5  -7  399.85   10.92
   2   5   7  370.79   10.37
  -2   5  -7  394.05    9.74
  -2   5  -7  387.64   10.88
  -2   5  -8   28.91    2.03
  -2   5  -8   30.66    1.84
  -2   5  -8   29.31    2.32
   2   5   8   27.92    2.15
  -2   5  -8   26.10    2.24
  -2   5  -9    2.66    0.87
  -2   5  -9    1.99    0.93
  -2   5  -9    0.93    0.86
   2   5   9    1.61    0.81
  -2   5 -10  323.07    9.03
  -2   5 -10  311.56    9.53
  -2   5 -10  302.67    9.64
   2   5  10  318.47    9.47
  -2   5 -11  695.80   17.13
   2   5  11  667.17   16.98
  -2   5 -11  659.06   17.34
  -2   5 -12   29.31    2.19
  -2   5 -12   31.73    2.47
   2   5  12   34.07    2.63
  -2   5 -12   28.77    2.57
  -2   5 -13  201.02    6.51
  -2   5 -13  184.28    7.17
  -2   5 -14   54.37    2.95
   2   5  14   44.39    2.98
  -2   5 -14   46.07    3.21
  -2   5 -14   44.84    2.89
  -2   5 -15   10.54    1.60
   2   5  15   10.91    1.51
  -2   5 -15   12.72    1.54
   2   5  16   58.38    3.21
  -2   5 -16   47.39    2.73
   2   5  17   10.69    1.39
  -2   5 -17   11.05    1.18
   2   5  18   38.80    2.20
  -2   5 -18   29.22    1.64
   2   6 -19    0.91    0.50
   2   6 -18    5.58    0.88
   2   6 -18    6.18    0.69
   2   6 -17  100.25    3.94
   2   6 -16    0.37    0.67
   2   6 -15   36.09    2.50
   2   6 -14    9.69    1.47
   2   6 -13   88.44    4.26
  -2   6  13   91.87    3.71
  -2   6  12  224.36    6.87
   2   6 -11   18.93    2.01
  -2   6  11   19.77    1.72
   2   6 -10    3.27    1.13
   2   6  -9   61.90    3.49
   2   6  -8  311.31    9.56
  -2   6   8  324.56    8.97
  -2   6   8  327.28    8.75
  -2   6   8  313.95    8.91
   2   6  -7  234.49    7.72
  -2   6   7  243.47    7.22
  -2   6   7  242.19    6.99
  -2   6   7  234.41    7.31
   2   6  -6    6.98    1.26
  -2   6   6    5.70    1.03
  -2   6   6    6.40    0.96
  -2   6   6    6.99    1.15
  -2   6   5    6.62    1.19
  -2   6   5    5.93    1.05
   2   6  -5    7.38    1.27
   2   6  -5    7.17    0.97
  -2   6   5    6.06    0.95
   2   6  -4  273.88    8.18
   2   6  -4  282.73    7.46
  -2   6   4  279.06    7.82
  -2   6   4  268.33    7.55
  -2   6   4  272.30    8.28
  -2   6   3   73.51    3.44
   2   6  -3   75.20    3.57
  -2   6   3   84.99    3.50
   2   6  -3   82.62    3.16
  -2   6   3   73.14    3.15
  -2   6   3   80.70    3.78
  -2   6   2    8.34    1.22
  -2   6   2    8.85    1.34
  -2   6   2    7.95    1.13
   2   6  -2    9.41    1.03
   2   6  -2    8.32    1.16
  -2   6   1   48.58    2.74
  -2   6   1   49.69    2.93
   2   6  -1   49.80    2.69
  -2   6   1   50.11    2.95
   2   6  -1   52.78    2.41
  -2   6   1   54.90    2.70
  -2   6   0    8.82    1.31
  -2   6   0    7.07    1.26
  -2   6   0    5.99    1.16
  -2   6   0    7.78    0.91
  -2   6   0    6.24    1.05
   2   6   0    7.04    0.92
  -2   6   0    7.60    1.11
  -2   6  -1   32.46    2.30
  -2   6  -1   37.48    2.47
  -2   6  -1   34.70    2.51
   2   6   1   30.67    1.82
  -2   6  -1   38.87    2.23
  -2   6  -1   34.34    1.93
  -2   6  -1   43.37    2.75
   2   6   1   36.67    2.37
  -2   6  -2  123.77    5.09
   2   6   2  129.14    4.75
  -2   6  -2  126.88    4.98
   2   6   2  118.61    4.05
  -2   6  -2  133.17    4.52
  -2   6  -2  117.72    5.03
  -2   6  -2  125.41    4.20
  -2   6  -2  129.42    4.28
  -2   6  -3   60.37    2.83
   2   6   3   56.62    2.50
  -2   6  -3   59.36    2.74
   2   6   3   55.06    2.86
  -2   6  -3   56.86    3.25
  -2   6  -3   54.89    3.15
  -2   6  -3   54.62    3.30
  -2   6  -4  212.98    6.32
   2   6   4  199.87    5.81
  -2   6  -4  215.39    6.35
  -2   6  -4  215.17    7.17
  -2   6  -4  219.07    7.22
  -2   6  -4  205.47    7.19
  -2   6  -5  107.80    3.95
  -2   6  -5   93.03    3.84
  -2   6  -5  101.43    4.62
  -2   6  -5   98.53    4.52
  -2   6  -5   99.19    4.59
  -2   6  -6  196.14    6.05
  -2   6  -6  200.13    6.28
  -2   6  -6  196.67    6.85
  -2   6  -6  196.18    7.02
  -2   6  -7   22.68    1.69
  -2   6  -7   24.00    2.23
  -2   6  -7   23.31    2.12
  -2   6  -7   23.10    1.92
  -2   6  -8    2.30    0.94
  -2   6  -8    1.56    0.81
  -2   6  -9   75.96    3.82
  -2   6  -9   68.31    3.89
  -2   6  -9   77.18    4.14
  -2   6 -10   37.73    2.80
  -2   6 -10   35.74    2.43
  -2   6 -10   37.57    2.60
  -2   6 -11    0.26    0.74
  -2   6 -11   -0.27    0.71
  -2   6 -11    0.35    0.81
  -2   6 -12   41.27    2.95
  -2   6 -12   42.79    2.92
  -2   6 -12   44.89    2.71
  -2   6 -12   45.05    2.64
  -2   6 -13    3.11    1.00
  -2   6 -14   31.08    2.28
  -2   6 -15   29.82    2.11
  -2   6 -16   16.11    1.40
  -2   6 -17   12.33    1.05
  -2   6 -18    0.40    0.41
   2   7 -17    6.53    0.59
   2   7 -17   11.37    0.99
   2   7 -16   11.30    1.01
   2   7 -16   11.64    1.17
   2   7 -15   28.44    1.93
   2   7 -14  102.24    4.13
   2   7 -13   -0.52    0.81
   2   7 -12  234.53    7.50
  -2   7  11   14.82    1.39
   2   7 -11   14.78    1.77
  -2   7  10    0.21    0.61
   2   7 -10    0.76    0.73
  -2   7   9    0.45    0.59
   2   7  -9    0.78    0.77
  -2   7   8   72.08    3.31
  -2   7   7    1.30    0.73
  -2   7   7    1.79    0.86
  -2   7   6    3.13    0.97
  -2   7   6    3.35    0.83
  -2   7   6    2.51    0.92
   2   7  -6    4.62    1.14
  -2   7   5  180.71    6.17
  -2   7   5  166.38    5.25
  -2   7   5  166.51    5.65
   2   7  -5  157.29    6.00
   2   7  -4  251.77    7.94
  -2   7   4  260.96    8.12
   2   7  -3   29.40    2.25
  -2   7   3   30.34    2.41
  -2   7   2  123.04    5.12
  -2   7   1   82.96    4.18
   2   7  -1   84.59    4.06
  -2   7   1   80.73    3.68
   2   7   0   87.46    4.04
  -2   7   0   80.63    4.16
  -2   7   0   86.41    3.83
  -2   7  -1  164.40    5.64
  -2   7  -1  145.66    5.86
   2   7   1  147.34    5.57
  -2   7  -1  157.16    6.04
  -2   7  -2  120.99    4.87
  -2   7  -2  129.32    5.42
   2   7   2  122.41    4.83
  -2   7  -2  127.28    5.36
  -2   7  -3   88.45    3.97
  -2   7  -3   76.77    4.06
   2   7   3   82.28    3.69
  -2   7  -3   87.00    4.32
  -2   7  -4   61.84    3.43
  -2   7  -4   65.24    3.42
  -2   7  -4   69.70    3.86
  -2   7  -4   71.73    3.86
  -2   7  -4   72.64    3.24
  -2   7  -5   11.44    1.66
  -2   7  -5    8.79    1.52
  -2   7  -5   13.32    1.39
  -2   7  -5   11.76    1.33
  -2   7  -6    1.73    0.74
  -2   7  -6    3.04    1.05
  -2   7  -6    0.52    0.63
  -2   7  -7    3.89    1.14
  -2   7  -7    4.61    0.97
  -2   7  -7    4.47    1.10
  -2   7  -8   98.24    4.76
  -2   7  -8  111.85    4.29
  -2   7  -8   95.21    4.47
  -2   7  -8  108.14    4.65
  -2   7  -9    2.97    1.03
  -2   7  -9    3.65    1.00
  -2   7  -9    4.92    1.05
  -2   7 -10    4.40    1.06
  -2   7 -10    2.43    0.89
  -2   7 -11    9.20    1.40
  -2   7 -11    9.57    1.24
  -2   7 -11    9.38    1.35
  -2   7 -12   11.38    1.46
  -2   7 -12   11.66    1.37
  -2   7 -12   11.81    1.25
  -2   7 -13   16.24    1.56
  -2   7 -13   15.47    1.22
  -2   7 -14    0.10    0.61
  -2   7 -15   75.63    2.92
   2   8 -15   -0.03    0.25
   2   8 -14   36.22    1.80
   2   8 -14   41.83    1.79
   2   8 -13   16.21    1.31
   2   8 -13   17.83    1.33
   2   8 -12    4.32    0.89
   2   8 -12    5.49    0.91
   2   8 -11    4.73    0.90
   2   8 -11    5.38    0.97
   2   8 -10   54.76    2.82
   2   8 -10   51.21    2.78
   2   8  -9   33.60    2.26
   2   8  -9   35.61    2.40
   2   8  -8   40.08    2.45
   2   8  -8   34.56    2.41
  -2   8   8   35.58    2.01
   2   8  -7   12.00    1.48
  -2   8   7   17.14    1.42
   2   8  -6   27.46    2.08
  -2   8   6   28.17    1.83
  -2   8   5    9.38    1.15
   2   8  -4    4.66    1.18
  -2   8   4    4.91    0.92
   2   8  -3    1.88    0.81
  -2   8   3   -0.14    0.73
  -2   8   3    0.83    0.65
   2   8  -2    4.27    1.11
  -2   8   2    1.88    0.83
  -2   8   2    1.88    0.79
  -2   8   1  337.11    9.81
   2   8  -1  326.79    9.51
  -2   8   1  339.50    8.97
  -2   8   0    0.10    0.64
   2   8   0    0.27    0.71
  -2   8   0    0.76    0.81
  -2   8  -1    8.17    1.12
  -2   8  -1   10.39    1.56
  -2   8  -2   16.01    1.77
  -2   8  -2   16.32    1.49
  -2   8  -3  285.29    8.91
  -2   8  -3  304.30    8.09
  -2   8  -4   13.57    1.33
  -2   8  -5   -0.29    0.75
  -2   8  -6  169.75    6.09
  -2   8  -7   17.92    1.79
  -2   8  -7   17.41    1.70
  -2   8  -8   45.57    2.74
  -2   8  -8   43.13    2.53
  -2   8  -9   68.73    3.37
  -2   8  -9   73.13    3.19
  -2   8 -10    1.11    0.66
  -2   8 -10    2.21    0.73
  -2   8 -11   13.09    1.34
  -2   8 -11   12.70    1.09
  -2   8 -12    5.97    0.68
   2   9 -11   33.38    1.47
   2   9 -10    3.19    0.66
   2   9  -9   52.13    2.25
   2   9  -8    1.02    0.56
   2   9  -7    8.21    1.06
   2   9  -6   37.85    2.11
   2   9  -5   49.72    2.51
  -2   9   5   51.61    2.11
   2   9  -4    9.76    1.18
  -2   9   4    9.46    0.94
  -2   9   3    7.23    1.06
   2   9  -3    9.90    1.16
  -2   9   3   10.81    0.99
  -2   9   2    0.10    0.61
   2   9  -2    0.19    0.58
  -2   9   2    0.42    0.48
  -2   9   1   -0.10    0.64
  -2   9   1    0.78    0.51
  -2   9   0   19.36    1.62
  -2   9   0   18.62    1.33
  -2   9  -1   83.89    3.48
  -2   9  -1   82.04    2.95
  -2   9  -2    0.31    0.65
  -2   9  -3   26.62    1.88
  -2   9  -4    9.99    1.21
  -2   9  -5   12.39    1.27
  -2   9  -6  116.25    3.94
  -2   9  -7    3.15    0.70
  -2   9  -8   40.39    1.85
  -2   9  -9   79.73    2.55
  -3   0  24   -0.25    0.38
   3   0 -23    3.80    0.86
   3   0 -22    0.25    0.81
   3   0 -21   39.51    2.73
   3   0 -20   -0.16    0.86
   3   0 -20   -0.51    0.59
   3   0 -20   -0.17    0.73
   3   0 -19  365.02   10.80
   3   0 -19  359.26   10.73
  -3   0  19  346.93   10.24
   3   0 -18    0.17    0.79
   3   0 -18   -0.35    0.97
  -3   0  18    0.45    0.78
   3   0 -17   37.46    2.85
  -3   0  17   37.50    2.58
   3   0 -16   -0.48    0.89
  -3   0  16    0.40    0.75
   3   0 -16   -0.65    0.79
   3   0 -15   40.97    2.80
   3   0 -15   48.38    2.98
   3   0 -15   43.79    2.44
  -3   0  15   41.40    2.54
   3   0 -14   -0.41    0.72
   3   0 -14    0.41    0.69
   3   0 -14    0.59    0.56
  -3   0  14   -0.44    0.61
   3   0 -13    2.99    0.94
   3   0 -13    3.97    0.98
  -3   0  13    2.92    0.78
   3   0 -13    2.84    0.68
   3   0 -12    0.45    0.61
   3   0 -12    0.11    0.61
   3   0 -11   24.68    1.79
   3   0 -10   -0.09    0.65
  -3   0  10    0.29    0.51
   3   0 -10    0.18    0.58
  -3   0   9 1327.80   27.62
   3   0  -9 1326.04   27.98
   3   0  -9 1316.34   27.98
   3   0  -8   -0.14    0.51
   3   0  -8    0.07    0.52
   3   0  -7 1073.91   22.53
   3   0  -7 1061.99   22.54
   3   0  -6    0.11    0.46
   3   0  -5  173.96    4.55
   3   0  -4    0.05    0.46
   3   0  -3 8320.00  166.26
  -3   0   3 8509.96  166.22
  -3   0   2    2.07    0.54
   3   0  -2   -0.04    0.42
  -3   0   1  125.78    3.37
  -3   0   0    1.14    0.47
   3   0   1 9999.00  197.22
   3   0   2   -0.08    0.44
  -3   0  -2    0.04    0.35
   3   0   3  370.68    8.15
  -3   0  -3  356.71    8.19
  -3   0  -4    0.05    0.39
  -3   0  -5  185.51    4.75
   3   0   5  176.15    4.58
  -3   0  -6   -0.06    0.45
   3   0   6    0.54    0.39
  -3   0  -7  192.14    5.24
   3   0   7  184.36    4.89
  -3   0  -8    0.08    0.49
   3   0   8    0.06    0.41
  -3   0  -9  373.84    9.27
   3   0   9  364.57    8.80
   3   0  10    0.15    0.45
  -3   0 -11   40.92    2.22
  -3   0 -11   42.86    2.42
  -3   0 -12    0.42    0.55
  -3   0 -12    0.62    0.53
  -3   0 -13  187.21    6.02
   3   0  13  187.04    6.46
  -3   0 -13  182.46    6.24
  -3   0 -14    0.12    0.68
   3   0  14   -0.31    0.77
  -3   0 -14    0.14    0.67
  -3   0 -15    7.53    1.24
   3   0  15    6.20    1.26
  -3   0 -15    5.90    1.17
  -3   0 -16    0.28    0.71
   3   0  16    0.33    0.76
  -3   0 -16   -0.15    0.61
  -3   0 -17   19.85    1.87
   3   0  18   -0.31    0.74
  -3   0 -18    0.28    0.67
  -3   0 -19   57.25    3.05
   3   0  19   56.25    3.13
   3   0  20   -0.12    0.64
  -3   0 -20   -1.13    0.71
  -3   0 -21   28.75    1.90
   3   0  21   25.25    1.69
  -3   0 -22    1.04    0.53
  -3   1  24    0.52    0.45
   3  -1 -23   21.69    1.63
   3   1 -23   19.35    1.54
   3  -1 -22   14.09    1.56
   3   1 -22   15.64    1.55
   3  -1 -21   16.70    1.80
   3   1 -21   12.38    1.61
   3  -1 -20    2.64    1.02
   3   1 -20    1.95    0.98
   3   1 -20    1.76    0.78
   3   1 -20    2.85    1.04
   3  -1 -20    1.61    0.89
   3  -1 -19   41.45    2.95
   3   1 -19   40.40    2.86
  -3  -1  19   35.77    2.60
  -3   1  19   37.03    2.64
   3  -1 -19   37.94    2.85
   3   1 -19   42.93    2.99
   3  -1 -18  240.86    7.99
   3   1 -18  219.26    7.70
  -3  -1  18  215.50    7.33
  -3   1  18  221.81    7.33
   3   1 -18  237.95    7.93
   3  -1 -18  227.80    7.86
  -3  -1  17   36.04    2.54
  -3   1  17   40.09    2.65
   3  -1 -17   41.32    2.94
   3   1 -17   36.41    2.75
   3  -1 -16    1.79    1.02
   3   1 -16    0.16    0.87
  -3   1  16    1.44    0.83
  -3  -1  16    1.19    0.72
   3  -1 -16    1.30    0.87
   3   1 -16    1.12    0.89
   3  -1 -15  308.05    9.12
   3   1 -15  299.01    9.02
   3  -1 -15  282.15    7.91
  -3   1  15  297.51    8.48
  -3  -1  15  292.70    8.45
   3  -1 -15  307.19    9.09
   3   1 -15  306.31    9.01
   3  -1 -14   -0.56    0.94
   3   1 -14    0.14    0.71
   3  -1 -14    0.28    0.66
   3   1 -14    0.69    0.76
  -3  -1  14    0.11    0.55
   3   1 -14   -0.11    0.61
  -3   1  14   -0.11    0.59
   3  -1 -14    0.27    0.49
   3   1 -13   14.25    1.34
   3  -1 -13   14.91    1.21
  -3  -1  13   17.77    1.47
  -3   1  13   13.34    1.31
   3  -1 -13   16.00    1.62
   3   1 -13   13.36    1.49
   3  -1 -13   15.74    1.61
   3   1 -13   17.11    1.65
   3   1 -12  229.16    6.36
   3  -1 -12  218.07    6.73
   3   1 -12  223.56    6.78
   3   1 -12  218.96    6.79
   3  -1 -12  230.67    6.84
   3   1 -11   21.36    1.64
   3  -1 -11   21.37    1.67
   3  -1 -11   21.94    1.36
   3   1 -10   15.69    1.22
  -3   1  10   14.07    1.21
  -3  -1  10   17.48    1.28
   3   1 -10   17.14    1.44
   3  -1 -10   15.58    1.34
   3  -1 -10   17.85    1.44
   3   1 -10   17.75    1.46
   3   1  -9  127.97    3.79
   3  -1  -9  124.66    4.08
   3   1  -9  123.09    4.02
   3   1  -9  116.85    4.00
   3  -1  -9  131.44    4.16
  -3  -1   9  121.48    3.81
  -3   1   9  127.90    3.83
   3  -1  -8  401.99    9.70
   3   1  -8  430.11    9.76
   3  -1  -8  398.72    9.72
   3   1  -8  401.34    9.71
   3  -1  -7   67.50    2.51
   3   1  -7   65.77    2.52
   3   1  -7   66.84    2.52
   3  -1  -7   66.31    2.51
   3  -1  -6   36.15    1.68
   3   1  -6   37.53    1.74
   3   1  -5  157.42    4.30
   3  -1  -5  165.95    4.35
   3  -1  -4  195.42    4.84
   3   1  -4  185.17    4.83
   3  -1  -3  763.81   15.61
   3   1  -3  738.86   15.56
  -3  -1   3  735.91   15.52
  -3   1   3  719.66   15.51
   3  -1  -2 7201.93  139.83
   3   1  -2 6909.08  139.77
  -3  -1   2 7001.95  139.85
  -3   1   2 7187.03  139.84
  -3   1   1 2433.22   48.69
  -3  -1   1 2425.26   48.72
  -3   1   0 1612.26   32.40
  -3  -1   0 1579.62   32.40
  -3   1  -1  569.31   12.17
  -3  -1  -1  548.27   12.19
  -3   1  -1  582.98   12.28
   3   1   1  555.40   12.04
   3  -1   1  566.68   12.06
   3  -1   2  403.28    8.74
   3   1   2  391.99    8.70
  -3   1  -2  385.72    8.92
  -3  -1  -3  590.98   12.78
   3   1   3  604.92   12.98
   3  -1   3  621.86   13.02
  -3   1  -3  632.82   13.33
  -3  -1  -4  248.56    5.93
  -3   1  -4  271.76    6.44
   3   1   5  131.45    3.66
  -3  -1  -5  133.75    3.59
  -3   1  -5  139.29    4.03
  -3   1  -6   48.62    1.76
   3   1   6   45.49    1.87
   3  -1   6   49.67    1.86
  -3   1  -6   51.76    2.20
  -3  -1  -6   49.39    1.89
  -3  -1  -7  177.86    4.85
  -3   1  -7  184.73    5.31
   3   1   7  182.77    5.38
   3  -1   7  186.74    4.78
   3   1   7  179.05    4.81
  -3   1  -7  179.47    4.58
  -3  -1  -8   52.14    2.18
  -3   1  -8   50.09    2.39
   3   1   8   48.59    2.04
   3  -1   8   48.66    1.98
  -3   1  -8   46.94    1.84
  -3  -1  -9  824.04   17.40
   3  -1   9  784.78   16.98
   3   1   9  779.34   17.10
  -3   1  -9  761.60   16.70
  -3  -1 -10   57.24    2.57
  -3   1 -10   50.16    2.69
  -3  -1 -10   50.11    2.38
  -3   1 -10   55.14    2.47
   3  -1  10   50.94    2.27
  -3  -1 -11  139.04    4.69
  -3   1 -11  138.62    4.62
   3  -1  11  142.12    4.91
  -3   1 -11  141.46    5.10
  -3   1 -12   48.79    2.89
  -3  -1 -12   51.11    2.61
  -3   1 -12   50.86    2.60
   3   1  12   48.05    2.91
   3  -1  12   48.74    2.73
  -3   1 -12   50.73    2.35
   3  -1  13    8.43    1.21
   3   1  13    7.49    1.41
  -3  -1 -13    7.49    1.16
  -3   1 -13    9.53    1.23
  -3   1 -13    9.68    1.42
  -3   1 -13    9.41    1.03
  -3   1 -14  954.94   23.10
   3   1  14 1015.51   23.52
   3  -1  14  986.91   22.86
  -3   1 -14  995.51   22.54
  -3  -1 -14  993.75   22.50
   3  -1  15    7.59    1.30
   3   1  15    9.41    1.62
  -3   1 -15   10.75    1.59
  -3   1 -15   10.41    1.39
  -3  -1 -15   12.05    1.47
  -3   1 -16  339.31   10.48
   3   1  16  355.89   10.77
   3  -1  16  341.44   10.15
  -3  -1 -16  370.15   10.12
  -3   1 -16  376.88   10.18
  -3  -1 -17  166.03    5.88
  -3   1 -17  163.52    5.85
  -3   1 -17  151.50    6.05
   3  -1  18    0.40    0.72
   3   1  18    0.98    0.85
  -3   1 -18    1.55    0.77
  -3  -1 -18    0.55    0.76
  -3   1 -18    1.10    0.72
   3   1  19   19.27    1.89
   3  -1  19   17.37    1.59
  -3   1 -19   20.25    1.82
  -3  -1 -19   19.38    1.77
   3   1  20   55.55    2.96
  -3   1 -20   51.57    2.70
  -3  -1 -20   51.58    2.73
   3   1  21    1.97    0.77
  -3  -1 -21    2.18    0.66
  -3   1 -21    1.65    0.68
   3   1  22    1.81    0.56
  -3  -1 -22    1.93    0.58
  -3   2  24    5.95    0.71
  -3   2  23  120.13    4.01
   3  -2 -23  115.38    3.87
   3   2 -22   30.61    1.67
   3  -2 -22   37.56    2.20
   3   2 -22   36.15    2.15
   3  -2 -21    1.29    0.72
   3   2 -21    1.39    0.84
   3  -2 -20   72.01    3.74
   3   2 -20   78.86    3.82
   3  -2 -19   20.54    2.08
   3   2 -19   19.52    1.97
   3   2 -19   19.23    1.85
   3  -2 -19   17.98    1.97
   3   2 -19   20.78    2.03
   3  -2 -18   47.12    3.07
   3   2 -18   42.42    2.92
  -3  -2  18   41.54    2.74
  -3   2  18   35.52    2.51
   3   2 -18   34.82    2.57
   3   2 -18   44.46    2.95
   3  -2 -18   36.13    2.77
   3  -2 -17    1.18    0.82
   3   2 -17    0.33    0.74
  -3  -2  17    0.42    0.70
  -3   2  17    0.98    0.72
   3  -2 -16  130.26    5.41
   3   2 -16  117.72    5.20
   3  -2 -16  128.88    5.36
   3   2 -16  128.75    5.31
  -3   2  16  129.28    4.90
  -3  -2  16  124.39    4.94
   3  -2 -15  472.29   12.58
   3   2 -15  456.25   12.44
   3  -2 -15  476.22   12.58
   3   2 -15  448.31   12.34
  -3  -2  15  464.75   11.85
  -3   2  15  450.53   11.81
   3  -2 -14   75.83    3.68
   3   2 -14   71.45    3.55
   3  -2 -14   67.23    3.48
   3   2 -14   67.47    3.45
  -3   2  14   68.26    3.15
  -3  -2  14   66.70    3.15
  -3  -2  13    8.54    1.09
  -3   2  13    9.77    1.20
   3   2 -13    8.27    1.15
   3  -2 -13    8.88    1.27
   3   2 -13    8.16    1.28
   3  -2 -13    7.93    1.18
   3   2 -13    6.44    1.13
  -3  -2  12   78.80    3.19
   3   2 -12   80.31    3.34
  -3   2  12   79.25    3.21
   3   2 -12   82.84    3.63
   3  -2 -12   82.77    3.61
   3  -2 -12   85.21    3.64
   3   2 -12   83.39    3.65
   3  -2 -11  522.03   11.88
   3   2 -11  517.85   12.57
  -3   2  11  549.45   12.48
   3  -2 -11  539.36   12.98
   3   2 -11  533.39   12.97
   3   2 -10   52.73    2.64
   3   2 -10   60.15    2.75
   3  -2 -10   59.23    2.73
   3  -2  -9    0.17    0.54
   3   2  -9    1.54    0.56
  -3   2   9    0.67    0.45
  -3  -2   9    1.09    0.50
   3  -2  -9    0.59    0.53
   3   2  -9    0.84    0.59
   3   2  -9    1.29    0.55
   3  -2  -8  136.44    4.22
   3   2  -8  137.89    4.27
   3   2  -8  136.41    4.07
   3   2  -8  133.07    4.25
   3  -2  -8  139.66    4.29
   3  -2  -7  131.40    3.91
   3   2  -7  120.12    3.81
   3   2  -7  124.33    3.69
   3  -2  -7  129.82    3.93
   3   2  -7  126.00    3.88
   3  -2  -6 1398.96   29.00
   3   2  -6 1364.04   28.92
   3  -2  -6 1429.66   29.00
   3   2  -6 1401.09   28.93
   3  -2  -5  183.13    4.76
   3   2  -5  177.85    4.74
   3  -2  -4    9.27    0.81
   3   2  -4    8.26    0.78
   3  -2  -3  252.29    5.99
   3   2  -3  251.42    5.96
  -3   2   2 1014.65   20.66
  -3  -2   2  989.34   20.68
  -3   2   1 2207.97   44.06
  -3  -2   1 2176.29   44.09
  -3   2   0  436.60    9.58
  -3  -2   0  432.64    9.59
   3   2   0  425.21    9.48
   3  -2   0  445.14    9.51
  -3  -2  -1  283.35    6.79
  -3   2  -1  291.59    6.78
  -3   2  -1  296.04    7.14
   3  -2   1  300.08    6.67
   3   2   1  287.12    6.63
  -3   2  -2   61.85    2.37
   3  -2   2   61.78    2.00
   3   2   2   60.18    1.97
  -3   2  -2   62.67    2.09
  -3   2  -3  180.70    5.03
  -3   2  -3  180.02    4.56
  -3   2  -4   72.81    2.79
  -3   2  -4   74.68    2.40
   3   2   4   77.45    2.42
  -3   2  -5   43.35    2.08
   3  -2   5   39.28    1.55
  -3   2  -5   42.57    1.49
  -3   2  -6  415.66    8.86
   3  -2   6  414.56    9.07
   3   2   6  412.80    9.25
   3   2   6  421.06   10.05
  -3   2  -6  423.23    9.25
  -3   2  -6  402.21    9.95
   3   2   7  850.91   18.12
   3  -2   7  839.16   17.86
   3   2   7  822.85   18.91
  -3   2  -7  850.77   18.05
  -3   2  -7  850.36   18.94
  -3   2  -7  856.11   18.42
   3   2   8  416.07   10.83
  -3   2  -8  422.61   10.25
  -3   2  -8  408.87    9.84
   3   2   8  439.10    9.99
   3  -2   8  438.93    9.76
   3  -2   9  723.41   15.72
  -3   2  -9  715.36   15.78
   3   2   9  701.08   17.01
  -3   2  -9  731.76   16.99
  -3   2  -9  728.36   16.26
   3   2  10   42.33    2.74
  -3   2 -10   50.98    2.82
  -3   2 -10   44.24    2.27
  -3  -2 -10   43.06    2.21
  -3   2 -10   44.22    2.21
   3   2  11  127.79    5.06
  -3   2 -11  125.79    4.32
  -3  -2 -11  126.36    4.32
  -3   2 -11  121.99    4.90
  -3   2 -11  120.25    4.30
   3   2  12   42.51    2.90
  -3   2 -12   41.78    2.76
  -3   2 -12   39.62    2.29
  -3  -2 -12   39.06    2.28
  -3   2 -12   39.82    2.22
  -3   2 -13   72.93    3.16
  -3  -2 -13   71.27    3.32
  -3   2 -13   74.50    3.35
  -3   2 -13   66.94    3.70
   3   2  13   70.21    3.90
  -3   2 -14   35.44    2.14
  -3   2 -14   33.39    2.64
   3   2  14   37.95    2.84
  -3  -2 -14   27.67    2.09
  -3   2 -14   32.86    2.26
  -3  -2 -15    3.82    0.94
  -3   2 -15    4.61    0.97
  -3   2 -15    6.40    1.42
   3   2  15    4.22    1.27
  -3   2 -16   -0.72    0.96
  -3  -2 -16    0.95    0.78
  -3   2 -16    0.82    0.73
  -3   2 -16    0.31    0.57
  -3  -2 -17    4.30    0.97
  -3   2 -17    3.52    0.90
   3   2  17    3.56    1.15
  -3   2 -17    2.25    0.91
   3   2  18    2.64    1.02
  -3  -2 -18    1.49    0.72
  -3   2 -18    1.13    0.84
  -3   2 -19   11.68    1.34
   3   2  19   15.00    1.69
  -3  -2 -19   11.53    1.33
   3   2  20    0.25    0.75
  -3  -2 -20    0.77    0.58
  -3   2 -20    1.46    0.68
   3   2  21    0.67    0.57
  -3  -2 -21    0.83    0.51
   3   2  22   21.29    1.34
  -3   3  23    1.99    0.56
   3   3 -22   45.86    2.02
  -3   3  22   56.50    2.58
   3  -3 -21   24.26    1.72
   3   3 -21   18.81    1.49
   3  -3 -20    1.43    0.71
  -3   3  19   37.43    2.25
   3  -3 -19   41.28    2.63
   3   3 -18  158.03    5.94
   3  -3 -18  160.24    5.93
   3   3 -18  157.90    5.82
   3  -3 -18  161.52    5.96
   3   3 -18  154.05    5.85
   3   3 -17    0.30    0.72
  -3  -3  17    1.45    0.71
  -3   3  17    0.27    0.60
   3  -3 -17    1.88    0.86
   3   3 -17    1.24    0.80
   3  -3 -17    1.23    0.80
   3   3 -17    1.52    0.81
  -3  -3  16  110.16    4.43
  -3   3  16  110.29    4.46
   3   3 -16   99.64    4.58
   3  -3 -16  120.78    5.00
   3   3 -16  107.73    4.77
   3  -3 -15  121.05    5.10
   3   3 -15  129.92    5.16
   3  -3 -15  127.95    5.15
   3   3 -15  127.94    5.14
  -3  -3  15  121.74    4.68
  -3   3  15  127.77    4.79
   3  -3 -14   14.81    1.67
   3   3 -14   21.18    1.88
   3  -3 -14   19.77    1.87
   3   3 -14   16.08    1.68
  -3  -3  14   16.63    1.55
  -3   3  14   15.93    1.53
   3  -3 -13    5.43    1.05
   3   3 -13    9.59    1.28
   3  -3 -13    8.20    1.27
   3   3 -13    6.92    1.18
  -3  -3  13    8.70    1.07
  -3   3  13    8.04    1.09
  -3   3  12  501.97   11.93
  -3  -3  12  453.72   11.53
  -3   3  12  485.87   11.68
   3  -3 -12  489.55   12.27
   3   3 -12  499.11   12.38
   3  -3 -12  474.07   12.22
   3   3 -12  478.43   12.27
  -3  -3  11    1.14    0.54
  -3   3  11    0.42    0.46
   3   3 -11    1.05    0.67
   3  -3 -11    0.67    0.60
   3   3 -11    0.45    0.67
   3  -3 -11    0.33    0.70
   3   3 -11    0.45    0.58
  -3   3  11    0.76    0.61
   3   3 -10  271.86    7.41
  -3   3  10  276.45    7.32
   3  -3 -10  266.35    7.47
   3   3 -10  264.62    7.49
   3   3  -9   44.23    2.26
   3  -3  -9   50.18    2.38
   3   3  -9   47.47    2.36
  -3   3   9   48.10    2.31
   3  -3  -9   48.19    2.34
   3   3  -9   49.84    2.38
   3  -3  -8    8.43    0.92
   3   3  -8    7.88    0.93
   3  -3  -8    9.00    0.97
   3   3  -8    9.00    0.97
   3   3  -7  781.01   16.77
   3  -3  -7  752.96   16.82
   3   3  -7  769.62   16.85
  -3   3   7  762.60   16.94
   3  -3  -7  773.05   16.80
   3   3  -7  770.16   16.80
  -3   3   6    3.33    0.69
  -3   3   6    3.39    0.68
   3   3  -6    4.30    0.68
   3  -3  -6    4.29    0.66
   3   3  -6    3.80    0.63
   3   3  -6    5.16    0.70
   3  -3  -6    3.18    0.57
   3  -3  -5 1547.85   31.27
   3   3  -5 1466.73   31.20
   3   3  -5 1560.50   31.25
  -3   3   5 1511.74   31.75
  -3   3   5 1525.68   31.71
   3   3  -4  127.46    3.49
  -3   3   4  117.33    3.87
  -3   3   4  123.42    3.71
   3   3  -3  619.88   13.33
   3   3  -3  633.90   13.27
  -3   3   3  624.69   13.74
  -3   3   2  662.11   14.85
   3   3  -2  705.21   14.43
  -3  -3   1  430.63    9.06
   3   3  -1  427.76    8.90
  -3   3   1  440.81    9.55
  -3   3   1  415.94    9.47
   3  -3  -1  432.93    9.05
   3   3  -1  413.71    9.03
  -3   3   0    0.11    0.27
   3   3   0    0.29    0.22
  -3   3   0    0.43    0.46
   3  -3   0   -0.13    0.30
  -3   3   0    0.31    0.40
  -3   3  -1 1856.06   36.41
  -3   3  -1 1801.27   36.52
   3   3   1 1739.09   35.51
  -3   3  -1 1838.31   36.18
  -3  -3  -1 1801.24   36.20
  -3   3  -2    4.14    0.76
  -3   3  -2    4.78    0.82
  -3   3  -2    3.65    0.56
  -3  -3  -2    4.69    0.62
  -3   3  -2    5.80    0.67
  -3   3  -2    4.16    0.65
  -3   3  -3    8.46    0.82
  -3   3  -3    8.23    0.99
   3   3   3    7.55    0.65
  -3   3  -3    9.42    0.79
  -3   3  -3    7.32    0.91
  -3   3  -3    7.43    0.75
  -3  -3  -3    5.56    0.72
   3   3   4  707.68   15.19
  -3   3  -4  713.06   15.28
   3   3   4  717.90   16.19
  -3   3  -4  727.72   16.04
  -3   3  -4  718.65   16.22
  -3   3  -5   87.55    3.47
  -3   3  -5   89.26    2.98
   3   3   5   88.31    2.80
  -3   3  -5   85.74    2.75
  -3   3  -5   91.89    3.36
   3   3   5   85.05    3.41
  -3   3  -6  303.19    7.18
  -3   3  -6  303.38    7.50
  -3   3  -6  294.63    7.92
   3   3   6  300.57    8.26
   3   3   6  304.83    7.31
  -3   3  -7  111.07    3.61
  -3   3  -7  110.45    3.97
  -3   3  -7  109.24    3.28
   3   3   7  105.13    4.13
  -3   3  -7  103.49    4.13
  -3   3  -8   26.22    1.80
  -3   3  -8   27.14    2.05
   3   3   8   24.92    1.97
  -3   3  -8   28.69    1.68
  -3   3  -9   51.69    2.68
  -3   3  -9   49.12    2.90
  -3  -3  -9   50.20    2.32
  -3   3  -9   51.54    2.30
   3   3   9   51.65    2.95
  -3   3  -9   51.34    2.39
  -3  -3 -10   21.76    1.50
  -3   3 -10   19.61    1.47
  -3   3 -10   18.45    1.85
   3   3  10   17.31    1.85
  -3   3 -10   21.46    1.73
  -3   3 -11   89.36    3.90
  -3   3 -11   96.30    4.48
  -3  -3 -11   89.33    3.57
  -3   3 -11   98.56    3.67
   3   3  11   93.62    4.48
  -3   3 -11   96.78    3.79
   3   3  12   47.23    3.15
  -3  -3 -12   42.28    2.38
  -3   3 -12   40.07    2.31
  -3   3 -12   43.21    2.45
  -3   3 -12   39.96    2.49
  -3   3 -12   40.83    2.95
   3   3  13  103.36    4.87
  -3  -3 -13   95.82    3.94
  -3   3 -13  101.96    4.03
  -3   3 -13   96.93    3.96
  -3   3 -13  105.12    4.91
  -3   3 -13   96.01    4.13
  -3  -3 -14  186.42    6.12
  -3   3 -14  195.26    6.21
  -3   3 -14  179.62    6.98
   3   3  14  195.61    7.28
  -3   3 -15    1.31    0.95
  -3  -3 -15    2.74    0.86
  -3   3 -15    2.39    0.78
  -3   3 -15    1.86    0.77
   3   3  15    2.26    1.20
  -3  -3 -16   32.24    2.23
  -3   3 -16   34.87    2.32
  -3   3 -16   37.18    2.38
  -3  -3 -16   31.73    2.23
  -3   3 -16   34.71    2.19
  -3   3 -16   37.36    2.85
  -3   3 -17    7.81    1.38
  -3  -3 -17    7.00    1.08
  -3   3 -17    8.71    1.20
   3   3  17    7.37    1.48
  -3  -3 -18   40.05    2.32
   3   3  18   41.32    2.84
  -3  -3 -19   68.43    2.95
   3   3  19   75.44    3.64
  -3  -3 -20   32.72    1.74
   3   3  20   36.30    2.25
   3   3  21   48.09    2.28
   3   4 -21   30.16    1.73
   3   4 -20    0.49    0.61
  -3   4  20    0.52    0.65
  -3   4  19   53.80    2.90
  -3   4  18   23.72    1.78
  -3   4  17    1.41    0.78
   3   4 -17    0.73    0.66
  -3   4  16   10.11    1.37
   3   4 -16   10.58    1.46
  -3   4  15  563.03   13.86
   3   4 -15  533.98   14.07
   3   4 -14   48.76    2.89
  -3   4  13  176.13    5.87
   3   4 -13  163.90    5.87
  -3   4  12   72.91    3.45
   3   4 -12   72.48    3.42
  -3   4  12   68.91    3.22
   3   4 -11    0.34    0.58
  -3   4  11    0.47    0.65
  -3   4  11    1.18    0.69
  -3   4  10   22.87    1.76
  -3   4  10   26.01    1.81
  -3   4   9  147.22    4.91
  -3   4   9  142.12    4.76
  -3   4   8   65.37    2.94
  -3   4   8   64.01    2.89
  -3   4   8   59.00    2.73
  -3   4   7   10.68    1.15
  -3   4   7    8.43    1.08
  -3   4   7    8.58    1.04
   3   4  -6    2.61    0.56
  -3   4   6    3.44    0.75
  -3   4   6    3.71    0.77
  -3   4   6    2.43    0.63
  -3   4   6    2.60    0.72
   3   4  -5  177.06    4.71
  -3   4   5  180.87    5.29
   3   4  -5  173.68    4.89
  -3   4   5  174.61    5.29
  -3   4   5  173.76    5.39
   3   4  -4   72.48    2.46
  -3   4   4   69.38    2.64
  -3   4   4   68.55    2.78
   3   4  -4   66.96    2.44
  -3   4   4   70.78    2.90
  -3   4   4   65.60    2.91
   3   4  -3  202.51    5.17
  -3   4   3  197.62    5.60
  -3   4   3  200.72    5.45
   3   4  -3  196.77    5.06
  -3   4   3  203.23    5.86
  -3   4   3  196.65    5.85
  -3   4   3  203.87    5.93
  -3   4   2  262.40    7.28
  -3   4   2  260.43    7.24
  -3   4   2  255.60    7.20
   3   4  -2  271.55    6.39
  -3   4   2  271.59    6.92
  -3   4   2  258.21    6.70
  -3   4   1  604.38   14.09
  -3   4   1  595.67   14.07
   3   4  -1  585.78   12.92
  -3   4   1  605.01   13.39
  -3   4   1  609.38   13.56
  -3   4   0   65.81    2.96
  -3   4   0   66.99    2.95
   3   4   0   68.33    2.26
  -3   4   0   67.53    2.62
  -3   4   0   70.40    2.63
  -3   4  -1 1247.26   26.72
   3   4   1 1206.68   25.16
  -3   4  -1 1209.72   25.77
  -3   4  -1 1270.73   25.80
  -3   4  -1 1202.74   26.49
  -3   4  -2    7.50    0.87
   3   4   2    7.09    0.64
  -3   4  -2    9.84    1.17
   3   4   2    6.25    0.92
  -3   4  -2    7.46    0.87
   3   4   3   22.66    1.63
  -3   4  -3   24.01    1.45
  -3   4  -3   24.68    1.48
  -3   4  -3   22.36    1.70
   3   4   4   94.35    3.68
  -3   4  -4   94.33    3.74
  -3   4  -4   94.48    3.18
  -3   4  -4   91.92    3.25
   3   4   5    8.43    1.17
  -3   4  -5    9.75    1.19
  -3   4  -5    8.44    0.90
  -3   4  -5    8.89    0.98
  -3   4  -5    6.62    1.09
  -3   4  -6    0.78    0.68
  -3   4  -6    1.41    0.66
   3   4   6    1.32    0.71
  -3   4  -6    0.77    0.49
  -3   4  -6    1.08    0.59
  -3   4  -7  130.74    4.08
  -3   4  -7  133.59    4.88
   3   4   7  139.74    5.11
  -3   4  -7  129.57    4.35
  -3   4  -7  135.28    5.15
  -3   4  -8    0.52    0.68
  -3   4  -8    0.37    0.59
   3   4   8    0.99    0.75
  -3   4  -8    0.60    0.82
  -3   4  -9    2.03    0.81
   3   4   9    1.67    0.93
  -3   4  -9    0.80    0.82
  -3   4 -10    1.36    0.88
   3   4  10    4.42    1.16
  -3   4 -10    4.24    1.02
  -3   4 -10    4.10    0.98
  -3   4 -11  114.65    5.30
   3   4  11  123.83    5.39
  -3   4 -11  125.23    4.98
  -3   4 -11  121.66    4.67
  -3   4 -12  137.20    5.93
   3   4  12  146.08    5.98
  -3   4 -12  146.37    5.27
  -3   4 -12  141.92    5.47
  -3   4 -13    7.54    1.24
  -3   4 -13    6.89    1.44
   3   4  13    5.92    1.31
  -3   4 -14   18.77    2.10
  -3   4 -14   22.54    1.89
  -3   4 -15   92.24    4.74
   3   4  15  101.80    4.74
  -3   4 -15   87.20    3.95
  -3   4 -15  100.11    4.05
  -3   4 -16   17.88    1.64
  -3   4 -16   14.94    1.86
   3   4  16   20.55    2.13
   3   4  17   63.59    3.50
   3   4  18    0.66    0.75
   3   4  19   18.61    1.63
   3   4  20    0.88    0.55
   3   5 -20    9.53    1.02
   3   5 -19   10.16    1.19
   3   5 -18   37.57    2.37
   3   5 -17    5.02    1.06
  -3   5  16  124.71    4.59
   3   5 -16  129.58    5.14
  -3   5  15   57.53    2.95
   3   5 -15   48.33    3.01
  -3   5  14    4.43    0.94
   3   5 -14    6.75    1.16
  -3   5  13   55.45    2.97
   3   5 -13   46.02    2.85
   3   5 -12  300.31    8.75
  -3   5  11  238.19    7.31
  -3   5  11  246.26    7.18
  -3   5  10   15.78    1.60
  -3   5  10   16.85    1.58
   3   5 -10   13.92    1.39
  -3   5   9  231.44    7.10
  -3   5   9  235.57    6.94
  -3   5   8   73.57    3.26
  -3   5   8   80.11    3.49
  -3   5   8   73.51    3.39
  -3   5   7   40.38    2.35
  -3   5   7   46.12    2.19
  -3   5   7   44.21    2.59
  -3   5   6  155.88    5.09
  -3   5   6  151.44    5.30
  -3   5   6  154.58    4.69
  -3   5   6  151.14    5.12
  -3   5   5  202.52    6.29
  -3   5   5  198.01    6.01
  -3   5   5  200.91    6.42
  -3   5   5  203.25    6.12
  -3   5   5  203.29    5.70
  -3   5   4  165.13    5.50
  -3   5   4  155.11    5.29
  -3   5   4  154.50    5.03
   3   5  -4  153.38    4.56
   3   5  -4  157.76    5.15
  -3   5   4  157.44    5.11
  -3   5   4  147.14    4.64
  -3   5   3   15.03    1.49
  -3   5   3   12.54    1.29
  -3   5   3   13.70    1.40
   3   5  -3   10.98    0.97
   3   5  -3   12.75    1.27
  -3   5   3   11.15    1.08
  -3   5   3   13.92    1.33
  -3   5   2  419.15   10.12
  -3   5   2  417.44   10.97
  -3   5   2  426.88   10.70
  -3   5   2  423.78   10.89
  -3   5   2  429.06   10.93
  -3   5   2  422.89    9.91
   3   5  -2  406.89   10.34
  -3   5   2  434.31   10.47
   3   5  -2  410.33    9.81
  -3   5   1   96.16    3.39
  -3   5   1   93.60    3.91
  -3   5   1   95.36    3.96
  -3   5   1   98.48    3.99
  -3   5   1   94.96    3.58
   3   5  -1   89.74    3.10
  -3   5   1   93.13    3.26
  -3   5   1   96.86    4.06
  -3   5   0  481.53   12.08
  -3   5   0  461.37   11.03
  -3   5   0  455.75   11.89
  -3   5   0  477.71   12.05
  -3   5   0  490.47   11.02
   3   5   0  437.82   10.58
  -3   5   0  478.23   11.35
  -3   5  -1  106.98    4.19
  -3   5  -1  107.29    4.33
  -3   5  -1   93.90    4.14
  -3   5  -1  104.35    3.56
   3   5   1   97.31    3.19
  -3   5  -1  105.31    3.75
  -3   5  -2  116.86    4.53
  -3   5  -2  122.65    4.76
  -3   5  -2  122.99    4.73
  -3   5  -2  118.36    3.94
   3   5   2  113.08    3.51
  -3   5  -2  112.26    3.98
  -3   5  -3   19.65    1.73
  -3   5  -3   21.71    1.90
  -3   5  -3   18.75    1.43
  -3   5  -3   20.38    1.48
  -3   5  -4  851.72   18.68
  -3   5  -4  872.37   19.63
  -3   5  -4  843.51   19.85
  -3   5  -4  855.28   18.76
  -3   5  -5   47.92    2.34
  -3   5  -5   49.29    2.80
  -3   5  -5   47.21    2.88
  -3   5  -5   50.78    2.46
   3   5   5   44.92    2.62
  -3   5  -6  273.93    7.33
  -3   5  -6  272.52    8.51
  -3   5  -6  280.00    8.46
  -3   5  -6  273.68    8.12
   3   5   6  262.14    8.02
  -3   5  -6  273.29    7.55
  -3   5  -7    8.22    1.33
  -3   5  -7    8.16    1.09
  -3   5  -7   10.68    1.33
  -3   5  -7   10.21    1.50
  -3   5  -7   13.27    1.52
  -3   5  -7   12.17    1.18
   3   5   7   11.80    1.50
  -3   5  -8   18.05    1.74
   3   5   8   16.07    1.77
   3   5   8   14.10    1.63
  -3   5  -8   16.19    1.83
  -3   5  -8   17.67    1.91
  -3   5  -8   16.34    1.58
  -3   5  -9  184.36    6.94
  -3   5  -9  190.47    6.38
  -3   5  -9  202.85    6.36
  -3   5  -9  195.20    6.87
   3   5   9  183.36    6.71
  -3   5 -10  183.93    6.20
  -3   5 -10  189.56    7.09
   3   5  10  186.53    6.83
  -3   5 -10  184.98    6.72
  -3   5 -11    1.62    0.94
   3   5  11    2.60    1.03
  -3   5 -11    2.26    1.02
  -3   5 -12   20.97    1.86
  -3   5 -12   17.23    2.04
  -3   5 -13    2.41    0.99
   3   5  13    4.80    1.24
  -3   5 -13    3.32    0.91
  -3   5 -13    4.66    1.13
  -3   5 -14    5.92    1.30
   3   5  14    5.57    1.22
  -3   5 -14    8.00    1.28
  -3   5 -14    8.53    1.21
   3   5  15    4.99    1.11
  -3   5 -15    4.34    0.96
  -3   5 -15    4.77    1.02
   3   5  16   10.21    1.36
  -3   5 -16   10.70    1.18
   3   5  17   13.71    1.43
   3   5  18    4.64    0.86
   3   6 -19   22.61    1.41
   3   6 -18   36.55    2.04
   3   6 -17    0.63    0.65
   3   6 -16    0.96    0.75
  -3   6  15   70.94    3.02
   3   6 -15   70.06    3.51
  -3   6  14   37.55    2.24
   3   6 -14   30.67    2.37
  -3   6  13    1.63    0.70
   3   6 -13    1.98    0.90
  -3   6  12  125.03    4.70
  -3   6  11  237.01    7.29
   3   6 -10   21.85    2.09
  -3   6  10   24.71    1.97
  -3   6  10   26.26    1.95
   3   6  -9    8.08    1.38
  -3   6   9   10.07    1.24
   3   6  -8    3.63    1.09
  -3   6   8    2.52    0.87
  -3   6   8    3.19    0.94
  -3   6   8    3.39    0.99
   3   6  -7  231.34    7.42
  -3   6   7  226.54    7.04
  -3   6   7  220.24    7.14
  -3   6   7  230.66    6.87
  -3   6   6    6.20    1.21
   3   6  -6    8.71    1.31
  -3   6   6    7.07    1.11
  -3   6   6    7.10    1.17
  -3   6   5    0.84    0.74
   3   6  -5    0.13    0.61
  -3   6   5    0.11    0.64
  -3   6   5   -0.12    0.70
  -3   6   4  141.75    4.97
  -3   6   4  136.71    5.34
  -3   6   4  136.46    4.73
  -3   6   4  139.49    4.85
  -3   6   4  141.65    5.12
   3   6  -4  132.51    4.98
  -3   6   3    5.67    0.98
   3   6  -3    6.68    0.89
   3   6  -3    5.15    0.99
  -3   6   3    7.73    1.19
  -3   6   3    7.56    1.06
  -3   6   3    8.23    1.28
  -3   6   2   35.13    2.17
  -3   6   2   31.75    2.28
  -3   6   2   30.98    2.08
   3   6  -2   34.47    1.86
  -3   6   2   29.84    2.31
  -3   6   1   48.24    2.28
  -3   6   1   48.62    2.98
  -3   6   1   48.35    2.82
  -3   6   1   44.93    2.54
   3   6  -1   46.47    2.19
  -3   6   1   48.41    2.62
  -3   6   0    0.33    0.70
   3   6   0    0.15    0.46
  -3   6   0    0.53    0.48
  -3   6   0   -0.29    0.72
  -3   6   0    0.28    0.65
  -3   6   0   -0.14    0.72
  -3   6   0    0.48    0.59
  -3   6   0   -0.15    0.71
  -3   6  -1  298.66    8.94
   3   6   1  265.24    7.19
  -3   6  -1  291.71    8.02
  -3   6  -1  288.80    7.66
  -3   6  -1  275.24    8.64
  -3   6  -1  297.18    7.64
  -3   6  -1  293.41    8.71
  -3   6  -1  275.80    8.59
  -3   6  -2  212.31    6.16
  -3   6  -2  205.87    6.06
  -3   6  -2  201.21    6.95
   3   6   2  191.54    6.27
  -3   6  -2  209.80    7.00
  -3   6  -2  210.61    6.30
  -3   6  -2  204.80    7.10
  -3   6  -3   98.10    3.81
  -3   6  -3   95.69    3.76
  -3   6  -3  100.56    4.46
  -3   6  -3   98.88    4.52
  -3   6  -3  101.74    3.89
  -3   6  -3  103.73    4.71
  -3   6  -4    0.77    0.64
  -3   6  -4    2.99    0.83
  -3   6  -4    2.16    0.92
  -3   6  -4    1.67    0.73
  -3   6  -4    1.33    0.85
  -3   6  -4    2.72    1.05
  -3   6  -5    3.63    0.83
  -3   6  -5    3.57    1.22
  -3   6  -5    3.18    1.02
  -3   6  -5    2.87    0.84
  -3   6  -5    2.07    0.97
  -3   6  -6   93.29    3.72
  -3   6  -6   98.91    4.69
  -3   6  -6   98.39    4.06
  -3   6  -6  103.18    4.51
  -3   6  -6   95.98    4.69
  -3   6  -7   48.56    3.19
  -3   6  -7   42.87    2.86
  -3   6  -8  333.92   10.21
  -3   6  -8  333.58    9.72
  -3   6  -9    0.77    0.76
  -3   6  -9    0.42    0.73
  -3   6  -9    0.35    0.91
  -3   6 -10   71.57    3.46
  -3   6 -10   69.37    3.47
  -3   6 -11  138.90    5.50
  -3   6 -11  141.37    5.05
  -3   6 -12  254.59    7.59
  -3   6 -12  256.34    8.14
  -3   6 -13   17.67    1.69
  -3   6 -13   14.68    1.67
  -3   6 -14  214.72    6.72
  -3   6 -15   -0.10    0.56
  -3   6 -16    1.05    0.48
  -3   6 -16    0.92    0.65
  -3   6 -17   28.30    1.72
   3   7 -17    2.46    0.45
   3   7 -17    2.88    0.59
   3   7 -16    0.40    0.52
   3   7 -15    7.03    1.01
   3   7 -14    8.72    1.21
   3   7 -13   32.86    2.26
  -3   7  13   29.33    1.78
   3   7 -12    7.78    1.20
  -3   7  12    8.38    1.06
   3   7 -11   11.39    1.50
  -3   7  11   14.66    1.41
   3   7 -10    5.74    1.14
  -3   7  10    5.23    1.02
   3   7  -9   34.50    2.54
  -3   7   9   44.58    2.52
  -3   7   8   41.49    2.32
  -3   7   8   44.99    2.54
  -3   7   7    5.90    1.05
  -3   7   7    7.95    1.26
  -3   7   7    6.60    1.13
  -3   7   6  569.57   13.86
  -3   7   6  582.01   14.65
  -3   7   6  592.93   14.31
  -3   7   5   15.90    1.46
  -3   7   5   14.60    1.65
  -3   7   5   13.95    1.50
  -3   7   4    0.52    0.60
  -3   7   4    0.15    0.84
  -3   7   4    0.37    0.71
  -3   7   3   29.30    1.93
  -3   7   3   29.43    2.38
  -3   7   3   28.57    2.09
  -3   7   2   20.31    2.05
  -3   7   2   21.33    1.88
  -3   7   2   20.22    1.62
   3   7  -1   61.78    3.40
  -3   7   1   60.62    3.56
  -3   7   1   68.17    3.43
   3   7   0  239.83    7.67
  -3   7   0  246.15    8.18
  -3   7   0  266.87    7.99
   3   7   1   20.10    1.79
  -3   7  -1   19.81    2.06
  -3   7  -1   21.87    1.98
  -3   7  -2    8.84    1.54
  -3   7  -2    7.55    1.23
  -3   7  -2    6.98    1.42
  -3   7  -2    8.01    1.32
  -3   7  -2    8.75    1.24
  -3   7  -3   13.23    1.63
  -3   7  -3   16.61    1.81
  -3   7  -3   13.86    1.78
  -3   7  -3   13.39    1.40
  -3   7  -3   13.28    1.58
  -3   7  -4  251.10    8.17
  -3   7  -4  245.99    7.14
  -3   7  -4  252.62    7.26
  -3   7  -5   19.55    2.03
  -3   7  -5   20.20    1.67
  -3   7  -5   16.66    1.53
  -3   7  -6    0.20    0.65
  -3   7  -6    0.77    0.73
  -3   7  -6    1.35    0.71
  -3   7  -6    1.29    0.79
  -3   7  -7   33.90    2.68
  -3   7  -7   33.35    2.18
  -3   7  -7   31.62    2.41
  -3   7  -7   25.42    2.23
  -3   7  -8   14.70    1.79
  -3   7  -8   15.43    1.55
  -3   7  -8   16.90    1.84
  -3   7  -8   15.20    1.65
  -3   7  -9   57.99    3.35
  -3   7  -9   57.36    2.90
  -3   7  -9   55.17    3.23
  -3   7 -10    6.17    1.20
  -3   7 -10    5.65    0.99
  -3   7 -10    3.47    0.88
  -3   7 -10    3.84    0.94
  -3   7 -11   36.43    2.49
  -3   7 -11   31.95    1.95
  -3   7 -11   33.83    2.37
  -3   7 -12   45.41    2.64
  -3   7 -12   48.56    2.69
  -3   7 -13    4.47    0.88
  -3   7 -13    5.28    0.96
  -3   7 -14   11.66    1.10
   3   8 -15   21.42    1.03
   3   8 -14   34.20    1.65
   3   8 -14   40.07    1.75
   3   8 -13   -0.07    0.42
   3   8 -13   -0.07    0.50
   3   8 -12    9.23    1.08
   3   8 -12   10.09    1.06
   3   8 -11   10.57    1.26
   3   8 -10    2.80    0.84
  -3   8  10    2.73    0.66
  -3   8   9   60.27    2.58
   3   8  -9   55.50    2.98
  -3   8   8   88.45    3.38
   3   8  -8   88.23    3.92
  -3   8   7   70.57    3.03
   3   8  -7   72.81    3.56
  -3   8   6    0.39    0.61
  -3   8   5  304.84    8.24
  -3   8   4  262.05    7.39
  -3   8   3  103.22    3.94
  -3   8   2   30.91    2.00
  -3   8   2   33.79    2.45
  -3   8   1   22.92    1.70
  -3   8   1   23.97    2.05
  -3   8   0   36.16    2.15
  -3   8   0   39.32    2.67
  -3   8  -1    1.51    0.72
  -3   8  -1    0.73    0.74
  -3   8  -1    1.30    0.65
  -3   8  -2    0.79    0.68
  -3   8  -3    5.23    0.92
  -3   8  -4   46.37    2.37
  -3   8  -5    4.74    1.11
  -3   8  -6    0.12    0.68
  -3   8  -7    9.64    1.23
  -3   8  -8    2.01    0.71
  -3   8  -9    0.60    0.55
  -3   8 -10    8.55    0.90
  -3   8 -11   77.60    2.45
   3   9 -11    2.92    0.46
   3   9 -10    8.19    0.79
   3   9  -9   11.15    0.99
   3   9  -8   53.61    2.32
   3   9  -7   47.59    2.24
  -3   9   6   -0.17    0.42
   3   9  -6   -0.08    0.51
  -3   9   5   -0.12    0.46
   3   9  -5   -0.25    0.54
  -3   9   4    3.88    0.66
  -3   9   3   10.42    1.13
  -3   9   3    7.70    0.89
  -3   9   2   19.02    1.50
  -3   9   2   19.45    1.31
  -3   9   1   17.72    1.51
  -3   9   1   23.55    1.43
  -3   9   0    8.95    1.09
  -3   9   0    8.29    0.89
  -3   9  -1   18.73    1.52
  -3   9  -1   16.42    1.22
  -3   9  -2   14.77    1.38
  -3   9  -3    0.63    0.61
  -3   9  -4  190.23    5.58
  -3   9  -5    5.31    0.85
  -3   9  -6    0.34    0.53
  -3   9  -7   17.95    1.19
  -3   9  -8    0.30    0.36
  -4   0  24    1.21    0.48
   4   0 -23    0.20    0.57
   4   0 -22    7.30    1.21
   4   0 -21   -0.15    0.84
   4   0 -20   18.43    2.00
  -4   0  20   17.69    1.77
   4   0 -20   20.04    2.02
   4   0 -19    0.18    0.87
   4   0 -19    0.53    0.81
  -4   0  19    0.29    0.69
   4   0 -18  193.07    7.14
   4   0 -18  192.78    7.10
  -4   0  18  179.94    6.40
   4   0 -17    0.54    0.82
  -4   0  17    0.42    0.76
   4   0 -16  173.65    6.54
   4   0 -16  165.59    5.64
  -4   0  16  177.20    5.99
   4   0 -16  169.30    6.53
   4   0 -15   -0.49    0.80
   4   0 -15    0.81    0.86
   4   0 -15    0.44    0.63
  -4   0  15    0.61    0.74
   4   0 -14   38.08    2.59
   4   0 -14   32.29    2.05
   4   0 -14   37.88    2.67
   4   0 -13    0.09    0.49
   4   0 -13   -0.14    0.72
   4   0 -13    0.14    0.82
   4   0 -12 1797.59   38.25
   4   0 -12 1909.46   39.30
   4   0 -12 1852.53   39.23
  -4   0  12 1819.28   38.44
   4   0 -11   -0.11    0.68
  -4   0  11    0.09    0.53
   4   0 -11   -0.34    0.69
  -4   0  11    0.26    0.54
   4   0 -10    0.83    0.70
  -4   0  10    0.64    0.54
   4   0  -9   -0.19    0.61
  -4   0   9   -0.07    0.46
   4   0  -9    0.28    0.62
  -4   0   8  191.79    5.35
   4   0  -8  202.95    5.75
   4   0  -8  199.54    5.74
   4   0  -7   -0.15    0.55
   4   0  -7    1.06    0.62
   4   0  -6   16.79    1.26
   4   0  -6   16.24    1.23
   4   0  -5    0.38    0.55
   4   0  -5   -0.13    0.47
  -4   0   4    1.11    0.53
   4   0  -4    1.12    0.56
  -4   0   3    0.22    0.49
   4   0  -3    0.05    0.50
  -4   0   2 2757.22   55.56
  -4   0   1    0.28    0.47
  -4   0   0 1548.40   31.87
   4   0   1    0.48    0.49
  -4   0  -1    0.36    0.52
   4   0   2  102.50    3.15
  -4   0  -3   -0.12    0.46
   4   0   3    0.55    0.51
  -4   0  -4  442.73   10.18
  -4   0  -5    0.07    0.50
  -4   0  -6   42.24    2.06
   4   0   6   43.52    2.16
   4   0   6   40.78    1.83
   4   0   7    0.13    0.46
  -4   0  -7    0.25    0.45
   4   0   7    0.64    0.52
  -4   0  -7   -0.16    0.30
   4   0   8    0.91    0.68
  -4   0  -8    0.74    0.55
   4   0   8    0.63    0.49
   4   0   9   -0.22    0.59
   4   0   9    0.15    0.48
   4   0  10    1.74    0.78
  -4   0 -10    2.77    0.79
   4   0  10    1.90    0.67
   4   0  11    1.77    0.81
   4   0  11    0.36    0.53
  -4   0 -11    0.72    0.60
  -4   0 -11    0.13    0.62
  -4   0 -12   36.86    2.29
  -4   0 -12   39.50    2.54
   4   0  12   38.75    2.62
  -4   0 -13    0.61    0.66
  -4   0 -13   -0.29    0.73
   4   0  13   -0.16    0.75
  -4   0 -14   24.92    2.00
   4   0  14   27.34    2.30
  -4   0 -15    0.41    0.73
  -4   0 -15    0.47    0.75
   4   0  15   -0.17    0.90
  -4   0 -16    1.38    0.83
  -4   0 -17    0.14    0.65
   4   0  17   -0.63    0.71
   4   0  18  156.57    5.73
  -4   0 -19   -0.23    0.66
   4   0  19    0.60    0.62
   4   0  20  100.67    3.76
  -4   0 -20  105.37    3.93
  -4   0 -21    0.32    0.50
   4   0  22   33.79    1.72
  -4   1  24    2.00    0.51
   4  -1 -23    3.99    0.83
   4   1 -23    5.43    0.93
   4  -1 -22   17.18    1.64
   4   1 -22   13.62    1.49
   4  -1 -21   41.25    2.71
   4   1 -21   40.55    2.68
   4  -1 -20   16.43    1.89
   4   1 -20   16.36    1.87
   4  -1 -19  206.13    7.54
   4   1 -19  226.03    7.74
   4   1 -19  223.93    7.70
   4  -1 -19  224.76    7.72
  -4  -1  19  225.98    7.25
  -4   1  19  208.63    7.02
   4  -1 -18   90.34    4.55
   4   1 -18   88.48    4.48
   4  -1 -18   91.23    4.54
   4   1 -18   87.62    4.45
  -4  -1  18   84.27    4.03
  -4   1  18   87.00    4.04
   4  -1 -17    0.54    0.80
   4   1 -17    2.31    1.05
  -4  -1  17    0.97    0.74
  -4   1  17    1.51    0.85
   4  -1 -16  111.87    5.07
   4   1 -16  118.89    5.18
   4   1 -16  119.33    5.18
   4  -1 -16  111.68    5.13
   4  -1 -16  110.76    4.18
   4   1 -16  105.67    4.41
  -4   1  16  113.23    4.54
  -4  -1  16  119.04    4.63
   4  -1 -15  247.16    7.89
   4   1 -15  237.58    7.80
  -4   1  15  223.43    7.03
   4  -1 -15  219.76    6.60
   4   1 -15  229.75    7.05
  -4  -1  15  224.79    7.07
   4  -1 -15  238.85    7.83
   4   1 -15  235.61    7.83
   4  -1 -14    9.08    1.43
   4   1 -14   10.06    1.44
  -4  -1  14   11.87    1.32
  -4   1  14    7.54    1.07
   4   1 -14   11.71    1.29
   4  -1 -14    9.42    1.06
   4  -1 -14   10.05    1.48
   4   1 -14    8.31    1.35
   4  -1 -13   47.15    2.31
   4   1 -13   47.47    2.53
   4  -1 -13   54.23    3.04
   4   1 -13   46.99    2.87
   4   1 -13   50.28    2.95
   4  -1 -13   50.45    2.98
   4  -1 -12   73.21    3.46
   4   1 -12   76.50    3.55
   4  -1 -12   71.67    3.46
   4   1 -12   73.90    3.52
   4  -1 -12   71.03    2.84
   4   1 -12   71.20    3.05
  -4  -1  12   73.74    3.11
  -4   1  12   74.92    3.13
   4   1 -11   73.58    2.95
  -4   1  11   82.59    3.12
  -4  -1  11   69.87    2.97
   4  -1 -11   77.38    3.45
   4   1 -11   74.11    3.42
   4  -1 -11   75.74    3.40
   4   1 -11   71.48    3.30
  -4  -1  11   72.54    2.99
  -4   1  11   69.84    2.91
   4  -1 -10  236.06    7.02
   4   1 -10  242.73    7.00
  -4   1  10  244.92    6.55
  -4  -1  10  243.53    6.57
   4  -1  -9  303.09    8.08
   4   1  -9  312.02    8.11
   4  -1  -9  302.45    8.03
   4   1  -9  310.69    8.09
  -4   1   9  300.61    7.60
  -4  -1   9  290.07    7.61
   4  -1  -8    6.22    0.92
   4   1  -8    7.31    0.94
   4  -1  -8   10.09    1.09
   4   1  -8    6.64    0.94
  -4  -1   8    8.81    0.92
  -4   1   8    7.59    0.85
   4  -1  -7   32.53    1.81
   4   1  -7   36.12    1.87
   4  -1  -7   33.30    1.82
   4   1  -7   33.37    1.84
   4  -1  -6    1.15    0.55
   4   1  -6    0.85    0.54
   4  -1  -6    0.98    0.56
   4   1  -6    1.46    0.59
   4  -1  -5  140.81    4.08
   4   1  -5  136.74    4.03
   4  -1  -5  135.03    4.05
   4   1  -5  127.47    3.98
   4  -1  -4  192.40    5.11
   4   1  -4  189.09    5.06
  -4  -1   3 1138.14   23.54
  -4   1   3 1124.31   23.52
   4  -1  -3 1129.46   23.55
   4   1  -3 1118.08   23.50
  -4   1   2 1207.71   24.40
  -4  -1   2 1134.35   24.41
  -4  -1   1    9.38    0.86
  -4   1   1    6.20    0.77
  -4  -1   0 1461.99   30.33
  -4   1   0 1479.00   30.30
   4   1   1    9.70    0.88
   4  -1   1   10.52    0.89
  -4  -1  -1    7.94    0.87
  -4   1  -1    9.47    0.95
   4  -1   2   22.45    1.28
   4   1   2   22.21    1.27
  -4   1  -2   22.66    1.37
   4  -1   3    0.92    0.50
   4   1   3    0.54    0.44
  -4   1  -3    0.88    0.55
  -4   1  -4  191.19    4.76
  -4   1  -4  200.23    5.46
  -4   1  -5    7.37    1.00
  -4  -1  -5    7.85    0.79
   4   1   5    6.29    0.75
   4   1   5    6.65    0.96
  -4  -1  -6   89.09    3.00
  -4   1  -6   94.21    3.48
   4  -1   6   90.67    2.98
   4   1   6   90.08    3.04
   4   1   6   91.03    3.52
   4   1   7  151.57    4.40
   4  -1   7  149.90    4.33
  -4  -1  -7  149.04    4.47
  -4   1  -7  156.94    4.92
  -4   1  -7  150.15    4.10
   4   1   7  149.59    4.96
   4  -1   7  148.63    4.67
   4  -1   8  184.42    5.10
   4   1   8  179.45    5.16
  -4  -1  -8  178.17    5.27
  -4   1  -8  180.72    4.79
   4   1   8  187.87    5.97
   4  -1   8  184.43    5.54
   4  -1   9   14.05    1.17
   4   1   9   15.53    1.29
  -4  -1  -9   15.97    1.34
  -4   1  -9   15.55    1.52
  -4   1  -9   15.13    1.05
   4  -1   9   14.93    1.42
   4   1   9   15.07    1.53
   4   1  10   17.38    1.73
   4  -1  10   15.72    1.47
  -4   1 -10   16.10    1.64
   4  -1  10   16.73    1.27
   4   1  10   16.07    1.37
  -4  -1 -11   94.57    3.68
  -4   1 -11   91.99    3.63
   4   1  11   93.87    4.28
   4  -1  11   88.49    3.90
  -4   1 -11   92.24    4.12
  -4  -1 -12  856.22   19.40
  -4   1 -12  868.27   19.47
  -4   1 -12  837.45   20.20
   4  -1  12  815.78   19.77
   4   1  12  851.87   20.43
   4  -1  13  259.24    7.98
   4   1  13  253.17    8.41
  -4  -1 -13  269.47    7.70
  -4   1 -13  255.02    7.58
  -4   1 -13  254.54    8.33
  -4   1 -13  254.84    7.03
  -4   1 -14   24.51    2.29
   4  -1  14   30.69    2.31
  -4  -1 -14   28.83    2.12
  -4   1 -14   27.65    2.10
   4   1  14   27.09    2.45
  -4  -1 -15    4.32    0.99
  -4   1 -15    3.39    0.97
  -4   1 -15    4.65    1.20
   4  -1  15    5.41    1.14
   4   1  15    4.86    1.34
  -4  -1 -16  156.78    5.65
  -4   1 -16  162.47    5.74
  -4   1 -16  150.48    6.05
  -4  -1 -17    1.87    0.82
  -4   1 -17    2.02    0.82
   4   1  17    2.52    1.05
  -4   1 -17    1.43    0.82
   4   1  18    0.31    0.84
   4   1  19   -0.53    0.72
  -4   1 -19   -0.66    0.79
  -4  -1 -19   -0.11    0.59
   4   1  20    2.12    0.74
  -4   1 -20    1.89    0.70
  -4  -1 -20    0.75    0.62
   4   1  21   -0.07    0.49
  -4  -1 -21    0.07    0.42
  -4   1 -21    0.67    0.56
   4   1  21   -0.08    0.59
   4  -1  22   36.06    1.78
  -4   2  23    1.26    0.62
   4  -2 -22   12.44    1.31
   4   2 -22   11.35    1.29
   4  -2 -21    3.94    0.96
   4   2 -21    4.85    1.01
   4   2 -20   18.82    1.88
   4  -2 -20   18.94    1.93
   4  -2 -19   -0.16    0.72
   4   2 -19   -0.16    1.02
   4  -2 -19    0.49    0.82
   4   2 -19    1.61    0.89
  -4  -2  19    0.41    0.65
  -4   2  19    0.14    0.72
   4   2 -19    1.13    0.67
  -4  -2  18    1.53    0.82
  -4   2  18    0.83    0.63
   4  -2 -18    0.69    0.82
   4   2 -18    1.02    0.81
   4   2 -18    0.50    0.86
   4  -2 -18   -0.51    0.84
   4  -2 -17   27.87    2.43
   4   2 -17   29.65    2.51
   4  -2 -17   29.93    2.53
   4   2 -17   22.29    2.24
  -4   2  17   23.13    2.01
  -4  -2  17   30.51    2.24
   4  -2 -16   -0.17    0.78
   4   2 -16    0.34    0.82
  -4   2  16   -0.13    0.72
  -4  -2  16    0.91    0.70
   4  -2 -15    4.61    1.15
   4   2 -15    3.41    1.11
  -4   2  15    3.92    0.95
   4   2 -15    3.33    0.97
  -4  -2  15    3.21    0.89
   4  -2 -15    3.11    1.13
   4   2 -15    4.20    1.16
   4   2 -14    7.36    1.24
   4  -2 -14    4.79    1.09
  -4  -2  14    4.32    0.94
  -4   2  14    6.06    1.00
   4   2 -14    6.05    1.09
   4  -2 -14    5.54    1.21
   4   2 -14    5.19    1.15
   4  -2 -13    6.73    1.25
   4   2 -13    7.42    1.21
   4   2 -13    6.03    1.07
   4  -2 -13    5.98    0.81
   4  -2 -13    6.29    1.20
   4   2 -13    6.40    1.20
   4   2 -12    3.03    0.92
   4  -2 -12    1.71    0.81
   4  -2 -12    1.58    0.80
   4   2 -12    3.29    0.88
  -4   2  12    2.77    0.72
   4   2 -12    3.00    0.82
   4  -2 -12    2.41    0.55
   4  -2 -11  157.51    5.41
   4   2 -11  154.66    5.37
   4   2 -11  151.90    4.92
  -4  -2  11  156.45    4.89
  -4   2  11  153.73    4.81
  -4   2  11  154.09    4.82
   4   2 -11  155.55    5.39
   4  -2 -11  157.41    5.44
  -4  -2  10    5.36    0.84
  -4   2  10    5.62    0.84
  -4   2  10    5.73    0.85
   4   2 -10    4.48    0.82
   4  -2 -10    2.83    0.79
   4   2 -10    5.11    0.95
   4  -2  -9  574.10   13.62
   4   2  -9  568.57   13.57
   4  -2  -9  573.35   13.59
   4   2  -9  583.74   13.60
  -4   2   9  569.40   13.06
  -4  -2   9  580.66   13.15
   4  -2  -8    8.58    1.08
   4  -2  -8   11.78    1.20
   4   2  -8   10.89    1.15
  -4   2   8   10.09    0.95
  -4  -2   8   11.29    1.04
   4   2  -8    9.36    1.10
   4  -2  -7  563.14   12.75
   4   2  -7  556.76   12.71
  -4   2   7  545.63   12.60
   4  -2  -7  554.40   12.75
   4   2  -7  562.85   12.77
  -4  -2   7  527.17   12.32
  -4   2   6   65.78    2.67
  -4   2   6   72.38    2.68
   4  -2  -6   71.92    2.76
   4   2  -6   69.52    2.75
   4  -2  -6   74.71    2.78
   4   2  -6   73.27    2.80
   4  -2  -5   49.75    2.16
   4   2  -5   48.50    2.11
   4  -2  -5   47.62    2.11
   4   2  -5   50.83    2.14
   4   2  -4    7.27    0.82
   4  -2  -4    6.30    0.78
   4   2  -4    6.21    0.80
   4  -2  -4    6.42    0.76
  -4   2   3  291.19    6.95
  -4  -2   3  285.61    6.96
  -4  -2   2    4.26    0.67
  -4   2   2    2.72    0.59
  -4   2   2    3.65    0.55
  -4   2   1 1786.53   35.88
  -4  -2   1 1719.68   35.87
   4   2   0  206.62    5.35
   4  -2   0  211.78    5.40
  -4  -2   0  211.30    5.52
  -4   2   0  218.94    5.52
   4   2   1   84.50    2.76
   4  -2   1   88.71    2.83
  -4  -2  -1   86.13    2.97
  -4   2  -1   94.97    3.01
  -4   2  -1   83.08    2.76
   4   2   2 1369.11   28.77
   4  -2   2 1450.55   28.85
  -4  -2  -2 1378.24   29.15
  -4   2  -2 1440.44   29.17
  -4   2  -2 1363.05   28.76
  -4   2  -3  198.07    5.76
  -4   2  -3  204.04    5.18
   4   2   4 1017.17   21.21
   4   2   4 1015.60   21.98
  -4   2  -4 1031.39   21.99
  -4   2  -4  992.47   21.08
  -4   2  -4  997.11   20.66
   4   2   5  154.41    4.93
  -4   2  -5  148.70    4.84
   4   2   5  150.10    4.23
  -4   2  -5  146.72    3.75
  -4   2  -6    4.93    0.69
  -4   2  -6    3.44    0.71
  -4   2  -6    4.69    0.50
   4   2   6    5.04    0.93
   4  -2   6    4.65    0.63
   4   2   6    4.37    0.68
   4  -2   7  448.83   10.21
   4   2   7  451.00   10.41
  -4   2  -7  433.06   10.63
  -4   2  -7  442.29   10.24
   4   2   7  434.33   11.37
  -4   2  -8  275.86    7.89
   4   2   8  268.60    6.95
   4  -2   8  261.73    6.75
  -4   2  -8  266.32    7.16
  -4   2  -8  262.82    6.76
   4   2   8  257.27    7.81
  -4   2  -9   91.53    3.95
   4   2   9   82.35    3.19
   4  -2   9   82.72    3.01
  -4   2  -9   86.30    3.35
   4   2   9   83.51    3.94
  -4   2  -9   83.73    3.04
  -4   2 -10  126.93    5.05
  -4   2 -10  131.50    4.13
   4  -2  10  124.50    4.08
  -4   2 -10  129.08    4.39
  -4  -2 -10  121.81    4.30
   4   2  10  135.65    5.26
  -4  -2 -11   29.27    1.94
  -4   2 -11   27.34    1.91
   4   2  11   29.77    2.46
  -4   2 -11   27.55    2.32
  -4  -2 -12    4.05    0.88
  -4   2 -12    2.94    0.84
   4   2  12    4.16    1.21
  -4   2 -12    5.03    1.22
  -4   2 -13    1.90    0.72
  -4  -2 -13    2.16    0.80
  -4   2 -13    3.38    0.83
  -4   2 -13    1.77    0.98
   4   2  13    2.36    1.14
  -4   2 -14   15.69    1.92
   4   2  14   16.46    2.09
  -4  -2 -14   16.87    1.67
  -4   2 -14   17.26    1.66
  -4   2 -15  245.40    8.49
  -4   2 -15  257.93    7.25
   4   2  15  262.20    8.83
  -4  -2 -15  242.35    7.58
  -4   2 -15  260.37    7.82
  -4  -2 -16    2.07    0.81
  -4   2 -16    0.79    0.64
  -4   2 -16    0.36    0.83
   4   2  17    4.59    1.30
  -4   2 -17    2.80    0.94
  -4  -2 -17    1.88    0.76
  -4   2 -17    4.58    1.01
   4   2  18    1.07    0.77
  -4  -2 -18    0.56    0.71
  -4   2 -18    0.57    0.58
   4   2  19    9.64    1.34
  -4   2 -19    8.51    1.12
  -4  -2 -19    8.25    1.05
   4   2  20    1.87    0.74
  -4  -2 -20    0.64    0.54
   4   2  21   17.20    1.28
  -4   3  22    6.34    0.91
   4   3 -22    5.60    0.73
   4  -3 -21    3.36    0.77
   4  -3 -20    3.97    0.95
  -4   3  20    4.36    0.85
   4  -3 -19  106.65    4.49
   4   3 -18  147.99    5.51
  -4  -3  18  137.12    5.13
  -4   3  18  144.03    5.23
   4  -3 -18  134.88    5.50
   4   3 -18  138.44    5.48
   4  -3 -18  156.96    5.72
   4   3 -18  149.36    5.56
   4   3 -17    0.29    0.74
   4   3 -17   -0.47    0.78
   4  -3 -17    0.63    0.74
  -4  -3  17    0.38    0.60
  -4   3  17   -0.26    0.64
   4   3 -17    0.31    0.77
   4  -3 -17    0.94    0.86
  -4  -3  16   77.89    3.57
  -4   3  16   77.23    3.62
   4  -3 -16   80.76    4.05
   4   3 -16   79.29    3.98
   4  -3 -16   80.56    4.02
   4   3 -16   77.14    3.94
  -4  -3  15  163.72    5.56
  -4   3  15  167.74    5.68
   4  -3 -15  166.77    6.25
   4   3 -15  170.88    6.23
   4   3 -15  169.28    6.22
   4  -3 -15  172.05    6.28
  -4   3  14  559.91   13.81
  -4  -3  14  561.18   13.72
   4  -3 -14  576.10   14.63
   4   3 -14  573.26   14.56
   4  -3 -14  566.49   14.59
   4   3 -14  571.82   14.61
   4   3 -13   -0.14    0.75
   4  -3 -13    0.42    0.60
  -4  -3  13    0.51    0.62
  -4   3  13    0.42    0.55
   4   3 -13    1.14    0.71
   4  -3 -13    0.14    0.64
   4   3 -13   -0.29    0.80
  -4  -3  12    7.60    0.98
  -4   3  12    6.09    0.93
   4   3 -12    7.58    1.15
   4  -3 -12    7.66    1.20
   4   3 -12    8.24    1.25
  -4   3  12    7.84    1.12
   4   3 -12    9.54    1.26
   4  -3 -12    8.40    1.24
   4  -3 -11   12.84    1.43
   4   3 -11   11.02    1.33
   4   3 -11   11.95    1.30
  -4   3  11   13.26    1.30
   4  -3 -11   13.10    1.43
   4   3 -11   11.91    1.37
   4  -3 -10    1.11    0.63
   4   3 -10    2.79    0.76
   4   3 -10    1.64    0.67
   4  -3 -10    1.20    0.63
   4   3 -10    1.44    0.68
  -4   3  10    1.23    0.63
   4   3  -9    6.74    0.93
  -4   3   9    8.01    0.93
  -4  -3   9    7.61    0.88
   4  -3  -9    6.04    0.92
   4   3  -9    6.21    0.96
  -4   3   9    8.23    0.99
   4  -3  -8   84.55    3.24
   4   3  -8   79.15    3.19
   4  -3  -8   78.21    3.15
   4   3  -8   81.51    3.21
  -4   3   8   72.98    2.77
  -4  -3   8   81.39    2.87
  -4   3   7   57.70    2.58
   4  -3  -7   51.34    2.40
   4   3  -7   50.51    2.40
  -4   3   7   56.69    2.24
  -4  -3   7   54.43    2.20
   4  -3  -7   56.15    2.45
   4   3  -7   57.51    2.49
   4   3  -6   51.02    2.10
   4  -3  -6   45.95    2.17
   4   3  -6   48.29    2.20
   4  -3  -6   51.46    2.22
   4   3  -6   46.88    2.14
  -4   3   6   42.18    2.22
  -4   3   6   50.23    2.36
   4  -3  -5  343.04    8.32
   4   3  -5  330.73    8.26
  -4   3   5  337.96    8.62
  -4   3   5  323.87    8.57
  -4   3   5  349.41    8.36
   4   3  -5  350.16    8.09
  -4   3   4  265.93    6.67
   4  -3  -4  260.48    6.56
   4   3  -4  252.09    6.50
  -4   3   4  257.94    7.02
  -4   3   4  255.68    6.92
  -4   3   3  265.84    7.00
  -4   3   3  256.10    7.03
  -4   3   3  257.55    6.58
  -4   3   2  863.13   19.36
  -4   3   2  885.20   18.75
  -4   3   1  544.18   12.03
  -4   3   1  548.88   12.18
  -4   3   1  541.96   12.59
   4  -3  -1  547.82   11.86
   4   3  -1  518.83   11.80
  -4  -3   1  518.29   11.87
  -4   3   1  553.35   11.92
  -4   3   1  538.58   12.71
  -4   3   0 1248.92   27.14
  -4   3   0 1310.91   27.40
   4   3   0 1301.14   27.00
   4  -3   0 1329.58   27.00
  -4   3   0 1288.56   27.83
  -4   3   0 1335.52   27.24
  -4  -3   0 1344.48   27.27
  -4   3   0 1339.64   28.09
   4  -3   1  322.42    7.32
   4   3   1  310.37    7.30
  -4  -3  -1  298.79    7.55
  -4   3  -1  315.08    7.58
   4   3   1  310.37    8.12
  -4   3  -1  310.34    7.66
  -4   3  -1  323.65    7.48
  -4   3  -1  312.88    8.10
  -4   3  -2  221.74    6.24
  -4   3  -2  225.39    5.87
  -4  -3  -2  221.52    5.88
   4   3   2  220.32    6.31
  -4   3  -2  228.90    5.87
   4   3   2  214.61    5.48
  -4   3  -2  220.88    5.59
   4   3   3  299.10    7.42
  -4   3  -3  321.26    7.91
  -4  -3  -3  320.85    7.96
   4   3   3  318.56    8.27
  -4   3  -3  316.35    8.24
  -4   3  -3  318.05    8.48
   4   3   3  314.04    8.39
  -4   3  -3  321.96    7.48
  -4   3  -3  320.41    7.79
  -4   3  -4   76.47    2.74
   4   3   4   74.85    3.27
   4   3   4   73.23    3.12
  -4   3  -4   71.90    2.48
  -4   3  -4   73.39    2.88
  -4  -3  -4   73.83    2.94
  -4   3  -4   72.40    3.06
   4   3   4   75.33    2.58
   4   3   5    2.13    0.79
  -4   3  -5    1.57    0.54
   4   3   5    1.34    0.63
   4  -3   5    1.59    0.41
   4   3   5    1.43    0.50
  -4   3  -5    1.74    0.66
  -4   3  -5    1.69    0.43
  -4   3  -6   23.37    1.88
  -4   3  -6   23.13    1.51
   4   3   6   22.85    1.80
   4   3   6   22.91    1.85
   4   3   6   22.12    1.39
   4  -3   6   24.44    1.29
  -4   3  -6   25.70    1.78
  -4   3  -6   24.91    1.31
  -4   3  -7   29.35    2.18
  -4   3  -7   25.74    1.63
   4   3   7   23.50    1.96
   4   3   7   24.20    1.52
  -4   3  -7   24.06    1.76
  -4   3  -7   26.43    1.35
   4   3   8   62.24    3.34
  -4   3  -8   62.77    2.69
  -4   3  -8   64.10    3.01
   4   3   8   61.26    2.60
  -4   3  -8   58.76    3.23
  -4   3  -9   19.56    1.48
   4   3   9   18.29    1.89
  -4   3  -9   19.64    1.69
  -4  -3  -9   19.71    1.46
  -4   3  -9   16.54    1.33
  -4   3  -9   22.18    2.02
  -4   3 -10   16.11    1.40
  -4  -3 -10   19.89    1.50
  -4   3 -10   17.32    1.43
   4   3  10   18.04    1.98
  -4   3 -10   17.58    1.65
  -4   3 -10   19.51    2.01
  -4  -3 -11   65.76    2.99
  -4   3 -11   70.98    3.12
  -4   3 -11   60.92    3.79
   4   3  11   72.28    3.99
  -4   3 -11   71.12    3.38
   4   3  12    0.37    0.96
  -4  -3 -12    0.33    0.52
  -4   3 -12    0.77    0.57
  -4   3 -12    0.18    0.92
  -4   3 -12    0.23    0.66
   4   3  13    4.94    1.35
  -4  -3 -13    4.76    0.94
  -4   3 -13    5.03    0.96
  -4   3 -13    5.32    1.30
  -4   3 -14   37.54    2.33
  -4   3 -14   39.80    3.02
   4   3  14   36.53    2.94
  -4  -3 -14   37.28    2.36
  -4   3 -14   42.57    2.50
  -4  -3 -15    4.55    0.93
  -4   3 -15    2.80    0.86
  -4   3 -15    2.56    0.82
  -4   3 -15    3.93    1.18
  -4   3 -16   20.53    1.64
  -4   3 -16   23.69    2.27
  -4  -3 -16   21.13    1.78
   4   3  16   20.75    2.15
   4   3  16   20.09    1.95
  -4  -3 -17   90.96    3.66
   4   3  17   99.93    4.59
  -4  -3 -18    3.87    0.78
   4   3  18    5.79    1.20
   4   3  19   12.12    1.43
  -4  -3 -19    8.65    0.96
   4   3  20    2.13    0.72
   4   4 -21   76.56    2.93
   4   4 -20    1.47    0.66
  -4   4  19   15.31    1.38
  -4   4  18    8.76    1.21
  -4   4  17  146.70    5.23
   4   4 -17  146.37    5.47
  -4   4  16   16.17    1.74
   4   4 -16   20.92    1.91
  -4   4  15   29.60    2.21
   4   4 -15   30.08    2.26
   4   4 -14  114.51    4.66
  -4   4  13   68.25    3.39
   4   4 -13   63.77    3.25
  -4   4  12  193.85    6.27
  -4   4  12  203.50    6.53
  -4   4  11  432.11   10.96
  -4   4  11  413.86   11.10
  -4   4  10  177.62    5.77
  -4   4  10  161.92    5.46
   4   4 -10  170.08    5.59
  -4   4   9   23.24    1.82
  -4   4   9   22.69    1.70
   4   4  -9   21.33    1.65
  -4   4   8   23.08    1.77
   4   4  -8   23.64    1.64
  -4   4   8   23.20    1.71
  -4   4   7    5.96    0.95
  -4   4   7    6.19    1.01
  -4   4   7    5.93    0.98
   4   4  -7    6.40    0.89
  -4   4   6   43.93    2.36
  -4   4   6   40.24    2.20
  -4   4   6   42.70    2.39
  -4   4   6   41.45    2.31
  -4   4   5  105.77    4.05
  -4   4   5  112.00    3.88
   4   4  -5  104.82    3.44
  -4   4   5  104.33    3.94
  -4   4   5  106.40    4.01
  -4   4   4   12.65    1.30
  -4   4   4   12.14    1.20
   4   4  -4   11.11    0.92
  -4   4   4   10.72    1.22
  -4   4   4    8.35    1.12
  -4   4   3  467.21   11.59
  -4   4   3  463.62   11.10
  -4   4   3  461.39   11.12
   4   4  -3  463.00   10.47
  -4   4   3  491.43   11.73
  -4   4   3  469.47   11.69
  -4   4   3  465.91   11.60
  -4   4   2  738.49   17.20
  -4   4   2  789.62   17.25
  -4   4   2  717.31   16.51
  -4   4   2  742.75   16.51
  -4   4   2  729.38   16.98
  -4   4   1  220.65    6.67
   4   4  -1  211.96    5.33
  -4   4   1  224.85    6.60
  -4   4   1  226.15    6.08
  -4   4   1  227.72    6.12
  -4   4   0  161.77    5.48
  -4   4   0  165.26    4.80
  -4   4   0  162.14    5.37
  -4   4   0  160.32    4.85
  -4   4  -1    0.12    0.63
  -4   4  -1    0.15    0.49
  -4   4  -1    0.11    0.61
  -4   4  -1   -0.23    0.57
  -4   4  -2   99.60    3.77
  -4   4  -2   97.09    3.30
   4   4   2   88.82    3.70
  -4   4  -2   95.62    3.85
  -4   4  -2   93.77    3.38
  -4   4  -3   59.98    2.46
  -4   4  -3   61.95    3.01
  -4   4  -3   61.66    2.84
   4   4   3   56.78    2.85
   4   4   4  114.14    4.14
   4   4   4  124.03    4.63
   4   4   4  121.72    4.73
  -4   4  -4  123.00    4.40
  -4   4  -4  119.62    3.81
   4   4   4  119.40    3.56
  -4   4  -4  120.77    4.04
  -4   4  -4  128.11    4.67
   4   4   5   26.13    2.06
  -4   4  -5   28.42    1.93
  -4   4  -5   26.54    1.54
  -4   4  -5   29.21    1.79
   4   4   5   23.53    1.76
  -4   4  -5   28.73    2.23
  -4   4  -5   28.03    2.04
   4   4   6   52.60    3.02
  -4   4  -6   52.15    2.52
  -4   4  -6   55.15    2.72
   4   4   6   47.41    2.60
  -4   4  -6   47.88    2.99
  -4   4  -6   59.60    3.03
  -4   4  -6   53.45    2.27
  -4   4  -7    1.98    0.68
  -4   4  -7    2.13    0.80
   4   4   7    1.63    0.85
  -4   4  -7    1.14    0.63
  -4   4  -7    1.29    0.51
  -4   4  -7    1.54    0.84
  -4   4  -8   64.71    3.38
   4   4   8   57.21    3.42
  -4   4  -8   64.08    3.58
  -4   4  -8   64.41    2.92
  -4   4  -9    1.86    0.77
   4   4   9    0.84    0.87
  -4   4  -9    3.00    0.78
  -4   4  -9    1.57    0.93
  -4   4 -10  102.81    4.95
   4   4  10   98.80    4.79
  -4   4 -10  103.39    4.47
  -4   4 -11    4.02    1.16
   4   4  11    2.97    1.23
  -4   4 -11    3.91    0.94
  -4   4 -11    2.19    0.89
  -4   4 -12   -0.14    0.71
  -4   4 -12    0.97    0.88
   4   4  12    1.14    0.93
  -4   4 -13   40.49    3.07
  -4   4 -13   44.01    2.62
  -4   4 -14    6.78    1.45
   4   4  14   10.73    1.73
  -4   4 -14   10.97    1.36
  -4   4 -15   23.94    2.34
  -4   4 -15   23.39    1.85
  -4   4 -16   20.63    1.64
   4   4  16   24.94    2.21
   4   4  17    1.11    0.86
   4   4  18    4.94    1.04
   4   4  19    6.28    0.91
   4   5 -20   16.66    1.28
   4   5 -19    7.26    1.02
  -4   5  18    0.50    0.54
   4   5 -18   -0.45    0.63
   4   5 -17   33.90    2.39
  -4   5  17   38.79    2.21
  -4   5  16   31.25    2.11
  -4   5  15    2.23    0.77
   4   5 -15    1.19    0.77
  -4   5  14    2.48    0.86
   4   5 -14    2.37    0.76
  -4   5  13    8.74    1.28
   4   5 -13    6.04    1.04
  -4   5  12   12.82    1.49
  -4   5  11   24.41    1.93
  -4   5  10   30.73    2.13
  -4   5  10   29.59    2.22
  -4   5   9   12.54    1.42
  -4   5   9   15.36    1.59
  -4   5   9   14.08    1.32
  -4   5   8   34.42    2.26
  -4   5   8   37.03    2.36
  -4   5   8   39.21    2.16
  -4   5   7    2.66    0.86
  -4   5   7    1.71    0.59
  -4   5   7    1.26    0.72
  -4   5   7    0.71    0.72
  -4   5   6   52.29    2.81
  -4   5   6   54.11    2.81
  -4   5   6   48.59    2.46
  -4   5   6   54.32    2.77
  -4   5   6   52.63    2.89
  -4   5   5    4.78    0.98
  -4   5   5    2.96    0.80
  -4   5   5    4.09    0.82
  -4   5   5    3.17    0.85
  -4   5   5    4.84    1.06
  -4   5   4   37.05    2.30
  -4   5   4   35.70    2.34
  -4   5   4   34.59    1.99
  -4   5   4   38.85    2.26
   4   5  -4   35.75    2.11
  -4   5   4   33.36    2.27
  -4   5   3   43.49    2.64
  -4   5   3   47.46    2.62
  -4   5   3   42.30    2.25
  -4   5   3   44.13    2.43
   4   5  -3   44.01    2.30
  -4   5   3   47.37    2.75
  -4   5   2   35.91    2.38
  -4   5   2   36.61    2.41
  -4   5   2   37.89    2.07
  -4   5   2   31.68    2.28
  -4   5   2   32.81    2.04
  -4   5   1  144.89    5.36
  -4   5   1  150.09    5.46
  -4   5   1  148.08    4.74
  -4   5   1  154.27    5.36
  -4   5   1  149.67    4.87
   4   5  -1  143.02    4.14
  -4   5   0   18.13    1.39
  -4   5   0   16.42    1.66
  -4   5   0   17.07    1.71
  -4   5   0   17.62    1.48
  -4   5   0   17.43    1.44
  -4   5   0   17.52    1.71
  -4   5  -1   52.28    3.04
  -4   5  -1   53.95    2.90
  -4   5  -1   49.74    2.92
  -4   5  -1   51.50    2.46
  -4   5  -1   49.06    2.49
  -4   5  -2   28.08    1.80
  -4   5  -2   25.37    2.18
  -4   5  -2   27.77    2.14
  -4   5  -2   28.52    2.25
  -4   5  -2   27.61    1.76
   4   5   2   25.52    1.96
  -4   5  -3   63.12    2.79
  -4   5  -3   71.47    3.69
  -4   5  -3   64.37    3.25
  -4   5  -3   63.55    3.40
  -4   5  -3   66.18    2.89
   4   5   3   67.71    3.34
  -4   5  -4   54.57    2.55
  -4   5  -4   59.48    3.13
  -4   5  -4   56.80    3.24
  -4   5  -4   55.35    2.67
   4   5   4   51.27    2.99
  -4   5  -5  115.88    4.03
  -4   5  -5  113.67    4.60
  -4   5  -5  112.56    4.86
  -4   5  -5  120.29    4.27
   4   5   5  115.31    4.76
   4   5   5  116.47    4.74
  -4   5  -6  132.04    4.40
  -4   5  -6  133.75    5.07
  -4   5  -6  132.52    5.38
  -4   5  -6  138.21    4.74
   4   5   6  134.32    5.33
   4   5   6  138.42    5.32
  -4   5  -7   18.55    1.42
  -4   5  -7   15.23    1.61
  -4   5  -7   19.80    1.67
  -4   5  -7   14.81    1.77
   4   5   7   18.86    1.90
   4   5   7   19.16    1.93
  -4   5  -8   68.67    3.43
  -4   5  -8   75.66    3.37
  -4   5  -8   75.07    3.88
   4   5   8   71.62    3.80
   4   5   8   69.87    3.79
  -4   5  -9   11.55    1.64
   4   5   9    8.46    1.45
   4   5   9   11.99    1.65
  -4   5  -9    9.95    1.61
  -4   5 -10   10.85    1.56
   4   5  10   12.51    1.69
   4   5  10    9.51    1.55
  -4   5 -10    9.96    1.69
  -4   5 -11   31.19    2.28
  -4   5 -11   31.45    2.73
   4   5  11   34.11    2.68
   4   5  12    1.05    0.85
  -4   5 -12    1.02    0.83
   4   5  12    0.66    0.83
  -4   5 -12    0.45    0.71
  -4   5 -12    1.74    1.00
  -4   5 -13  135.01    4.92
   4   5  13  131.17    5.53
  -4   5 -13  129.56    5.08
  -4   5 -14   30.21    2.08
   4   5  14   25.84    2.30
  -4   5 -14   27.62    2.03
  -4   5 -15   19.20    1.58
   4   5  15   18.80    1.85
  -4   5 -15   16.37    1.42
   4   5  16   -0.48    0.75
   4   5  17    2.04    0.72
  -4   5 -18    0.16    0.54
   4   6 -19   22.73    1.34
   4   6 -18    0.72    0.59
   4   6 -17    3.53    0.81
  -4   6  16    0.75    0.55
   4   6 -16    1.48    0.75
  -4   6  15   25.39    1.76
   4   6 -15   22.17    1.91
  -4   6  14  113.38    4.25
   4   6 -14  110.21    4.61
  -4   6  13   48.92    2.73
   4   6 -13   48.17    2.96
  -4   6  12   10.04    1.32
   4   6 -12    9.58    1.42
  -4   6  11   37.14    2.45
  -4   6  11   41.51    2.44
  -4   6  10   78.93    3.72
  -4   6  10   81.42    3.60
   4   6  -9  134.68    5.34
  -4   6   9  125.74    4.94
  -4   6   9  144.24    5.04
   4   6  -8   54.04    3.16
  -4   6   8   60.72    3.02
   4   6  -7   19.89    1.84
  -4   6   7   17.05    1.65
  -4   6   7   18.81    1.81
  -4   6   6   15.09    1.66
  -4   6   6   13.55    1.27
   4   6  -6   13.02    1.50
  -4   6   6   11.65    1.39
  -4   6   6   14.19    1.50
  -4   6   5   41.37    2.70
  -4   6   5   36.56    2.06
   4   6  -5   36.36    2.41
  -4   6   5   37.54    2.39
  -4   6   5   38.99    2.40
  -4   6   5   37.96    2.34
  -4   6   4   75.56    3.68
  -4   6   4   65.03    2.88
  -4   6   4   67.02    3.44
  -4   6   4   67.95    3.28
  -4   6   4   67.03    3.24
  -4   6   3   10.32    1.06
  -4   6   3   11.72    1.21
  -4   6   3   14.56    1.71
  -4   6   3   12.47    1.41
  -4   6   3   11.56    1.48
  -4   6   3   11.83    1.35
  -4   6   2    9.52    1.26
  -4   6   2   12.01    1.53
  -4   6   2   10.38    1.33
  -4   6   2    9.02    1.05
  -4   6   2    9.42    1.41
  -4   6   1  285.60    8.35
  -4   6   1  289.23    8.70
  -4   6   1  271.89    7.91
  -4   6   1  273.73    7.48
  -4   6   1  278.70    8.57
  -4   6   0   19.69    2.00
  -4   6   0   21.17    2.05
  -4   6   0   19.08    1.82
  -4   6   0   19.38    1.97
  -4   6   0   19.25    1.64
  -4   6   0   17.48    1.46
  -4   6  -1   41.44    2.29
  -4   6  -1   41.46    2.85
  -4   6  -1   43.39    2.88
  -4   6  -1   38.16    2.68
  -4   6  -1   44.13    2.46
  -4   6  -1   41.41    2.85
  -4   6  -2   68.53    3.13
  -4   6  -2   74.76    3.95
  -4   6  -2   74.65    3.77
  -4   6  -2   70.02    3.86
  -4   6  -2   76.50    3.31
  -4   6  -3  170.72    6.39
  -4   6  -3  175.96    6.66
  -4   6  -3  182.11    5.76
  -4   6  -3  184.94    5.81
  -4   6  -4   74.38    4.03
  -4   6  -4   79.31    3.89
  -4   6  -4   75.22    4.02
  -4   6  -4   75.32    3.38
  -4   6  -4   78.37    3.39
  -4   6  -4   77.92    3.31
  -4   6  -5  153.36    6.02
  -4   6  -5  144.97    6.00
  -4   6  -5  140.61    5.51
  -4   6  -6   -0.35    0.88
  -4   6  -6   -0.44    0.76
  -4   6  -6   -0.37    0.84
  -4   6  -7  228.65    7.07
  -4   6  -7  218.73    6.48
  -4   6  -7  224.03    7.79
  -4   6  -7  235.44    8.16
  -4   6  -7  236.42    7.47
  -4   6  -8  128.78    4.86
  -4   6  -8  129.01    5.00
  -4   6  -9   99.19    4.10
  -4   6  -9   86.67    3.91
  -4   6 -10  152.06    6.02
  -4   6 -10  171.48    5.75
  -4   6 -11   98.14    4.41
  -4   6 -11  102.88    4.16
  -4   6 -12   16.67    1.71
  -4   6 -12   17.19    1.64
  -4   6 -13   37.15    2.35
  -4   6 -13   37.64    2.30
  -4   6 -13   40.02    2.67
  -4   6 -14    7.75    1.05
  -4   6 -14    8.99    1.32
  -4   6 -15   14.55    1.45
  -4   6 -16    1.97    0.63
  -4   6 -17    4.31    0.64
   4   7 -17   93.18    2.93
   4   7 -17   87.16    2.69
   4   7 -16   -0.07    0.50
   4   7 -15   48.92    2.38
  -4   7  14  129.33    3.98
   4   7 -14  115.04    4.30
  -4   7  13   56.94    2.57
   4   7 -13   54.71    2.84
  -4   7  12    0.19    0.59
   4   7 -12    0.96    0.66
  -4   7  11   12.16    1.33
   4   7 -11   10.42    1.38
  -4   7  10   56.15    2.85
   4   7 -10   52.48    2.94
  -4   7   9   22.10    1.80
   4   7  -9   19.09    1.81
  -4   7   9   20.78    1.68
  -4   7   8   43.44    2.54
   4   7  -8   36.11    2.47
  -4   7   8   40.61    2.34
  -4   7   7    9.78    1.26
  -4   7   7    9.91    1.22
   4   7  -7    7.24    1.18
  -4   7   6  120.09    4.60
  -4   7   6  122.82    4.88
  -4   7   6  110.49    4.28
  -4   7   5  101.84    4.14
  -4   7   5   96.22    4.34
  -4   7   5  101.54    3.99
  -4   7   4  174.14    5.78
  -4   7   4  161.60    6.05
  -4   7   4  171.81    5.59
  -4   7   3  155.90    5.50
  -4   7   3  160.42    5.38
  -4   7   3  165.15    6.09
  -4   7   2   78.79    3.80
  -4   7   2   83.00    4.07
  -4   7   2   78.76    3.57
  -4   7   2   78.53    3.45
  -4   7   1    3.82    1.04
  -4   7   1    6.02    1.04
   4   7  -1    5.09    1.03
  -4   7   1    7.13    1.34
  -4   7   0    4.07    1.05
  -4   7   0    3.19    1.04
  -4   7   0    2.78    0.89
   4   7   0    1.87    0.82
  -4   7  -1  182.02    6.55
  -4   7  -1  179.07    5.80
  -4   7  -2  146.30    5.79
  -4   7  -2  150.86    5.12
  -4   7  -3   -0.16    0.82
  -4   7  -3    0.11    0.54
  -4   7  -4   29.84    2.35
  -4   7  -4   26.14    1.89
  -4   7  -4   27.75    1.93
  -4   7  -5   -0.11    0.64
  -4   7  -5   -0.30    0.55
  -4   7  -5    0.34    0.89
  -4   7  -5   -0.16    0.78
  -4   7  -5    0.30    0.78
  -4   7  -5    0.49    0.83
  -4   7  -6    3.87    0.82
  -4   7  -6    4.14    1.18
  -4   7  -6    2.19    0.72
  -4   7  -6    3.68    1.00
  -4   7  -6    4.56    1.10
  -4   7  -7   10.24    1.50
  -4   7  -7    9.95    1.20
  -4   7  -7   12.88    1.62
  -4   7  -8   31.74    2.49
  -4   7  -8   38.64    2.26
  -4   7  -8   36.47    2.63
  -4   7  -9    6.00    1.21
  -4   7  -9    8.22    1.13
  -4   7  -9    6.92    1.02
  -4   7  -9    5.10    1.10
  -4   7 -10   36.77    2.44
  -4   7 -10   34.83    2.12
  -4   7 -10   32.65    1.90
  -4   7 -10   36.43    2.47
  -4   7 -11    7.85    1.14
  -4   7 -11   10.56    1.33
  -4   7 -12    1.50    0.71
  -4   7 -13   13.27    1.26
  -4   7 -14   38.80    1.91
   4   8 -15    7.06    0.56
   4   8 -14   17.41    1.10
   4   8 -13   12.40    1.09
   4   8 -12   59.85    2.63
  -4   8  11   44.65    1.98
   4   8 -11   43.01    2.31
  -4   8  10   39.31    1.94
  -4   8   9    5.54    0.88
  -4   8   8    9.69    1.09
  -4   8   7  104.81    3.81
   4   8  -7  106.67    4.27
   4   8  -6    8.90    1.27
  -4   8   6   10.12    1.17
  -4   8   5   65.57    2.93
   4   8  -5   64.36    3.21
  -4   8   5   63.39    3.18
   4   8  -4   10.27    1.34
  -4   8   4   12.02    1.27
   4   8  -3    0.47    0.58
  -4   8   3   -0.10    0.72
  -4   8   2    2.00    0.78
  -4   8   1   24.63    1.78
  -4   8   0    9.15    1.14
  -4   8  -1   34.96    2.21
  -4   8  -1   36.96    2.13
  -4   8  -2   10.86    1.29
  -4   8  -2   10.10    1.13
  -4   8  -3   39.14    2.34
  -4   8  -3   40.43    2.59
  -4   8  -3   45.17    2.28
  -4   8  -4    8.17    1.11
  -4   8  -4    7.75    1.23
  -4   8  -4    9.12    1.06
  -4   8  -5   85.28    3.71
  -4   8  -5   95.18    3.69
  -4   8  -6   25.99    1.89
  -4   8  -7    8.71    1.11
  -4   8  -8    1.09    0.56
  -4   8  -9   24.64    1.42
  -4   8 -10    3.69    0.48
   4   9 -10   39.04    1.56
   4   9  -9    4.09    0.61
   4   9  -8   -0.06    0.43
  -4   9   7    0.05    0.37
  -4   9   6   32.84    1.55
  -4   9   5   -0.35    0.44
  -4   9   4    5.37    0.72
  -4   9   3    8.48    0.87
  -4   9   2    0.56    0.46
  -4   9   1   89.91    2.97
  -4   9   1   83.09    3.26
  -4   9   0   21.46    1.32
  -4   9   0   22.19    1.57
  -4   9  -1    1.88    0.53
  -4   9  -1    1.51    0.62
  -4   9  -2   50.79    2.34
  -4   9  -3   39.35    1.99
  -4   9  -4   14.89    1.17
  -4   9  -5   15.46    1.12
  -4   9  -6    0.15    0.34
   5   0 -23    0.47    0.55
   5   0 -22    0.12    0.73
   5   0 -21    6.17    1.24
   5   0 -20   -0.49    1.01
   5   0 -19   44.36    3.13
  -5   0  19   50.90    2.94
  -5   0  18    0.83    0.73
   5   0 -18   -0.74    0.99
   5   0 -18    0.55    0.96
   5   0 -17   25.61    2.48
   5   0 -17   26.17    1.95
  -5   0  17   26.04    2.12
  -5   0  16    0.39    0.76
   5   0 -16    0.48    0.62
   5   0 -16    2.00    1.04
   5   0 -16    0.36    0.92
   5   0 -15  878.54   20.74
   5   0 -15  857.44   20.67
   5   0 -14    1.17    0.65
   5   0 -14   -0.33    0.87
   5   0 -14    0.16    0.91
   5   0 -13    2.53    0.76
  -5   0  13    0.99    0.73
   5   0 -13   -0.46    0.80
   5   0 -13   -0.15    0.91
   5   0 -12   -0.28    0.86
   5   0 -12    0.28    0.74
  -5   0  12   -0.21    0.62
  -5   0  12   -0.10    0.62
   5   0 -11  126.13    4.82
  -5   0  11  128.22    4.42
  -5   0  11  123.51    4.34
   5   0 -11  129.15    4.91
   5   0 -10    0.71    0.69
   5   0 -10    0.36    0.77
  -5   0  10    0.27    0.54
  -5   0  10    0.09    0.62
  -5   0   9   43.86    2.23
   5   0  -9   44.19    2.46
   5   0  -8    0.60    0.63
   5   0  -8    0.49    0.60
  -5   0   8    0.08    0.55
  -5   0   7   13.61    1.16
   5   0  -7   11.38    1.20
   5   0  -7   11.61    1.21
   5   0  -6    0.43    0.62
   5   0  -6   -0.34    0.59
  -5   0   6    0.37    0.50
   5   0  -5   72.24    2.84
   5   0  -5   67.52    2.83
   5   0  -4   -0.08    0.52
  -5   0   4   -0.07    0.49
   5   0  -3    1.18    0.62
  -5   0   3    0.14    0.53
   5   0  -2   -0.21    0.49
  -5   0   2   -0.36    0.54
   5   0  -1   50.27    2.20
  -5   0   1   53.31    2.27
   5   0   0    0.07    0.47
  -5   0   0   -0.22    0.58
   5   0   1 1549.27   32.03
  -5   0  -1 1574.91   32.22
   5   0   1 1503.59   31.97
  -5   0  -2   -0.08    0.58
   5   0   2    0.75    0.58
  -5   0  -3   68.93    2.85
   5   0   3   64.98    2.56
   5   0   4    0.07    0.46
   5   0   4    0.34    0.57
   5   0   5   -0.46    0.58
  -5   0  -6    0.28    0.51
   5   0   6   -0.20    0.60
   5   0   6    0.44    0.52
  -5   0  -7   78.27    3.32
   5   0   7   80.44    3.05
   5   0   7   85.57    3.55
   5   0   8    0.48    0.67
   5   0   8    0.16    0.54
  -5   0  -9   39.77    2.39
   5   0   9   34.68    2.37
   5   0   9   36.11    2.03
  -5   0 -10   -0.40    0.66
   5   0  10   -0.14    0.75
   5   0  10   -0.09    0.61
  -5   0 -11  196.98    6.78
   5   0  11  207.63    7.05
   5   0  11  208.13    6.20
   5   0  12   -0.32    0.86
  -5   0 -12    0.24    0.67
  -5   0 -12    0.15    0.61
  -5   0 -13  458.53   12.86
  -5   0 -13  501.35   12.53
   5   0  13  496.49   13.32
   5   0  14    0.68    0.86
  -5   0 -14    0.13    0.72
  -5   0 -15  167.44    5.88
   5   0  16   -0.16    0.75
  -5   0 -16    0.13    0.67
  -5   0 -17  126.93    4.93
   5   0  17  142.14    5.32
   5   0  18   -0.24    0.67
  -5   0 -19   18.70    1.52
   5   0  19   13.74    1.29
  -5   0 -20   -0.16    0.46
   5   0  21  102.30    3.46
  -5   1  24   -0.11    0.36
   5  -1 -23   32.95    1.93
   5   1 -23   30.69    1.86
   5  -1 -22   32.87    2.18
   5   1 -22   31.82    2.14
   5  -1 -21    6.26    1.22
   5   1 -21    3.97    1.04
   5  -1 -20   27.76    2.38
   5   1 -20   28.14    2.34
   5   1 -19  108.86    5.02
   5  -1 -19  118.50    5.17
   5  -1 -19  112.51    5.08
   5   1 -19  107.79    5.01
  -5   1  19  109.57    4.52
  -5  -1  19  107.14    4.49
  -5  -1  18    3.99    0.99
  -5   1  18    4.49    1.03
   5  -1 -18    2.01    0.96
   5   1 -18    3.25    1.03
   5  -1 -18    3.08    1.25
   5   1 -18    3.22    1.11
   5  -1 -17  139.01    5.94
   5   1 -17  146.89    5.96
   5   1 -17  139.84    5.24
   5  -1 -17  133.42    4.78
  -5  -1  17  137.54    5.29
  -5   1  17  137.21    5.24
   5  -1 -17  144.16    6.03
   5   1 -17  143.86    5.95
   5  -1 -16   14.33    1.41
  -5  -1  16   14.03    1.56
   5   1 -16   12.04    1.46
  -5   1  16   11.90    1.42
   5  -1 -16   14.33    1.85
   5   1 -16   10.96    1.63
   5  -1 -15   43.20    3.07
   5   1 -15   43.55    3.00
   5  -1 -15   44.44    3.10
   5   1 -15   39.60    2.90
  -5  -1  15   40.81    2.51
  -5   1  15   42.78    2.55
   5   1 -15   44.68    2.62
   5  -1 -15   40.93    2.31
   5   1 -14    1.50    0.72
   5  -1 -14    2.08    0.69
   5  -1 -14    1.65    0.94
   5   1 -14    1.64    0.88
   5  -1 -14    2.97    1.01
   5   1 -14    1.47    0.91
   5   1 -13  119.90    4.38
   5  -1 -13  115.62    4.11
   5  -1 -13  122.23    5.06
   5   1 -13  121.84    5.04
  -5   1  13  118.54    4.40
  -5  -1  13  121.28    4.48
   5  -1 -13  116.14    4.93
   5   1 -13  118.55    4.99
  -5  -1  12    6.34    1.05
  -5   1  12    3.02    0.80
  -5   1  12    4.60    0.94
  -5  -1  12    6.75    1.02
  -5   1  12    7.88    0.92
   5   1 -12    5.14    0.92
   5  -1 -12    4.72    1.13
   5   1 -12    4.55    1.13
   5  -1 -12    4.13    1.09
   5   1 -12    6.80    1.22
   5  -1 -11  615.42   15.16
   5   1 -11  629.43   15.14
  -5   1  11  603.90   13.92
  -5   1  11  623.33   14.39
  -5  -1  11  601.47   14.34
   5  -1 -11  637.33   15.24
   5   1 -11  620.16   15.12
  -5  -1  11  608.39   14.38
  -5   1  11  607.93   14.31
  -5  -1  10    1.44    0.61
  -5   1  10    0.97    0.58
  -5  -1  10    2.37    0.66
  -5   1  10    0.45    0.53
   5   1 -10    0.83    0.67
   5  -1 -10    1.31    0.71
   5  -1 -10    0.36    0.67
   5   1 -10    0.24    0.73
  -5   1   9   39.46    2.10
  -5  -1   9   43.91    2.20
   5  -1  -9   39.17    2.37
   5   1  -9   43.65    2.42
   5  -1  -8  254.56    7.27
   5   1  -8  262.92    7.30
   5  -1  -8  258.13    7.25
   5   1  -8  260.86    7.26
  -5   1   8  264.32    6.91
  -5  -1   8  254.64    6.88
  -5  -1   7    0.77    0.54
  -5   1   7    0.46    0.50
   5  -1  -7    1.03    0.63
   5   1  -7    0.75    0.55
   5   1  -7    1.39    0.64
   5  -1  -7    1.68    0.71
  -5   1   7    0.73    0.51
  -5   1   6   79.61    2.89
  -5  -1   6   75.53    2.88
  -5   1   6   74.39    2.84
   5  -1  -6   78.25    3.07
   5   1  -6   77.32    3.08
   5  -1  -6   77.39    3.08
   5   1  -6   75.24    3.05
   5  -1  -5  364.19    8.90
   5   1  -5  346.02    8.81
   5  -1  -5  368.28    9.00
   5   1  -5  358.31    8.93
   5  -1  -4 1328.71   27.72
   5   1  -4 1287.83   27.66
  -5   1   4 1315.44   27.51
  -5  -1   4 1311.31   27.52
   5  -1  -3  787.51   16.84
   5   1  -3  756.51   16.76
  -5   1   3  752.38   16.65
  -5  -1   3  752.81   16.70
   5  -1  -2 1045.79   22.28
   5   1  -2 1037.42   22.20
  -5  -1   2 1028.75   22.28
  -5   1   2 1056.79   22.28
   5  -1  -1  168.40    4.78
   5   1  -1  157.29    4.66
  -5   1   1  165.21    4.79
  -5  -1   1  167.52    4.81
   5  -1   0  110.54    3.53
   5   1   0  108.80    3.53
  -5  -1   0  103.05    3.56
  -5   1   0  110.14    3.62
   5   1   1   97.54    3.30
   5  -1   1  100.99    3.34
  -5   1  -1   98.31    3.45
  -5  -1  -1  100.75    3.54
  -5   1  -2  175.96    4.59
   5  -1   2  189.28    5.05
   5   1   2  178.65    4.96
   5   1   2  159.82    5.27
   5   1   2  167.13    5.16
  -5  -1  -2  179.17    5.29
  -5   1  -2  179.10    5.21
  -5   1  -3 1139.04   23.86
  -5  -1  -3 1147.09   24.85
  -5   1  -3 1153.60   24.83
   5   1   3 1152.49   24.35
   5  -1   3 1190.40   24.43
   5   1   3 1141.18   24.84
   5   1   4    2.50    0.78
  -5   1  -4    2.23    0.71
  -5   1  -4    2.46    0.51
   5   1   5   71.84    3.20
  -5   1  -5   70.55    3.05
   5   1   6  117.53    4.43
   5  -1   6  123.39    4.18
   5  -1   6  124.78    3.89
   5   1   6  118.30    3.87
   5  -1   7  248.20    6.95
   5   1   7  239.59    7.25
  -5   1  -7  237.77    6.06
   5  -1   7  243.70    6.48
   5   1   7  235.59    6.49
   5   1   8  350.14    9.77
   5  -1   8  353.35    9.29
  -5   1  -8  343.87    9.56
  -5   1  -8  350.87    8.30
   5  -1   8  350.43    8.69
   5   1   8  337.63    8.71
  -5   1  -9   -0.14    0.58
   5  -1   9    0.59    0.61
   5   1   9    1.42    0.90
  -5   1  -9    0.58    0.43
   5  -1   9    1.02    0.59
   5   1   9    0.72    0.63
  -5   1 -10    1.48    0.75
   5  -1  10    1.92    0.76
   5   1  10    2.46    0.95
   5  -1  10    2.73    0.74
   5   1  10    1.73    0.71
  -5   1 -10    2.87    0.55
  -5   1 -11   19.83    1.94
   5  -1  11   19.92    1.81
   5   1  11   22.07    2.15
   5  -1  11   19.01    1.53
   5   1  11   20.12    1.65
  -5  -1 -12   45.42    2.64
  -5   1 -12   44.58    2.63
   5   1  12   49.78    3.23
   5  -1  12   49.97    2.96
  -5   1 -12   49.83    3.14
  -5  -1 -13  217.71    6.78
  -5   1 -13  207.32    6.73
   5   1  13  211.02    7.59
   5  -1  13  209.93    7.04
  -5   1 -13  202.48    7.32
  -5  -1 -14  120.11    4.72
  -5   1 -14  124.56    4.80
  -5   1 -14  121.34    5.34
   5   1  14  122.94    5.45
   5  -1  14  123.43    5.03
  -5  -1 -15    0.79    0.73
  -5   1 -15    0.13    0.69
  -5   1 -15    1.70    0.91
   5   1  16   72.19    3.87
  -5  -1 -16   69.54    3.42
  -5   1 -16   70.63    3.45
  -5   1 -16   65.14    3.64
   5   1  17    1.40    0.86
   5   1  18    3.35    0.97
  -5  -1 -19    5.38    0.92
  -5   1 -19    7.72    1.04
   5   1  19    8.09    1.15
   5   1  20    0.92    0.62
  -5  -1 -20    1.65    0.58
  -5   1 -20   -0.08    0.45
   5   1  20    0.78    0.56
   5  -1  21   14.72    1.19
   5  -2 -22    2.79    0.76
  -5   2  22    2.03    0.60
   5  -2 -21    6.93    1.13
   5   2 -21    5.57    1.06
   5  -2 -20    0.14    0.75
   5   2 -20    0.84    0.78
   5  -2 -19    9.21    1.49
   5  -2 -19    9.58    1.51
   5   2 -19    7.51    1.33
   5  -2 -18  123.51    5.40
   5   2 -18  120.05    5.32
  -5  -2  18  123.96    4.86
  -5   2  18  129.40    4.93
   5  -2 -18  125.96    5.40
   5   2 -18  142.77    5.61
  -5  -2  17    8.10    1.24
  -5   2  17    6.30    1.13
   5  -2 -17    7.47    1.42
   5   2 -17    5.96    1.28
   5  -2 -17    6.35    1.34
   5   2 -17    7.81    1.39
   5  -2 -16   78.98    4.20
   5   2 -16   79.96    4.19
   5   2 -16   73.56    3.68
  -5  -2  16   76.72    3.65
  -5   2  16   72.83    3.52
   5  -2 -15  126.68    5.41
   5   2 -15  134.87    5.52
   5  -2 -15  136.96    5.60
   5   2 -15  122.87    5.32
   5   2 -15  123.35    4.92
  -5  -2  15  127.04    4.79
  -5   2  15  126.28    4.80
   5  -2 -14   21.87    2.07
   5   2 -14   21.29    2.01
   5   2 -14   21.08    1.82
   5  -2 -14   18.39    1.44
   5  -2 -14   18.78    2.00
   5   2 -14   23.74    2.18
   5  -2 -13    7.90    1.38
   5   2 -13    6.81    1.26
   5  -2 -13    6.68    1.26
   5   2 -13    7.91    1.33
   5   2 -13    5.88    1.09
   5  -2 -13    7.51    0.94
  -5   2  13    7.60    1.04
   5  -2 -12  194.49    6.73
   5   2 -12  200.05    6.78
  -5   2  12  200.88    6.02
  -5   2  12  206.68    6.15
  -5  -2  12  204.30    6.19
   5   2 -12  204.79    6.24
   5  -2 -12  205.43    6.84
   5   2 -12  207.39    6.84
  -5   2  11   45.71    2.41
  -5  -2  11   46.83    2.46
   5  -2 -11   48.27    2.79
   5   2 -11   47.77    2.78
  -5   2  11   43.91    2.28
  -5   2  11   44.09    2.35
  -5  -2  11   43.23    2.34
   5   2 -11   49.10    2.54
   5  -2 -11   46.04    2.74
   5   2 -11   44.92    2.74
  -5   2  10  134.93    4.39
  -5  -2  10  133.92    4.48
  -5   2  10  130.70    4.33
   5  -2 -10  134.01    4.91
   5   2 -10  137.04    4.96
   5  -2 -10  135.34    4.94
   5   2 -10  132.16    4.89
  -5   2  10  130.47    4.34
  -5  -2  10  126.95    4.36
   5   2 -10  130.17    4.41
  -5   2   9   11.57    1.10
  -5   2   9   11.70    1.14
  -5  -2   9   10.91    1.14
   5  -2  -9   10.54    1.27
   5   2  -9    9.74    1.23
  -5   2   8  508.11   11.82
  -5  -2   8  503.73   11.90
   5   2  -8  503.92   12.33
   5  -2  -8  503.77   12.35
  -5   2   7   74.26    2.91
  -5  -2   7   80.42    3.02
   5  -2  -7   79.31    3.27
   5   2  -7   82.32    3.34
  -5   2   7   80.85    3.15
   5  -2  -7   82.89    3.28
   5   2  -7   83.09    3.30
  -5   2   6  109.90    3.58
  -5   2   6   98.65    3.64
   5  -2  -6  103.75    3.68
   5   2  -6  105.99    3.76
   5  -2  -6  106.47    3.80
   5   2  -6   99.35    3.71
  -5  -2   6  102.69    3.51
  -5   2   6  103.99    3.49
   5  -2  -5   26.53    1.69
   5   2  -5   27.41    1.69
  -5   2   5   25.51    1.56
  -5  -2   5   24.36    1.52
  -5   2   5   26.96    1.56
   5  -2  -4 1696.02   34.56
   5   2  -4 1642.19   34.48
  -5   2   4 1677.45   34.39
  -5   2   4 1603.23   34.62
   5  -2  -3  616.75   13.52
   5   2  -3  581.82   13.39
  -5   2   3  594.26   13.60
  -5   2   3  561.52   13.35
  -5   2   3  596.49   12.95
  -5  -2   3  589.63   13.34
  -5   2   3  586.22   13.28
   5  -2  -2   44.59    2.04
   5   2  -2   37.76    1.89
  -5   2   2   41.09    2.10
  -5  -2   2   39.16    1.93
  -5   2   2   40.05    1.94
  -5   2   2   37.20    1.63
  -5   2   1  275.46    6.91
  -5  -2   1  250.92    6.81
   5  -2  -1  275.79    6.81
   5   2  -1  256.15    6.69
  -5   2   1  260.83    6.27
  -5   2   1  254.04    7.03
  -5   2   0   54.53    1.97
  -5   2   0   61.24    2.50
  -5  -2   0   56.67    2.48
  -5   2   0   58.00    2.58
   5   2   0   55.96    2.61
   5   2   0   58.35    2.36
   5  -2   0   57.09    2.35
   5  -2   0   60.89    2.41
   5   2   0   57.25    2.33
   5   2   1  648.37   14.90
   5   2   1  645.03   14.30
   5  -2   1  666.60   14.39
  -5   2  -1  664.89   14.87
  -5   2  -1  635.82   14.19
  -5   2  -1  624.03   13.68
  -5  -2  -1  643.22   14.66
  -5   2  -1  658.93   14.63
   5   2   1  641.19   14.85
   5   2   2    8.81    1.16
  -5   2  -2   10.15    1.07
  -5  -2  -2   10.11    1.12
   5   2   2    8.37    1.07
  -5   2  -2   10.65    0.92
  -5   2  -2   10.27    1.06
  -5   2  -2    9.38    0.70
   5   2   2    9.30    0.94
   5  -2   2    9.00    0.90
   5   2   3    8.02    1.12
  -5  -2  -3    9.67    1.14
  -5   2  -3    9.59    1.08
  -5   2  -3    9.68    1.02
  -5   2  -3    7.50    0.83
   5  -2   3    6.44    0.81
   5   2   3    8.94    0.93
   5   2   3    7.82    1.10
  -5   2  -3    7.56    0.62
  -5   2  -4   87.01    3.18
  -5  -2  -4   86.15    3.50
  -5   2  -4   82.76    3.36
   5   2   4   77.77    3.41
   5   2   4   79.24    3.50
  -5   2  -4   80.82    2.83
  -5   2  -5  254.50    6.87
   5   2   5  246.12    7.37
   5   2   5  257.37    6.67
  -5   2  -6   56.91    2.93
  -5   2  -6   58.63    2.61
   5  -2   6   55.32    2.35
   5   2   6   57.53    2.45
   5   2   6   57.07    3.03
   5  -2   7    6.69    0.82
   5   2   7    7.83    0.95
  -5   2  -7    7.35    1.17
  -5   2  -7    7.86    0.99
  -5   2  -7    6.39    0.82
   5   2   7    4.44    1.05
  -5   2  -8   98.69    3.43
   5  -2   8   99.64    3.46
   5   2   8  102.41    3.65
   5   2   8   99.64    4.46
  -5   2  -8  101.79    4.38
  -5   2  -9   46.02    2.18
   5  -2   9   44.26    2.16
   5   2   9   41.08    2.27
   5   2   9   45.60    2.93
  -5   2  -9   41.65    2.86
  -5   2 -10   18.05    1.41
   5  -2  10   24.43    1.60
   5   2  10   21.32    1.64
  -5   2 -10   23.26    2.12
   5   2  10   24.28    2.25
  -5   2 -11  398.54   11.87
   5   2  11  440.39   12.28
  -5  -2 -11  406.21   10.76
  -5   2 -11  439.67   10.93
  -5   2 -12   81.72    4.33
   5   2  12   78.21    4.31
  -5  -2 -12   78.19    3.55
  -5   2 -12   81.46    3.63
  -5   2 -13  110.21    5.26
  -5  -2 -13  118.12    4.55
  -5   2 -13  126.97    4.72
   5   2  13  124.73    5.58
  -5   2 -14   66.68    3.91
  -5  -2 -14   68.36    3.39
  -5   2 -14   74.66    3.51
  -5   2 -14   72.64    3.15
   5   2  14   75.20    4.19
  -5  -2 -15   51.37    2.88
  -5   2 -15   59.51    3.09
  -5   2 -15   56.17    3.52
  -5   2 -15   54.45    2.61
  -5  -2 -16   92.14    3.89
  -5   2 -16   88.43    3.85
   5   2  16   91.59    4.55
  -5   2 -16   87.69    4.37
   5   2  17   -0.31    0.95
   5   2  18   46.58    2.73
   5   2  18   44.01    2.72
  -5  -2 -18   41.61    2.28
  -5   2 -18   41.75    2.31
  -5  -2 -19    2.63    0.69
  -5   2 -19    2.03    0.62
   5   2  19    1.71    0.75
   5   2  20   46.46    2.17
   5   2  21    1.59    0.47
   5   3 -22    0.78    0.44
  -5   3  22    1.02    0.55
  -5   3  21    4.04    0.77
   5  -3 -21    3.00    0.71
  -5   3  20    4.74    0.86
   5  -3 -20    3.87    0.92
   5  -3 -19  122.11    4.84
  -5   3  19  126.29    4.61
   5   3 -18   43.51    2.73
   5  -3 -18   47.31    2.93
   5   3 -18   45.78    2.86
   5  -3 -17   97.44    4.45
   5   3 -17   85.70    4.22
   5  -3 -17   95.40    4.40
   5   3 -17   88.90    4.31
  -5  -3  17   85.78    3.78
  -5   3  17   97.04    3.98
   5  -3 -16   32.43    2.53
   5   3 -16   32.97    2.56
   5  -3 -16   31.58    2.51
   5   3 -16   33.09    2.54
  -5  -3  16   29.46    2.08
  -5   3  16   29.23    2.08
  -5  -3  15   62.98    3.13
  -5   3  15   62.19    3.14
   5  -3 -15   63.96    3.60
   5   3 -15   69.44    3.75
   5  -3 -14  196.54    6.86
   5   3 -14  200.91    6.91
   5   3 -14  182.32    6.37
  -5  -3  14  179.91    5.92
  -5   3  14  178.91    5.93
   5   3 -14  200.00    6.82
   5  -3 -14  185.27    6.68
   5   3 -13    6.45    1.20
   5  -3 -13    4.88    1.14
   5  -3 -13    8.94    1.42
   5   3 -13    7.48    1.32
  -5   3  13    6.63    1.08
  -5  -3  13    6.09    0.94
   5   3 -13    6.56    1.12
  -5   3  13    5.03    0.89
   5  -3 -12  247.83    7.78
   5   3 -12  244.68    7.78
  -5   3  12  243.89    7.18
   5   3 -12  247.55    7.36
   5  -3 -12  248.17    7.77
   5   3 -12  248.13    7.82
   5  -3 -11  433.28   11.26
   5   3 -11  420.02   11.24
   5  -3 -11  430.36   11.23
   5   3 -11  432.91   11.31
  -5  -3  11  411.09   10.40
  -5   3  11  416.61   10.41
   5   3 -11  412.25   10.76
  -5   3  11  403.09   10.61
  -5   3  10    1.90    0.63
  -5  -3  10    2.61    0.71
   5  -3 -10    1.59    0.70
   5   3 -10    2.36    0.79
   5   3 -10    2.13    0.76
   5  -3 -10    1.85    0.80
   5   3 -10    1.38    0.69
  -5   3  10    2.54    0.76
  -5  -3  10    2.04    0.65
  -5   3  10    2.76    0.66
  -5  -3   9  216.50    6.13
  -5   3   9  223.52    6.18
   5  -3  -9  226.65    6.75
   5   3  -9  223.71    6.78
   5   3  -9  222.68    6.39
   5  -3  -9  215.66    6.64
   5   3  -9  226.21    6.79
  -5   3   9  220.85    6.20
  -5  -3   9  223.72    6.20
  -5   3   9  216.03    6.43
  -5   3   8   60.94    2.86
   5   3  -8   56.26    2.57
  -5   3   8   57.80    2.51
  -5  -3   8   63.42    2.57
   5  -3  -8   59.93    2.85
   5   3  -8   54.37    2.77
  -5   3   7   58.45    2.50
  -5  -3   7   64.24    2.57
   5  -3  -7   63.15    2.83
   5   3  -7   64.95    2.87
  -5   3   7   68.02    2.97
  -5   3   6   88.51    3.15
  -5  -3   6   87.74    3.16
  -5   3   6   97.16    3.57
  -5   3   6   89.07    3.57
   5  -3  -6   96.07    3.51
   5   3  -6   90.73    3.45
  -5   3   5   96.12    3.33
  -5  -3   5   88.36    3.13
  -5   3   5   93.32    3.16
  -5   3   5   91.27    3.51
  -5   3   5   91.61    3.59
   5  -3  -5   90.74    3.39
   5   3  -5   88.44    3.36
  -5   3   4   88.37    3.14
  -5  -3   4   83.82    3.01
   5  -3  -4   86.86    3.16
   5   3  -4   83.88    3.14
  -5   3   4   85.88    3.38
  -5   3   4   86.68    3.49
   5   3  -3  136.89    4.29
   5  -3  -3  136.40    4.26
  -5   3   3  151.68    4.35
  -5   3   3  136.90    4.73
  -5   3   3  144.45    4.68
  -5   3   2  345.76    8.37
  -5  -3   2  335.30    8.34
   5  -3  -2  360.38    8.45
   5   3  -2  332.89    8.33
  -5   3   2  337.78    9.05
  -5   3   2  338.87    8.29
  -5  -3   1  450.96   10.51
  -5   3   1  451.90   10.48
  -5   3   1  442.61   10.55
  -5   3   1  434.67   10.26
   5   3  -1  438.86   10.35
   5  -3  -1  450.22   10.36
  -5   3   1  443.73   11.20
  -5  -3   0  189.77    5.44
  -5   3   0  194.43    5.45
  -5   3   0  195.73    5.99
  -5   3   0  192.15    5.16
  -5   3   0  197.12    5.46
   5  -3   0  191.80    5.20
   5   3   0  182.10    5.16
  -5   3  -1   11.48    1.08
   5  -3   1   10.10    0.92
   5   3   1   10.97    0.95
  -5   3  -1    9.43    0.98
  -5  -3  -1   11.35    1.10
  -5   3  -1   10.89    1.24
  -5   3  -1   10.31    1.16
  -5   3  -1   11.39    0.92
  -5  -3  -2   66.52    2.81
  -5   3  -2   65.68    2.76
   5   3   2   63.59    3.06
  -5   3  -2   66.42    2.39
  -5   3  -2   65.39    2.63
  -5   3  -2   68.20    2.99
   5   3   2   64.15    2.95
   5   3   3  288.86    7.34
  -5   3  -3  302.33    7.58
  -5  -3  -3  299.67    7.99
  -5   3  -3  302.91    7.92
   5   3   3  294.00    8.36
  -5   3  -3  299.64    7.12
   5   3   3  279.22    8.15
  -5   3  -3  303.30    8.13
  -5   3  -4   10.89    1.09
  -5   3  -4    9.65    1.12
  -5  -3  -4    9.95    1.20
   5   3   4    8.99    1.24
  -5   3  -4    8.79    0.78
   5   3   4    9.65    0.95
  -5   3  -4   10.58    1.22
   5   3   4   10.17    1.28
  -5   3  -5  465.59   10.53
  -5   3  -5  452.53   12.25
  -5   3  -5  465.38   11.73
   5  -3   5  478.51   10.83
   5   3   5  480.43   11.06
   5   3   5  468.49   12.03
   5   3   5  466.50   12.25
  -5   3  -6   -0.14    0.72
  -5   3  -6   -0.25    0.60
  -5   3  -6    0.38    0.32
   5   3   6   -0.56    0.90
   5   3   6   -0.16    0.49
   5  -3   6    0.20    0.42
  -5   3  -6    1.70    0.65
   5   3   6    0.13    0.63
  -5  -3  -6   -0.13    0.57
  -5   3  -6   -0.12    0.57
  -5   3  -7    6.98    1.25
   5   3   7    7.68    0.93
   5  -3   7    6.18    0.77
   5   3   7    6.04    1.21
  -5   3  -7    6.31    0.89
   5   3   7    6.25    1.17
  -5   3  -7    4.71    0.98
  -5  -3  -7    5.49    1.06
  -5   3  -7    5.06    0.96
  -5   3  -8  172.86    5.30
  -5   3  -8  167.80    6.35
  -5   3  -8  169.49    5.73
   5   3   8  177.40    5.34
   5   3   8  176.06    6.32
   5   3   8  170.99    6.41
  -5   3  -9  108.71    4.90
  -5   3  -9  104.53    4.32
   5   3   9  105.16    4.98
   5   3   9  110.77    4.90
  -5  -3  -9  114.82    4.02
  -5   3  -9  117.76    4.07
  -5   3  -9  110.17    3.99
  -5   3 -10    2.62    0.79
  -5   3 -10    2.34    1.17
  -5  -3 -10    1.95    0.63
  -5   3 -10    2.60    0.74
   5   3  10    2.22    1.06
   5   3  10    3.28    1.16
  -5  -3 -11  172.43    5.53
  -5   3 -11  173.71    5.61
  -5   3 -11  172.07    6.71
   5   3  11  165.18    6.66
   5   3  11  164.70    6.44
   5   3  12    6.24    1.47
  -5   3 -12    8.82    1.56
   5   3  12    6.31    1.33
  -5  -3 -12    5.40    0.97
  -5   3 -12    5.73    0.99
   5   3  13   20.93    2.28
   5   3  13   26.26    2.39
  -5   3 -13   22.29    2.35
  -5   3 -13   19.86    1.75
  -5  -3 -13   21.25    1.73
  -5   3 -13   24.02    1.86
   5   3  14  127.47    5.35
  -5   3 -14  116.37    5.42
  -5   3 -14  124.00    4.48
  -5  -3 -14  116.13    4.48
  -5   3 -14  115.47    4.48
   5   3  15  155.31    6.19
   5   3  15  147.27    5.76
  -5   3 -15  157.13    5.05
  -5  -3 -15  139.92    5.01
  -5   3 -15  138.73    5.98
  -5   3 -16    0.45    0.50
   5   3  16    0.82    0.95
   5   3  17   19.01    1.90
  -5  -3 -17   16.81    1.38
   5   3  18    6.33    1.08
  -5  -3 -18    6.88    0.86
   5   3  19  119.52    4.14
   5   3  20    4.38    0.67
   5   4 -21   51.79    2.27
  -5   4  20    2.01    0.59
  -5   4  19    5.70    0.95
  -5   4  18    6.13    1.06
  -5   4  17   -0.73    0.82
  -5   4  16    4.30    0.98
   5   4 -16    5.68    1.07
  -5   4  15   62.61    3.26
   5   4 -15   55.28    3.06
  -5   4  14   64.11    3.35
   5   4 -14   68.06    3.34
  -5   4  13   92.88    3.92
  -5   4  12    0.59    0.67
  -5   4  12    1.34    0.89
  -5   4  11   47.63    2.75
  -5   4  11   45.55    2.61
   5   4 -11   42.46    2.58
  -5   4  10   51.66    2.84
  -5   4  10   47.07    2.64
   5   4 -10   45.20    2.56
  -5   4   9  256.03    7.57
  -5   4   9  256.07    7.50
   5   4  -9  258.78    7.33
  -5   4   8  101.23    4.07
   5   4  -8  110.21    3.93
  -5   4   7  100.49    3.87
   5   4  -7   91.22    3.47
  -5   4   7   94.92    3.89
  -5   4   6   29.61    1.94
  -5   4   6   33.67    2.20
   5   4  -6   29.25    1.72
  -5   4   6   31.95    2.13
  -5   4   6   29.93    2.07
  -5   4   5   41.39    2.42
  -5   4   5   36.85    2.34
  -5   4   5   39.25    2.38
  -5   4   5   41.66    2.27
  -5   4   4    3.86    0.80
  -5   4   4    2.81    0.75
  -5   4   4    4.27    0.89
   5   4  -4    4.77    0.67
  -5   4   4    2.86    0.80
  -5   4   4    2.94    0.91
  -5   4   3  187.28    6.12
  -5   4   3  197.91    5.76
  -5   4   3  196.98    5.83
  -5   4   3  199.15    6.17
  -5   4   2   19.56    1.73
  -5   4   2   19.23    1.71
  -5   4   2   16.09    1.50
  -5   4   2   16.73    1.40
  -5   4   2   16.54    1.41
  -5   4   1  115.49    4.55
  -5   4   1  115.63    3.91
  -5   4   1  118.37    4.06
  -5   4   1  116.18    4.32
   5   4  -1  108.03    4.40
  -5   4   0  392.01    9.49
  -5   4   0  385.59    9.66
   5   4   0  381.44   10.42
  -5   4   0  373.90   10.44
  -5   4   0  392.76   10.11
  -5   4  -1  381.78   10.58
  -5   4  -1  409.30   10.26
  -5   4  -1  387.36    9.52
  -5   4  -1  383.46    9.73
   5   4   1  393.39   10.58
  -5   4  -1  388.59   10.39
  -5   4  -2   33.44    2.11
  -5   4  -2   32.63    2.38
  -5   4  -2   31.81    1.74
  -5   4  -2   30.04    1.86
   5   4   2   28.31    2.15
  -5   4  -2   28.83    2.14
  -5   4  -3   57.44    3.22
  -5   4  -3   61.68    2.93
  -5   4  -3   52.88    2.36
  -5   4  -3   58.48    2.66
  -5   4  -3   58.42    3.04
   5   4   3   56.63    3.20
   5   4   4  109.05    4.31
  -5   4  -4  117.08    4.12
   5   4   4  118.26    4.91
   5   4   4  106.10    4.59
  -5   4  -4  114.92    4.29
  -5   4  -4  113.74    3.70
  -5   4  -4  114.25    4.58
   5   4   4  116.69    3.64
  -5   4  -5   -0.10    0.54
  -5   4  -5    0.72    0.52
  -5   4  -5   -0.45    0.64
   5   4   5   -1.02    0.80
   5   4   5    0.44    0.40
  -5   4  -5   -0.13    0.77
   5   4   5    0.32    0.82
   5   4   5   -0.50    0.65
   5   4   6    4.18    0.96
   5   4   6    2.77    0.64
   5   4   6    4.51    1.16
  -5   4  -6    5.28    0.92
  -5   4  -6    4.69    0.71
  -5   4  -6    4.02    0.97
   5   4   7   56.86    3.44
  -5   4  -7   49.06    2.18
   5   4   7   57.86    3.11
  -5   4  -7   54.07    2.67
  -5   4  -7   50.74    2.99
  -5   4  -8   53.40    2.71
  -5   4  -8   51.14    3.43
  -5   4  -8   49.25    2.99
   5   4   8   50.83    2.98
   5   4   8   49.78    3.26
   5   4   9   14.83    1.92
  -5   4  -9   17.43    1.52
  -5   4  -9   13.99    1.84
   5   4   9   15.54    1.75
  -5   4  -9   17.05    1.76
  -5   4 -10    1.60    0.77
  -5   4 -10    0.59    0.92
   5   4  10    0.95    0.92
  -5   4 -11    2.12    0.86
   5   4  11    2.13    1.17
  -5   4 -11    2.18    0.83
  -5   4 -11    0.80    0.89
  -5   4 -12    1.13    0.81
  -5   4 -12   -0.60    0.97
  -5   4 -13   99.11    4.06
   5   4  13   96.22    4.80
  -5   4 -14   46.31    2.56
   5   4  14   46.91    3.18
  -5   4 -15   19.25    1.58
   5   4  15   18.94    1.95
  -5   4 -16    1.90    0.64
   5   4  16    3.09    1.00
   5   4  17  200.48    6.41
   5   4  17  206.95    6.34
   5   4  18   13.66    1.31
  -5   4 -18   12.51    1.23
   5   5 -20    0.87    0.46
   5   5 -19   31.38    1.90
  -5   5  18   24.55    1.64
   5   5 -18   21.68    1.73
  -5   5  17   -0.50    0.63
  -5   5  16   27.02    1.97
  -5   5  15   -0.12    0.67
  -5   5  14   83.73    3.82
  -5   5  13   13.96    1.64
  -5   5  12  160.89    5.65
  -5   5  12  140.24    5.25
  -5   5  11   35.93    2.35
  -5   5  10   11.23    1.26
  -5   5  10   10.75    1.36
  -5   5   9  196.01    6.21
  -5   5   9  205.85    6.57
  -5   5   8  226.63    6.73
  -5   5   8  220.37    6.99
  -5   5   8  231.03    7.04
  -5   5   7   35.62    2.43
  -5   5   7   39.45    2.43
  -5   5   7   34.21    2.34
  -5   5   7   34.75    2.20
  -5   5   6    0.27    0.77
  -5   5   6   -0.24    0.66
  -5   5   6    0.43    0.61
  -5   5   6    0.65    0.70
  -5   5   6    0.63    0.65
  -5   5   5   12.20    1.31
  -5   5   5   16.03    1.50
  -5   5   5   14.03    1.58
  -5   5   5   15.81    1.58
  -5   5   5   14.47    1.54
  -5   5   4   61.14    2.89
  -5   5   4   59.12    2.94
  -5   5   4   62.20    3.27
  -5   5   4   60.16    3.16
  -5   5   4   61.35    3.21
  -5   5   3   59.67    3.22
  -5   5   3   64.27    3.02
  -5   5   3   61.63    2.91
  -5   5   3   66.81    3.35
  -5   5   3   62.80    3.32
  -5   5   2    4.06    1.05
  -5   5   2    5.62    1.15
  -5   5   2    3.98    0.91
  -5   5   2    5.34    0.98
  -5   5   2    4.23    1.06
  -5   5   2    5.46    1.16
  -5   5   1   80.27    3.71
  -5   5   1   75.00    3.26
  -5   5   1   81.44    3.35
  -5   5   1   78.01    3.89
  -5   5   1   75.68    3.83
  -5   5   0  541.74   13.80
  -5   5   0  548.32   13.15
  -5   5   0  556.35   14.32
  -5   5   0  545.86   13.20
  -5   5  -1   87.15    3.52
  -5   5  -1   82.56    4.12
  -5   5  -1   86.58    3.93
  -5   5  -1   87.58    3.47
  -5   5  -1   85.58    3.44
  -5   5  -2  160.60    5.11
  -5   5  -2  172.70    6.31
  -5   5  -2  163.50    5.78
  -5   5  -2  158.76    5.97
   5   5   2  157.53    5.92
  -5   5  -2  169.63    5.33
  -5   5  -3   26.68    1.75
  -5   5  -3   31.42    2.52
  -5   5  -3   31.29    2.25
  -5   5  -3   28.63    2.31
   5   5   3   25.51    2.17
  -5   5  -3   29.20    1.92
  -5   5  -4  118.57    4.12
  -5   5  -4  126.53    5.38
  -5   5  -4  124.96    4.84
  -5   5  -4  114.95    4.99
   5   5   4  123.48    5.10
  -5   5  -4  122.30    4.41
  -5   5  -5   11.13    1.14
  -5   5  -5   10.31    1.37
  -5   5  -5   13.61    1.82
  -5   5  -5    9.22    1.45
   5   5   5   11.36    1.59
  -5   5  -5   10.89    1.28
   5   5   6    0.81    0.89
  -5   5  -6    1.45    0.68
  -5   5  -6    0.69    0.55
  -5   5  -6    0.34    0.74
   5   5   6    0.50    0.88
  -5   5  -6    1.13    0.85
  -5   5  -7  143.27    5.69
  -5   5  -7  148.79    5.32
   5   5   7  143.84    5.86
   5   5   7  149.67    5.87
  -5   5  -7  143.86    4.51
  -5   5  -7  132.87    4.94
   5   5   8  693.91   17.50
   5   5   8  693.51   17.46
  -5   5  -8  663.18   17.11
   5   5   9   47.03    3.19
   5   5   9   41.87    3.00
  -5   5  -9   46.44    2.76
  -5   5  -9   46.80    3.00
   5   5  10  126.07    5.46
  -5   5 -10  125.31    4.82
   5   5  11  186.05    6.84
   5   5  11  193.32    7.01
  -5   5 -11  191.76    6.25
  -5   5 -11  171.97    6.30
   5   5  12  168.46    6.31
  -5   5 -12  166.12    5.61
  -5   5 -12  150.64    5.54
   5   5  13    0.16    0.84
   5   5  13    0.15    0.84
  -5   5 -13    0.11    0.68
  -5   5 -13   -0.11    0.59
  -5   5 -14    2.10    0.80
   5   5  14    3.38    1.03
  -5   5 -15   28.16    1.79
   5   5  15   37.59    2.38
  -5   5 -16   10.69    1.25
  -5   5 -17   22.10    1.53
   5   6 -18    2.84    0.67
  -5   6  17    2.25    0.58
   5   6 -17    2.64    0.70
   5   6 -16   43.69    2.41
  -5   6  16   43.85    2.18
   5   6 -15   22.41    1.86
  -5   6  15   25.81    1.77
  -5   6  14    8.51    1.18
   5   6 -14    7.56    1.17
  -5   6  13   26.45    1.94
   5   6 -13   18.89    1.82
  -5   6  12   58.74    3.08
   5   6 -12   60.36    3.23
   5   6 -11    1.42    0.72
  -5   6  11    1.52    0.68
  -5   6  10   21.05    1.86
  -5   6  10   22.14    1.80
  -5   6   9    0.98    0.78
  -5   6   9    0.13    0.80
   5   6  -8   68.49    3.46
  -5   6   8   70.64    3.44
  -5   6   8   66.64    3.32
  -5   6   7   25.97    2.03
   5   6  -7   26.80    2.07
  -5   6   6    0.39    0.70
  -5   6   6    0.43    0.86
  -5   6   5   35.22    2.38
  -5   6   5   34.94    2.46
  -5   6   5   33.24    2.10
  -5   6   5   37.16    2.56
  -5   6   4    1.26    0.61
  -5   6   4    0.15    0.84
  -5   6   4    0.62    0.64
  -5   6   4    1.34    0.69
  -5   6   4    0.59    0.70
  -5   6   3   43.67    2.28
  -5   6   3   42.31    2.39
  -5   6   3   43.48    2.82
  -5   6   3   44.37    2.61
  -5   6   3   48.66    2.99
  -5   6   3   40.01    2.63
  -5   6   2  206.08    6.21
  -5   6   2  212.42    6.42
  -5   6   2  218.41    6.72
  -5   6   2  225.66    7.15
  -5   6   2  217.28    7.28
  -5   6   2  213.80    7.26
  -5   6   1    0.90    0.64
  -5   6   1   -0.12    0.71
  -5   6   1    0.64    0.85
  -5   6   1    0.30    0.75
  -5   6   1    0.15    0.92
  -5   6   0  232.71    6.81
  -5   6   0  227.48    6.98
  -5   6   0  234.04    7.93
  -5   6   0  244.94    8.00
  -5   6   0  250.07    7.85
  -5   6   0  236.33    7.70
  -5   6  -1   75.68    3.37
  -5   6  -1   85.52    3.58
  -5   6  -1   83.48    4.01
  -5   6  -1   84.00    4.24
  -5   6  -1   87.29    4.32
  -5   6  -2    1.21    0.98
  -5   6  -2   -0.18    0.79
  -5   6  -3  187.59    6.58
  -5   6  -3  188.68    7.02
  -5   6  -4    0.85    0.81
  -5   6  -4    0.56    0.84
  -5   6  -4    0.59    0.78
  -5   6  -5   81.75    3.54
  -5   6  -5   81.62    4.33
  -5   6  -5   78.33    3.83
  -5   6  -5   74.63    3.18
  -5   6  -5   74.62    4.02
  -5   6  -6   67.67    3.18
  -5   6  -6   66.42    3.27
  -5   6  -6   65.62    3.39
  -5   6  -6   69.32    2.93
  -5   6  -6   66.41    3.76
  -5   6  -7   86.94    3.95
  -5   6  -7   98.75    4.04
  -5   6  -8    2.10    0.96
  -5   6  -8    4.06    1.15
  -5   6  -8    2.22    0.84
  -5   6  -9   30.57    2.45
  -5   6  -9   35.19    2.30
  -5   6 -10  116.31    4.80
  -5   6 -10  122.21    5.30
  -5   6 -10  120.00    4.50
  -5   6 -11   30.10    2.20
  -5   6 -11   31.76    2.52
  -5   6 -11   32.79    2.12
  -5   6 -12  110.87    4.69
  -5   6 -12  106.69    4.04
  -5   6 -13   67.05    3.35
  -5   6 -13   64.49    2.85
  -5   6 -14    2.59    0.82
  -5   6 -15    0.17    0.52
  -5   6 -16    0.38    0.38
   5   7 -17   15.48    0.91
   5   7 -16   21.71    1.31
   5   7 -15    6.19    0.81
  -5   7  15    7.10    0.78
   5   7 -14    2.98    0.75
  -5   7  14    2.92    0.65
   5   7 -13    2.78    0.75
  -5   7  13    4.23    0.81
   5   7 -12   79.84    3.48
  -5   7  12   94.31    3.50
  -5   7  11   30.24    1.96
  -5   7  10   21.45    1.74
  -5   7   9   33.44    2.20
  -5   7   8  107.91    4.26
  -5   7   7    6.60    1.10
  -5   7   7    6.66    1.18
  -5   7   6   96.28    3.88
  -5   7   6   92.27    3.90
  -5   7   5   42.91    2.52
  -5   7   5   47.59    2.87
  -5   7   5   42.17    2.56
  -5   7   4   27.65    2.02
  -5   7   4   28.95    2.29
  -5   7   4   24.70    1.93
  -5   7   3   14.81    1.47
  -5   7   3   12.77    1.39
  -5   7   3   14.54    1.67
  -5   7   3   15.74    1.56
  -5   7   2   24.68    1.94
  -5   7   2   26.11    1.91
  -5   7   2   22.52    2.06
  -5   7   1   30.21    2.04
  -5   7   1   29.15    2.37
  -5   7   1   24.99    2.01
  -5   7   1   27.82    1.78
  -5   7   0   28.99    1.97
  -5   7   0   26.92    2.25
  -5   7   0   23.31    1.94
  -5   7   0   26.35    1.76
  -5   7  -1    0.86    0.67
  -5   7  -1   -0.30    0.76
  -5   7  -1    0.39    0.56
  -5   7  -1    0.29    0.55
  -5   7  -2   19.28    1.59
  -5   7  -2   16.72    1.80
  -5   7  -2   20.03    1.56
  -5   7  -2   18.63    1.74
  -5   7  -2   17.62    1.88
  -5   7  -3    4.47    1.08
  -5   7  -3    4.97    1.16
  -5   7  -3    3.28    1.01
  -5   7  -3    5.46    1.09
  -5   7  -3    3.91    0.87
  -5   7  -4    9.41    1.09
  -5   7  -4    5.96    1.16
  -5   7  -4    9.32    1.44
  -5   7  -4    8.28    1.10
  -5   7  -4   10.15    1.39
  -5   7  -4    7.41    1.33
  -5   7  -5   16.78    1.90
  -5   7  -5   19.08    1.89
  -5   7  -5   16.59    1.49
  -5   7  -5   18.91    1.48
  -5   7  -6   89.29    3.57
  -5   7  -6   88.62    4.16
  -5   7  -6   83.03    4.11
  -5   7  -7   21.05    1.72
  -5   7  -7   23.26    1.72
  -5   7  -7   24.83    2.08
  -5   7  -7   24.20    2.14
  -5   7  -8   37.87    2.17
  -5   7  -8   39.88    2.61
  -5   7  -9   30.57    1.92
  -5   7  -9   35.15    2.44
  -5   7 -10   76.59    3.05
  -5   7 -10   69.76    3.37
  -5   7 -11   22.32    1.53
  -5   7 -11   22.21    1.75
  -5   7 -12   10.10    1.04
  -5   7 -12    9.44    1.11
  -5   7 -13    4.96    0.79
  -5   7 -13    7.43    0.79
   5   8 -14    0.04    0.31
   5   8 -13   -0.06    0.47
   5   8 -12   16.44    1.26
   5   8 -11    5.93    0.87
  -5   8  11    5.12    0.71
  -5   8  10    0.96    0.49
  -5   8   9   56.72    2.44
  -5   8   8   14.89    1.26
   5   8  -7   33.77    2.16
  -5   8   7   35.85    1.98
   5   8  -6   46.06    2.52
  -5   8   6   48.95    2.38
  -5   8   5   50.44    2.44
  -5   8   4    3.50    0.79
  -5   8   3    4.16    0.99
  -5   8   3    4.53    0.87
  -5   8   2    0.72    0.77
  -5   8   2    1.01    0.66
  -5   8   1  158.01    5.49
  -5   8   1  159.83    5.01
  -5   8   0   82.56    3.63
  -5   8   0   77.66    3.14
  -5   8  -1  165.30    5.37
  -5   8  -1  150.45    5.41
  -5   8  -1  165.98    4.99
  -5   8  -2    8.87    1.23
  -5   8  -2    7.13    0.96
  -5   8  -2    7.65    1.07
  -5   8  -3    3.18    0.89
  -5   8  -3    2.43    0.62
  -5   8  -3    1.37    0.70
  -5   8  -4   14.52    1.36
  -5   8  -4   13.29    1.36
  -5   8  -5   43.91    2.35
  -5   8  -5   44.64    2.31
  -5   8  -6   11.64    1.19
  -5   8  -6   10.87    1.09
  -5   8  -7   28.04    1.55
  -5   8  -8    1.78    0.45
  -5   9   5   33.98    1.53
  -5   9   4   46.17    1.87
  -5   9   3    2.98    0.56
  -5   9   2   82.69    2.71
  -5   9   1    9.71    0.85
  -5   9   0    1.62    0.46
   6   0 -23    0.25    0.51
   6   0 -22   36.77    2.29
   6   0 -21    0.14    0.82
   6   0 -20   78.66    3.98
   6   0 -19    0.52    0.89
  -6   0  19    0.77    0.64
   6   0 -19    0.53    0.82
   6   0 -18  278.53    9.12
   6   0 -18  290.64    9.33
   6   0 -18  262.55    7.87
  -6   0  18  276.50    8.24
   6   0 -17   -0.38    0.96
   6   0 -17    0.76    0.94
  -6   0  17    0.81    0.73
   6   0 -17    0.61    0.64
   6   0 -16   74.37    4.18
  -6   0  16   76.90    3.59
   6   0 -16   68.48    3.31
   6   0 -15   -0.92    0.86
   6   0 -15    0.12    0.54
   6   0 -15   -0.18    0.99
   6   0 -14   54.23    3.45
   6   0 -14   53.92    2.84
  -6   0  14   55.21    2.97
   6   0 -14   56.78    3.54
  -6   0  13    0.36    0.77
   6   0 -13   -0.84    1.03
  -6   0  13    0.71    0.74
   6   0 -13    0.34    0.82
  -6   0  12  656.92   15.50
  -6   0  12  638.84   15.42
   6   0 -12  656.92   16.39
   6   0 -12  653.87   16.46
  -6   0  11   -0.11    0.69
   6   0 -11   -1.47    0.84
   6   0 -11   -0.15    0.78
  -6   0  11    0.53    0.61
  -6   0  10   62.93    2.89
   6   0 -10   61.71    3.27
   6   0 -10   62.12    3.26
  -6   0  10   60.09    2.83
   6   0  -9    0.76    0.74
   6   0  -9   -0.13    0.76
  -6   0   9   -0.10    0.61
  -6   0   8   34.91    2.05
   6   0  -8   39.44    2.38
   6   0  -7    0.44    0.66
  -6   0   7    0.46    0.58
   6   0  -6    1.00    0.69
   6   0  -6    0.42    0.66
  -6   0   6    1.26    0.43
  -6   0   6    1.17    0.59
   6   0  -5    0.10    0.61
  -6   0   5    0.45    0.59
  -6   0   4  114.32    4.08
  -6   0   4  126.02    4.21
   6   0  -4  126.66    4.30
  -6   0   3    0.53    0.58
   6   0  -3    0.09    0.66
   6   0  -2 2022.47   42.22
  -6   0   2 2054.33   42.32
   6   0  -1    0.09    0.52
   6   0  -1    0.52    0.64
  -6   0   1    0.28    0.53
   6   0   0   57.10    2.56
  -6   0   0   58.07    2.69
   6   0   0   54.56    2.64
   6   0   0   54.35    2.49
  -6   0  -1    0.40    0.63
   6   0   1    0.20    0.56
   6   0   1   -0.17    0.55
   6   0   2  254.96    7.33
   6   0   2  272.59    7.12
  -6   0  -2  248.91    7.28
  -6   0  -2  261.84    6.21
   6   0   3   -0.22    0.71
   6   0   3    0.29    0.62
  -6   0  -3    0.09    0.29
   6   0   4  145.97    4.94
   6   0   5    0.11    0.60
  -6   0  -5    1.52    0.83
   6   0   6   52.45    2.47
   6   0   6   53.29    2.89
   6   0   7   -0.55    0.61
   6   0   7    1.04    0.72
   6   0   8    9.74    1.13
   6   0   8    7.80    1.29
   6   0   9   -0.20    0.65
   6   0   9   -0.15    0.78
   6   0  10   18.07    1.54
   6   0  10   17.36    1.88
   6   0  11   -0.33    0.79
   6   0  11   -0.11    0.60
  -6   0 -12  547.33   13.75
   6   0  12  554.36   14.65
  -6   0 -13    0.13    0.81
   6   0  13    1.71    0.99
  -6   0 -14  439.91   11.62
  -6   0 -15   -1.15    0.91
   6   0  15    0.78    0.86
   6   0  16   43.19    2.73
   6   0  17   -0.23    0.63
   6   0  18   28.70    1.79
  -6   0 -19   -0.16    0.50
   6   0  19   -0.21    0.66
   6   0  20    4.78    0.77
   6  -1 -22   -0.11    0.55
   6   1 -22    0.31    0.65
   6  -1 -21   26.32    2.07
   6   1 -21   21.54    1.89
   6  -1 -20   47.94    3.01
   6   1 -20   43.04    2.89
   6  -1 -19    1.18    0.96
   6   1 -19    0.17    0.88
  -6  -1  19    0.13    0.75
  -6   1  19    0.50    0.63
   6  -1 -19    1.21    0.86
   6   1 -19    0.51    0.84
  -6  -1  18   60.79    3.21
  -6   1  18   56.29    3.06
   6  -1 -18   58.87    3.63
   6   1 -18   58.68    3.58
   6  -1 -18   59.15    3.69
   6   1 -18   58.10    3.61
   6   1 -17   20.67    1.83
   6  -1 -17   18.81    1.60
  -6  -1  17   20.79    1.86
  -6   1  17   18.32    1.75
   6  -1 -17   20.94    2.22
   6   1 -17   21.09    2.22
   6  -1 -17   19.77    2.16
   6   1 -17   21.27    2.28
  -6  -1  16   13.21    1.53
  -6   1  16   13.30    1.50
   6  -1 -16   13.61    1.36
   6   1 -16   10.74    1.38
   6  -1 -16   16.23    2.01
   6   1 -16   13.07    1.86
   6   1 -15   37.82    2.46
   6  -1 -15   32.94    2.12
   6  -1 -15   40.02    2.94
   6   1 -15   37.12    2.94
   6  -1 -15   41.33    3.02
   6   1 -15   38.67    3.00
   6  -1 -14   56.00    3.50
   6   1 -14   56.26    3.53
  -6  -1  14   58.00    3.06
  -6   1  14   56.30    2.99
   6  -1 -14   60.85    3.60
   6   1 -14   61.97    3.60
   6   1 -14   54.72    2.93
   6  -1 -14   55.45    2.77
   6   1 -13   14.30    1.47
   6   1 -13   14.45    1.82
   6  -1 -13   12.99    1.71
   6  -1 -13   12.36    1.72
   6   1 -13   11.62    1.67
  -6   1  13   13.10    1.45
  -6  -1  13   11.57    1.39
  -6  -1  13   13.21    1.46
  -6   1  13   15.32    1.58
  -6   1  12   16.20    1.37
   6  -1 -12   18.89    2.00
   6   1 -12   21.02    2.06
   6  -1 -12   19.34    1.97
   6   1 -12   17.51    1.94
  -6   1  12   19.61    1.68
  -6  -1  12   19.39    1.67
  -6   1  12   20.21    1.70
  -6  -1  12   19.87    1.69
  -6   1  11  414.10    9.93
   6  -1 -11  410.90   11.28
   6   1 -11  404.45   11.19
   6  -1 -11  431.58   11.37
   6   1 -11  404.25   11.24
  -6   1  11  389.19   10.32
  -6  -1  11  404.22   10.43
  -6   1  11  394.70   10.39
  -6  -1  11  398.62   10.50
  -6   1  10   69.09    2.74
   6  -1 -10   71.78    3.55
   6   1 -10   64.83    3.37
  -6  -1  10   66.34    3.02
  -6   1  10   62.05    2.92
  -6   1  10   65.45    3.01
  -6  -1  10   66.85    3.08
   6  -1 -10   69.24    3.44
   6   1 -10   59.86    3.27
  -6   1   9  466.78   11.56
  -6  -1   9  470.53   11.61
   6  -1  -9  486.19   12.25
   6   1  -9  477.38   12.23
   6  -1  -9  475.21   12.22
   6   1  -9  472.21   12.20
  -6  -1   8   95.05    3.65
  -6   1   8   92.35    3.60
   6  -1  -8  102.83    4.07
   6   1  -8   94.30    3.93
  -6   1   7  169.52    5.05
  -6   1   7  161.85    5.12
  -6  -1   7  168.07    5.17
   6  -1  -7  168.03    5.55
   6   1  -7  162.33    5.42
  -6   1   6  220.05    6.18
  -6   1   6  215.56    6.23
  -6  -1   6  220.00    6.34
   6  -1  -6  233.49    6.69
   6   1  -6  223.17    6.60
  -6   1   5  236.64    6.53
   6  -1  -5  249.26    6.94
   6   1  -5  239.83    6.87
  -6  -1   5  232.38    6.66
  -6   1   5  247.10    6.70
  -6   1   4 1883.94   38.89
  -6  -1   4 1869.48   38.94
  -6   1   4 1841.91   38.73
  -6  -1   4 1830.99   38.89
  -6   1   4 1842.93   38.87
   6  -1  -4 1961.35   39.18
   6   1  -4 1849.01   39.03
  -6  -1   3 1266.52   27.51
  -6   1   3 1290.44   27.52
   6  -1  -3 1291.34   27.60
   6   1  -3 1311.26   27.61
  -6  -1   2  229.90    6.45
  -6   1   2  221.96    6.37
   6  -1  -2  227.51    6.40
   6   1  -2  222.76    6.29
   6   1  -1   16.84    1.47
   6  -1  -1   17.41    1.37
  -6  -1   1   16.00    1.42
  -6   1   1   18.52    1.48
   6  -1  -1   20.51    1.51
   6   1  -1   14.90    1.30
  -6   1   1   16.70    1.33
  -6   1   0 1496.00   31.74
  -6  -1   0 1461.87   31.78
   6  -1   0 1542.68   31.64
   6   1   0 1514.45   31.49
   6  -1   0 1464.39   31.61
   6   1   0 1509.22   31.89
   6   1   0 1467.13   31.48
   6  -1   0 1508.84   31.57
  -6   1   0 1507.83   31.52
  -6   1  -1  462.02   10.77
  -6   1  -1  493.76   11.37
  -6  -1  -1  470.46   11.63
  -6   1  -1  475.33   11.61
   6   1   1  455.62   11.72
   6  -1   1  469.47   11.49
   6  -1   1  485.77   11.36
   6   1   1  474.13   11.29
   6  -1   2   21.45    1.54
   6   1   2   19.02    1.44
  -6   1  -2   22.05    1.54
   6  -1   2   18.05    1.54
   6   1   2   20.05    1.70
  -6  -1  -2   20.06    1.63
  -6   1  -2   21.02    1.66
  -6   1  -2   18.85    1.23
   6   1   3  556.24   13.26
   6   1   3  559.49   13.47
  -6   1  -3  529.19   12.04
   6   1   4   40.38    2.47
   6   1   4   37.94    2.44
  -6   1  -4   37.98    1.71
   6  -1   5  263.25    7.25
   6   1   5  252.16    7.61
  -6   1  -5  261.06    7.68
  -6  -1  -5  244.38    7.69
   6   1   6   20.70    1.89
   6  -1   6   20.60    1.69
   6  -1   6   20.82    1.52
   6   1   6   20.04    1.50
   6  -1   7  797.24   18.17
   6   1   7  764.54   18.69
  -6   1  -7  769.67   17.00
   6  -1   7  786.18   17.55
   6   1   7  792.49   17.63
   6   1   8   20.53    1.95
   6  -1   8   21.50    1.81
   6  -1   8   20.28    1.55
   6   1   8   25.06    1.76
  -6   1  -8   21.01    1.34
  -6   1  -9  135.66    5.45
  -6   1  -9  132.92    4.12
   6   1   9  148.89    5.74
   6  -1   9  137.34    5.13
   6  -1   9  136.74    4.64
   6   1   9  135.83    4.74
   6  -1  10    5.78    1.00
   6   1  10    4.98    0.98
  -6   1 -10   11.04    1.55
   6  -1  10    7.73    1.22
   6   1  10    8.93    1.47
   6  -1  11    2.73    0.74
   6   1  11    3.54    0.92
  -6   1 -11    5.25    1.14
   6  -1  11    2.93    0.94
   6   1  11    3.96    1.20
   6  -1  12  332.72    9.56
   6   1  12  315.03   10.09
  -6  -1 -12  309.26    8.96
  -6   1 -12  333.57    9.16
   6   1  13    8.88    1.57
  -6  -1 -13    8.11    1.22
  -6   1 -13    9.40    1.28
  -6  -1 -14   63.86    3.25
  -6   1 -14   67.25    3.33
  -6  -1 -15   68.57    3.33
  -6   1 -15   68.21    3.35
   6   1  15   74.53    3.95
   6   1  16   58.76    3.35
   6   1  17    7.16    1.33
   6   1  17    8.13    1.30
   6   1  18   13.23    1.34
   6   1  18   16.71    1.65
  -6   1 -19   13.01    1.14
  -6  -1 -19   12.40    1.10
   6  -1  19   13.34    1.38
   6   1  19   12.06    1.26
   6   1  20    7.66    0.83
   6  -1  20    9.28    0.95
   6  -2 -22    1.88    0.64
  -6   2  22    3.04    0.61
   6  -2 -21    4.58    0.96
   6   2 -21    3.04    0.80
   6  -2 -20   46.32    2.83
   6   2 -20   47.82    2.83
   6  -2 -19  156.57    6.02
   6   2 -19  165.19    6.02
   6  -2 -18    2.56    1.03
   6   2 -18    1.68    0.96
  -6  -2  18    1.75    0.69
  -6   2  18    1.24    0.68
   6  -2 -18    3.19    1.09
   6   2 -18    1.32    0.88
   6  -2 -17   63.61    3.76
   6   2 -17   57.51    3.55
   6  -2 -17   62.24    3.72
   6   2 -17   63.76    3.72
  -6  -2  17   59.28    3.12
  -6   2  17   62.02    3.20
   6  -2 -16   26.84    2.46
   6   2 -16   23.26    2.27
   6  -2 -16   26.37    2.43
   6   2 -16   18.76    2.10
   6   2 -16   19.22    1.84
  -6  -2  16   25.19    1.99
  -6   2  16   20.67    1.85
  -6  -2  15  170.95    5.81
  -6   2  15  165.85    5.72
   6   2 -15  169.21    6.01
   6  -2 -15  177.70    6.77
   6   2 -15  175.24    6.70
   6   2 -14   13.69    1.83
   6   2 -14   15.83    1.61
   6  -2 -14   14.44    1.34
   6  -2 -14   15.66    1.89
   6  -2 -14   15.42    1.89
   6   2 -14   14.85    1.89
  -6   2  13   82.68    3.38
  -6  -2  13   79.34    3.54
  -6   2  13   79.47    3.52
   6   2 -13   76.96    3.55
   6  -2 -13   85.66    4.21
   6   2 -13   76.33    4.03
   6  -2 -13   84.68    4.19
   6   2 -13   66.80    3.86
   6  -2 -12  120.34    5.10
   6   2 -12  129.03    5.20
  -6   2  12  122.89    4.36
  -6   2  12  120.07    4.47
  -6  -2  12  122.58    4.51
   6   2 -12  126.15    4.63
  -6   2  12  123.52    4.58
  -6  -2  12  123.46    4.58
   6  -2 -12  120.42    5.11
   6   2 -12  124.06    5.16
   6  -2 -11   16.88    1.78
   6   2 -11   15.70    1.73
  -6   2  11   17.68    1.47
  -6   2  11   20.21    1.60
  -6  -2  11   16.99    1.55
   6   2 -11   18.37    1.60
   6  -2 -11   18.92    1.91
   6   2 -11   17.87    1.88
  -6   2  11   17.77    1.54
  -6  -2  11   20.01    1.65
  -6   2  10   30.86    1.96
  -6  -2  10   32.07    2.01
   6  -2 -10   30.22    2.30
   6   2 -10   25.46    2.15
   6  -2 -10   27.99    2.18
   6   2 -10   30.34    2.25
  -6   2  10   30.86    1.88
  -6   2  10   28.63    1.90
  -6  -2  10   31.45    1.98
   6  -2  -9   62.22    3.20
   6   2  -9   60.78    3.19
   6  -2  -9   66.31    3.29
   6   2  -9   67.06    3.32
  -6   2   9   63.29    2.85
  -6  -2   9   65.97    2.96
  -6  -2   9   69.25    2.97
  -6   2   9   62.41    2.82
   6  -2  -8  176.67    5.80
   6   2  -8  175.12    5.81
  -6   2   8  179.62    5.55
   6  -2  -8  185.37    5.96
   6   2  -8  176.65    5.85
  -6   2   8  172.78    5.40
  -6  -2   8  174.72    5.44
   6  -2  -7   43.89    2.52
   6   2  -7   44.71    2.54
  -6   2   7   43.41    2.33
  -6  -2   7   44.22    2.30
  -6   2   7   44.13    2.25
  -6   2   6   83.87    3.14
  -6   2   6   74.79    3.21
   6  -2  -6   82.48    3.44
   6   2  -6   75.71    3.31
  -6   2   6   77.02    3.13
  -6  -2   6   78.74    3.16
  -6   2   5  536.69   12.72
  -6   2   5  534.21   12.40
   6  -2  -5  526.88   12.78
   6   2  -5  538.88   12.79
  -6  -2   5  519.13   12.49
  -6   2   5  516.32   12.42
  -6   2   4  181.10    5.34
  -6   2   4  193.38    5.71
  -6   2   4  176.88    5.38
  -6  -2   4  176.50    5.44
   6  -2  -4  187.36    5.65
   6   2  -4  179.00    5.56
   6  -2  -3  159.10    4.85
   6   2  -3  143.27    4.66
  -6   2   3  138.73    4.13
  -6   2   3  141.25    4.65
  -6  -2   3  147.13    4.70
  -6   2   3  143.53    4.65
  -6  -2   3  150.34    4.76
  -6   2   3  146.04    4.60
  -6  -2   2  134.39    4.48
  -6   2   2  136.53    4.50
  -6   2   2  133.48    4.57
   6  -2  -2  141.03    4.54
   6   2  -2  137.65    4.49
  -6   2   2  137.81    3.93
   6   2  -1   65.75    2.82
   6  -2  -1   68.11    2.87
  -6   2   1   67.33    3.01
   6  -2  -1   75.00    2.97
   6   2  -1   70.42    2.87
  -6   2   1   67.77    2.37
  -6   2   1   68.62    2.95
  -6  -2   1   72.96    3.10
   6  -2   0    8.94    1.03
   6   2   0    9.93    1.07
   6   2   0    9.97    1.23
  -6   2   0    9.32    0.98
  -6   2   0   12.71    0.86
   6  -2   0   10.42    1.08
  -6   2   0    9.96    1.14
  -6  -2   0    9.73    1.16
  -6   2   0   12.02    1.26
  -6   2  -1  362.66    9.38
  -6   2  -1  363.60    9.33
  -6  -2  -1  350.82    9.27
  -6   2  -1  363.23    8.73
   6   2   1  355.25    8.93
   6  -2   1  357.02    8.96
   6  -2   1  347.47    8.99
   6   2   1  348.64    9.46
   6   2   2  231.88    6.98
  -6   2  -2  232.50    6.79
  -6   2  -2  224.56    6.10
   6  -2   2  226.47    6.55
  -6   2  -3   14.62    1.17
   6   2   3   12.71    1.46
   6   2   3   15.11    1.54
  -6   2  -4 1031.13   21.50
  -6   2  -4  974.30   22.41
   6   2   4 1042.08   22.88
   6   2   4 1020.22   22.96
   6   2   5   55.66    2.55
  -6   2  -5   52.90    2.91
  -6  -2  -5   54.45    3.05
   6   2   5   56.00    3.10
   6   2   5   52.52    3.02
   6  -2   6  130.85    4.21
   6   2   6  123.97    4.23
   6   2   6  122.55    5.03
   6   2   6  125.76    5.19
  -6   2  -6  130.18    4.99
  -6  -2  -6  127.88    5.09
  -6   2  -7    5.15    0.80
  -6   2  -7    4.72    1.02
  -6  -2  -7    5.69    1.17
   6  -2   7    3.94    0.76
   6   2   7    5.07    0.86
   6   2   7    4.97    1.25
   6   2   7    6.24    1.29
   6  -2   8  540.63   12.83
   6   2   8  556.09   13.12
  -6   2  -8  537.55   12.70
   6   2   8  529.55   14.43
  -6   2  -8  559.55   14.38
  -6  -2  -8  565.89   14.64
  -6   2  -9  179.01    5.36
  -6   2  -9  185.85    6.91
   6   2   9  179.30    6.75
   6   2   9  181.06    5.74
   6  -2   9  184.65    5.56
  -6   2 -10   96.89    3.57
   6   2  10   99.35    4.90
   6  -2  10  104.82    3.84
   6   2  10  103.28    3.98
  -6   2 -10   99.35    4.80
  -6   2 -11   93.30    4.84
   6   2  11   99.63    4.95
  -6  -2 -11   96.87    4.02
  -6   2 -11  103.98    4.14
   6   2  12   24.29    2.42
  -6  -2 -12   24.07    1.93
  -6   2 -12   27.75    2.07
  -6   2 -13    8.30    1.11
  -6  -2 -13   11.23    1.38
  -6   2 -13    9.88    1.32
  -6   2 -14   62.23    2.83
   6   2  14   63.72    3.87
   6   2  14   64.92    3.85
  -6   2 -14   63.51    3.80
  -6  -2 -14   65.32    4.00
  -6   2 -14   60.82    3.13
  -6  -2 -14   58.72    3.06
   6   2  15   10.69    1.62
   6   2  15    9.28    1.58
  -6  -2 -15    9.07    1.23
  -6   2 -15    7.64    1.12
   6   2  16   26.03    2.24
   6   2  16   29.13    2.35
   6   2  17  111.35    4.52
   6   2  17  109.60    4.51
  -6  -2 -18    1.39    0.56
  -6   2 -18    2.60    0.64
   6   2  18    2.33    0.81
  -6   2 -18    1.79    0.53
   6  -2  19    3.30    0.75
   6   2  20   16.83    1.16
  -6   3  21   17.36    1.29
   6  -3 -20  129.22    4.50
  -6   3  20  129.07    4.36
   6  -3 -19    6.68    1.13
  -6   3  19    8.41    1.17
   6  -3 -18    5.85    1.17
   6  -3 -17   10.20    1.51
   6   3 -17   10.12    1.48
   6   3 -17   11.97    1.53
   6  -3 -17   11.48    1.53
  -6   3  17   10.88    1.28
  -6  -3  17   12.10    1.35
   6  -3 -16  432.69   12.02
   6   3 -16  422.36   11.92
  -6  -3  16  415.72   11.08
  -6   3  16  441.90   11.29
   6  -3 -16  435.73   12.05
   6   3 -16  441.98   12.05
   6  -3 -15   87.56    4.35
   6   3 -15   82.01    4.20
   6   3 -15   83.53    3.97
  -6  -3  15   86.74    3.71
  -6   3  15   89.03    3.76
   6  -3 -15   92.82    4.41
   6   3 -15   91.53    4.37
   6  -3 -14  263.17    8.61
   6   3 -14  282.38    8.82
   6   3 -14  283.64    8.30
  -6  -3  14  261.64    7.73
  -6   3  14  274.12    7.82
   6  -3 -13  174.96    6.27
   6   3 -13  159.96    6.12
   6  -3 -13  166.94    6.17
   6   3 -13  163.27    6.22
  -6   3  13  157.61    5.46
   6   3 -13  163.66    5.80
   6   3 -12   90.55    3.92
  -6   3  12   95.66    3.85
   6  -3 -12   91.02    4.25
   6   3 -12   91.70    4.27
   6  -3 -12   92.08    4.30
   6   3 -12   98.52    4.41
  -6  -3  12   92.31    3.74
  -6  -3  11    4.73    0.92
  -6   3  11    5.55    0.96
   6   3 -11    6.72    1.07
   6  -3 -11    6.83    1.17
   6   3 -11    6.18    1.18
  -6   3  11    6.42    1.01
  -6   3  11    7.67    1.01
  -6  -3  11    5.14    0.93
   6  -3 -11    4.53    1.04
   6   3 -11    5.43    1.12
  -6   3  10   -0.10    0.63
  -6  -3  10    0.10    0.55
   6   3 -10    0.22    0.65
   6  -3 -10   -0.14    0.68
   6   3 -10    0.42    0.72
   6  -3 -10   -0.13    0.71
  -6   3  10   -0.11    0.54
  -6   3  10    0.30    0.50
  -6  -3  10    0.10    0.55
   6   3  -9  136.30    4.62
   6  -3  -9  132.47    4.95
   6   3  -9  129.99    4.91
  -6   3   9  132.17    4.44
  -6  -3   9  123.99    4.38
  -6   3   9  127.92    4.38
  -6  -3   9  132.87    4.45
  -6  -3   8  198.47    5.86
  -6   3   8  193.02    5.80
   6  -3  -8  215.93    6.52
   6   3  -8  210.07    6.50
   6   3  -8  209.38    6.01
  -6   3   8  187.16    6.17
  -6   3   8  208.13    5.93
  -6  -3   8  192.10    5.85
  -6   3   7    0.44    0.51
  -6  -3   7    0.27    0.48
  -6   3   7    1.35    0.62
  -6   3   7    1.36    0.67
   6  -3  -7    0.34    0.58
   6   3  -7    1.14    0.67
  -6   3   6   71.98    2.93
  -6  -3   6   70.57    2.90
  -6   3   6   71.55    3.25
  -6   3   6   73.25    3.17
  -6   3   6   70.83    2.99
   6  -3  -6   71.45    3.15
   6   3  -6   65.24    3.08
  -6   3   5   43.52    2.22
  -6  -3   5   43.85    2.25
  -6   3   5   47.56    2.59
  -6   3   5   48.38    2.52
  -6   3   5   47.86    2.31
   6  -3  -5   46.84    2.42
   6   3  -5   45.86    2.43
   6   3  -4  204.03    5.94
   6  -3  -4  208.04    5.96
  -6   3   4  203.91    6.09
  -6   3   4  202.04    6.29
  -6   3   4  210.78    6.18
  -6   3   4  200.64    5.67
  -6  -3   4  185.58    5.64
  -6   3   4  179.24    5.58
  -6   3   3    0.08    0.44
  -6   3   3   -0.21    0.64
   6  -3  -3   -0.09    0.52
   6   3  -3   -0.18    0.54
  -6   3   3    1.01    0.62
  -6  -3   3    0.62    0.51
  -6   3   3   -0.09    0.51
  -6   3   2  133.61    4.46
  -6  -3   2  137.86    4.53
  -6  -3   2  139.44    4.56
  -6   3   2  135.83    4.49
  -6   3   2  146.11    4.74
   6   3  -2  138.11    4.45
   6  -3  -2  149.52    4.58
   6  -3  -2  133.66    4.44
   6   3  -2  130.63    4.43
  -6   3   2  132.83    4.88
  -6   3   2  148.69    4.32
   6   3  -2  137.59    5.02
   6   3  -1  196.52    5.71
   6  -3  -1  193.11    5.67
  -6   3   1  197.25    6.33
  -6   3   1  206.68    5.84
  -6   3   1  189.54    5.39
   6   3  -1  201.15    6.46
  -6   3   1  197.34    5.84
  -6  -3   1  205.88    5.96
   6   3   0   35.87    1.93
   6  -3   0   31.05    1.84
  -6   3   0   36.84    2.35
   6   3   0   36.23    2.39
  -6   3   0   31.42    1.94
  -6   3   0   34.22    1.94
  -6   3   0   32.82    1.66
   6   3   1   25.17    2.12
  -6   3  -1   25.89    2.03
  -6   3  -1   28.31    1.75
  -6   3  -1   26.49    1.43
   6   3   2   14.88    1.54
   6   3   2   13.69    1.58
  -6   3  -2   12.37    1.48
  -6   3  -2   14.49    1.03
  -6   3  -2   12.39    1.24
  -6   3  -3    1.55    0.65
  -6  -3  -3    0.82    0.74
   6   3   3    0.39    0.78
   6   3   3   -0.30    0.77
  -6   3  -3    0.17    0.35
   6   3   3    0.27    0.71
   6   3   3   -0.08    0.46
  -6   3  -3   -0.14    0.62
  -6   3  -4   44.74    2.25
  -6   3  -4   42.87    2.53
  -6  -3  -4   44.68    2.62
  -6   3  -4   47.09    2.58
   6   3   4   45.28    2.73
   6   3   4   45.44    2.20
   6   3   4   46.38    2.87
   6   3   5   -0.15    0.65
  -6   3  -5    0.12    0.56
  -6   3  -5    1.29    0.65
  -6  -3  -5    0.68    0.70
   6   3   5    0.09    0.51
   6  -3   5    0.71    0.44
   6   3   5    0.61    0.80
  -6   3  -6  330.48    9.78
  -6  -3  -6  353.12   10.11
  -6   3  -6  358.51    9.71
  -6   3  -6  359.32    9.16
   6   3   6  355.30   10.30
   6  -3   6  352.83    8.81
   6   3   6  365.01    9.12
   6   3   6  375.93   10.53
  -6   3  -7  122.16    4.58
   6   3   7  119.94    5.18
   6   3   7  113.14    4.95
  -6   3  -7  116.85    4.14
   6   3   7  118.99    4.14
   6  -3   7  115.50    3.85
  -6   3  -7  109.91    4.69
  -6  -3  -7  108.53    4.77
   6   3   8   47.40    3.12
   6   3   8   43.19    3.08
  -6   3  -8   42.60    2.30
   6  -3   8   42.53    2.13
   6   3   8   43.90    2.36
  -6   3  -8   43.25    2.83
  -6  -3  -8   45.24    2.99
   6   3   9   32.47    2.78
   6   3   9   34.64    2.76
  -6   3  -9   35.45    2.61
  -6  -3  -9   36.07    2.83
  -6   3  -9   37.20    2.13
   6   3   9   39.69    2.25
   6   3  10  234.04    8.08
   6   3  10  231.82    8.29
  -6   3 -10  228.24    7.79
  -6  -3 -10  226.72    8.13
  -6   3 -10  231.80    6.65
  -6  -3 -10  228.07    6.77
  -6   3 -10  228.29    6.83
   6   3  11    4.63    1.37
   6   3  11    5.55    1.45
  -6   3 -11    6.72    1.32
  -6  -3 -11    6.16    1.41
  -6  -3 -11    4.36    0.92
  -6   3 -11    4.93    0.94
  -6   3 -12  190.96    7.00
  -6  -3 -12  201.95    7.43
  -6  -3 -12  184.08    6.01
  -6   3 -12  197.07    6.15
   6   3  13   -0.38    1.04
   6   3  13    1.04    1.01
  -6   3 -13   -0.17    0.72
  -6  -3 -13   -0.19    0.89
  -6   3 -13    0.56    0.71
  -6  -3 -13    0.22    0.58
  -6   3 -13   -0.23    0.69
   6   3  14   94.92    4.70
   6   3  14   94.80    4.44
  -6   3 -14   94.46    3.74
   6   3  15  128.94    5.04
   6   3  15  134.01    5.45
  -6   3 -15  119.36    4.17
  -6   3 -16   12.99    1.14
   6   3  16   13.21    1.61
  -6   3 -17    5.46    0.92
   6   3  17    7.58    1.19
  -6  -3 -17    4.93    0.75
  -6   3 -18    1.64    0.47
   6   3  18    2.03    0.77
   6  -3  18    0.70    0.51
   6   3  19    2.29    0.60
   6   4 -21   27.05    1.50
  -6   4  20    5.47    0.83
  -6   4  19   17.36    1.44
  -6   4  18  677.99   15.88
  -6   4  17   44.88    2.63
  -6   4  16   15.71    1.67
  -6   4  15    0.81    0.84
   6   4 -15    0.37    0.54
  -6   4  14  174.86    6.12
  -6   4  13  213.82    6.71
  -6   4  13  212.71    6.98
  -6   4  12    2.17    0.88
   6   4 -12    1.69    0.78
  -6   4  11  116.99    4.66
  -6   4  11  109.85    4.34
   6   4 -11  102.62    4.26
  -6   4  10   26.57    2.09
  -6   4  10   30.87    2.12
   6   4 -10   27.55    2.01
  -6   4   9   19.08    1.73
  -6   4   9   20.61    1.76
   6   4  -9   17.52    1.55
  -6   4   8   47.70    2.67
  -6   4   8   44.46    2.66
   6   4  -8   48.05    2.45
  -6   4   7   55.56    2.83
   6   4  -7   55.31    2.58
  -6   4   7   52.66    2.93
  -6   4   6    9.39    1.15
   6   4  -6    5.92    0.83
  -6   4   6    8.81    1.21
  -6   4   6    7.18    1.15
  -6   4   5   47.88    2.75
  -6   4   5   49.33    2.73
  -6   4   5   47.76    2.74
  -6   4   5   49.10    2.54
   6   4  -5   43.63    2.13
  -6   4   4   17.50    1.66
  -6   4   4   19.39    1.77
  -6   4   4   14.92    1.58
  -6   4   4   17.07    1.51
  -6   4   4   19.34    1.62
  -6   4   3  203.03    6.39
  -6   4   3  200.17    6.53
  -6   4   3  203.63    6.65
  -6   4   3  204.45    6.16
  -6   4   3  189.30    5.88
  -6   4   2  257.53    7.51
  -6   4   2  253.98    7.64
  -6   4   2  245.98    7.78
  -6   4   2  246.20    7.15
  -6   4   2  246.01    6.90
  -6   4   1   75.30    3.44
  -6   4   1   80.93    3.89
  -6   4   1   77.67    3.10
  -6   4   1   76.45    3.30
  -6   4   0   36.36    2.27
  -6   4   0   30.36    2.34
  -6   4   0   37.09    1.97
   6   4   0   37.05    2.54
  -6   4   0   37.60    2.20
  -6   4  -1  192.54    6.12
  -6   4  -1  189.98    6.61
  -6   4  -1  194.74    5.50
   6   4   1  177.19    6.56
  -6   4  -1  190.62    5.88
  -6   4  -2   11.91    1.34
  -6   4  -2   10.09    1.50
  -6   4  -2   10.72    1.06
   6   4   2   11.12    1.61
  -6   4  -2   11.15    1.26
  -6   4  -3    9.10    1.11
  -6   4  -3    9.66    0.97
  -6   4  -3   10.41    1.51
  -6   4  -3    9.95    1.26
   6   4   3   10.29    1.53
   6   4   3    9.68    0.96
   6   4   4    8.47    0.97
  -6   4  -4    7.89    0.88
  -6   4  -4    4.75    1.06
  -6   4  -4    9.79    1.49
  -6   4  -4    7.40    1.09
   6   4   4    9.19    1.49
  -6   4  -4    6.84    1.07
   6   4   5    7.38    1.40
  -6   4  -5    7.12    1.24
  -6   4  -5    7.94    1.50
   6   4   5    8.60    0.97
  -6   4  -5    7.27    1.08
   6   4   5    6.41    1.23
   6   4   5    6.39    1.37
  -6   4  -6   31.93    2.36
   6   4   6   31.99    1.88
  -6   4  -6   36.50    2.20
   6   4   6   32.19    2.68
   6   4   6   34.28    2.80
   6   4   6   33.34    2.44
  -6   4  -7   25.19    1.85
   6   4   7   22.62    2.28
   6   4   7   25.05    2.44
   6   4   7   24.17    2.14
  -6   4  -7   27.08    2.19
   6   4   8    8.93    1.52
  -6   4  -8   12.08    1.36
  -6   4  -8    9.14    1.34
   6   4   8    7.36    1.52
   6   4   8    9.10    1.43
   6   4   9  169.12    6.30
  -6   4  -9  168.01    6.02
   6   4   9  180.60    6.93
   6   4  10   24.33    2.42
   6   4  10   33.63    2.51
   6   4  11    4.57    1.05
  -6   4 -12    3.22    0.89
   6   4  12    3.51    1.21
  -6   4 -13    1.21    0.75
   6   4  13    0.87    0.96
   6   4  14    4.74    1.22
  -6   4 -14    5.15    0.93
   6   4  14    2.75    1.04
  -6   4 -15   32.66    1.90
   6   4  15   35.51    2.48
   6   4  15   35.73    2.50
  -6   4 -16    4.84    0.97
  -6   4 -16    7.40    0.84
   6   4  16    7.12    1.15
  -6   4 -17    3.80    0.74
   6   5 -20    2.59    0.53
  -6   5  19    0.91    0.51
   6   5 -19    1.44    0.56
  -6   5  18   23.97    1.53
   6   5 -18   20.85    1.60
  -6   5  17   25.28    1.75
  -6   5  16   -0.43    0.63
  -6   5  15    1.42    0.85
  -6   5  14   33.87    2.32
  -6   5  13  174.92    5.81
  -6   5  13  177.05    6.09
  -6   5  12    8.36    1.23
  -6   5  12    8.74    1.14
  -6   5  12    8.72    1.38
  -6   5  11   44.61    2.53
  -6   5  11   44.96    2.78
  -6   5  11   44.88    2.67
  -6   5  10   35.11    2.35
  -6   5   9  148.84    5.40
  -6   5   8   16.35    1.66
  -6   5   8   17.98    1.62
  -6   5   8   15.95    1.71
  -6   5   7   22.24    1.87
  -6   5   7   24.63    1.92
  -6   5   7   28.94    2.17
  -6   5   6   76.98    3.43
  -6   5   6   76.44    3.52
  -6   5   6   70.01    3.58
  -6   5   6   73.70    3.66
  -6   5   5   10.86    1.41
  -6   5   5   11.61    1.46
  -6   5   5   11.16    1.34
  -6   5   5    8.83    1.19
  -6   5   5    7.93    1.32
  -6   5   4   45.10    2.83
  -6   5   4   48.17    2.96
  -6   5   4   47.61    2.63
  -6   5   4   45.26    2.60
  -6   5   4   49.99    2.92
  -6   5   3   81.45    3.52
  -6   5   3   77.43    3.41
  -6   5   3   78.56    3.91
  -6   5   3   84.64    3.98
  -6   5   3   77.46    3.79
  -6   5   2  117.70    4.40
  -6   5   2  109.51    4.19
  -6   5   2  114.96    4.93
  -6   5   2  111.64    4.82
  -6   5   2  113.32    4.66
  -6   5   1  909.76   20.71
  -6   5   1  876.97   20.44
  -6   5   1  921.53   21.83
  -6   5   1  944.13   21.72
  -6   5   1  932.93   21.33
  -6   5   0  141.88    4.99
  -6   5   0  139.95    4.79
  -6   5   0  146.87    5.71
  -6   5   0  146.16    5.84
  -6   5   0  144.88    5.38
  -6   5  -1  619.37   14.49
  -6   5  -1  590.81   14.92
  -6   5  -1  581.19   14.00
  -6   5  -1  596.87   15.60
   6   5   2  184.18    6.67
  -6   5  -2  183.62    5.87
  -6   5  -2  175.28    6.22
  -6   5  -2  191.19    5.65
  -6   5  -2  191.26    7.00
  -6   5  -3   75.64    3.68
  -6   5  -3   79.65    3.45
   6   5   3   75.04    4.01
  -6   5  -3   77.90    3.16
   6   5   4    1.87    1.04
  -6   5  -4    1.49    0.58
  -6   5  -4    1.36    0.72
  -6   5  -4    1.85    0.97
  -6   5  -4    2.26    0.88
  -6   5  -5   19.83    1.79
  -6   5  -5   21.88    2.28
   6   5   5   19.72    2.07
  -6   5  -5   19.85    1.44
  -6   5  -6    1.11    0.79
   6   5   6    0.18    0.83
  -6   5  -6    0.57    0.93
  -6   5  -7   48.88    3.05
  -6   5  -7   50.56    3.44
   6   5   7   46.25    3.22
  -6   5  -7   47.65    2.67
   6   5   8    0.18    0.86
  -6   5  -8    0.58    0.70
   6   5   9    0.18    0.81
  -6   5 -10    0.18    0.82
  -6   5 -10    0.25    0.74
   6   5  10    0.34    0.84
  -6   5 -11    0.23    0.75
  -6   5 -11   -0.17    0.87
  -6   5 -12   11.41    1.62
  -6   5 -12   11.62    1.39
   6   5  12   10.45    1.46
  -6   5 -13    5.60    1.16
  -6   5 -13    6.26    1.00
   6   5  13    6.94    1.16
  -6   5 -14    3.58    0.92
  -6   5 -14    5.91    0.90
  -6   5 -15    0.51    0.58
  -6   5 -15    0.91    0.52
  -6   5 -16    7.35    0.93
   6   6 -18   11.01    0.93
  -6   6  17   29.82    1.51
   6   6 -17   23.29    1.55
  -6   6  16   51.86    2.31
   6   6 -16   51.57    2.46
  -6   6  15    5.01    0.87
   6   6 -15    5.83    0.97
  -6   6  14    9.92    1.23
   6   6 -14   10.84    1.27
  -6   6  13   11.20    1.33
   6   6 -13    7.60    1.13
  -6   6  12   13.28    1.48
   6   6 -12   14.33    1.52
  -6   6  11  185.71    5.99
  -6   6  11  190.70    6.16
   6   6 -11  175.02    6.03
   6   6 -10   -0.13    0.58
  -6   6  10    1.30    0.74
  -6   6  10    0.13    0.74
  -6   6   9   50.32    2.79
  -6   6   9   53.14    2.91
  -6   6   9   50.79    2.54
   6   6  -9   48.31    2.79
  -6   6   8  503.07   12.62
  -6   6   8  478.96   12.52
  -6   6   8  488.43   12.02
  -6   6   7    1.44    0.80
  -6   6   7    1.66    0.86
  -6   6   7    1.83    0.76
  -6   6   6   89.21    3.95
  -6   6   6   86.42    3.61
  -6   6   6   86.13    3.83
  -6   6   5   62.27    3.37
  -6   6   5   67.06    3.24
  -6   6   5   64.30    3.37
  -6   6   5   59.91    3.37
  -6   6   5   61.29    2.99
  -6   6   4   27.34    2.17
  -6   6   4   31.69    2.39
  -6   6   4   27.72    2.30
  -6   6   3  175.38    6.27
  -6   6   3  168.15    6.16
  -6   6   3  175.34    6.34
  -6   6   2    0.15    0.88
  -6   6   2    0.32    0.83
  -6   6   2    0.15    0.80
  -6   6   1  115.50    4.79
  -6   6   1  109.31    4.82
  -6   6   1  113.01    4.98
  -6   6   0    4.74    1.11
  -6   6   0    4.52    1.24
  -6   6   0    5.52    1.22
  -6   6  -1  359.56   10.41
  -6   6  -1  380.80   11.13
  -6   6  -1  380.45   10.99
  -6   6  -2   29.84    2.07
  -6   6  -2   35.11    2.72
  -6   6  -2   31.52    2.66
  -6   6  -2   31.14    1.98
  -6   6  -2   32.51    2.40
  -6   6  -3  155.88    5.33
  -6   6  -3  159.12    6.36
  -6   6  -3  159.79    5.79
  -6   6  -3  162.21    5.12
  -6   6  -4    8.61    1.07
  -6   6  -4    7.99    1.22
  -6   6  -4    9.26    1.32
  -6   6  -5   32.24    2.15
  -6   6  -5   34.61    2.34
  -6   6  -5   31.78    1.87
  -6   6  -6   23.32    1.89
  -6   6  -6   23.32    2.31
  -6   6  -6   26.38    1.96
  -6   6  -6   25.12    1.97
  -6   6  -7    2.33    0.92
  -6   6  -7    1.07    0.77
  -6   6  -8  166.77    6.49
  -6   6  -8  170.94    5.67
  -6   6  -9  144.02    5.78
  -6   6  -9  143.71    4.98
  -6   6 -10   16.95    1.85
  -6   6 -10   13.79    1.41
  -6   6 -11   21.13    1.98
  -6   6 -11   22.75    1.67
  -6   6 -12   23.00    1.88
  -6   6 -12   19.94    1.52
  -6   6 -13   -0.31    0.57
  -6   6 -13    0.52    0.50
  -6   6 -14   20.13    1.49
  -6   6 -15   16.84    1.14
  -6   7  14  122.02    3.75
  -6   7  13    0.30    0.55
  -6   7  12   24.90    1.66
  -6   7  11    0.09    0.56
  -6   7  10   36.54    2.17
  -6   7  10   38.99    2.15
  -6   7   9   26.13    1.87
  -6   7   9   28.74    1.90
  -6   7   8    1.19    0.69
  -6   7   7    7.22    1.13
  -6   7   6   -0.22    0.64
  -6   7   5    0.34    0.64
  -6   7   5    0.46    0.69
  -6   7   4   96.49    3.93
  -6   7   4  105.69    4.11
  -6   7   3   25.59    1.96
  -6   7   3   26.23    1.94
  -6   7   3   27.23    2.17
  -6   7   3   22.68    1.78
  -6   7   3   24.36    2.03
  -6   7   2   10.71    1.45
  -6   7   2   11.91    1.29
  -6   7   2    8.79    1.32
  -6   7   2   10.31    1.29
  -6   7   1   13.34    1.62
  -6   7   1   16.86    1.51
  -6   7   1   18.20    1.84
  -6   7   1   16.03    1.59
  -6   7   1   18.04    1.42
  -6   7   0    1.10    0.75
  -6   7   0    2.73    0.81
  -6   7   0    2.52    0.93
  -6   7   0    1.54    0.70
  -6   7   0    2.71    0.76
  -6   7  -1   47.97    2.83
  -6   7  -1   50.45    2.52
  -6   7  -1   54.18    2.57
  -6   7  -1   52.27    3.11
  -6   7  -1   47.87    2.79
  -6   7  -2   22.99    1.64
  -6   7  -2   23.47    1.70
  -6   7  -2   24.70    1.96
  -6   7  -2   21.05    1.98
  -6   7  -3   27.72    1.74
  -6   7  -3   25.90    2.05
  -6   7  -3   27.50    2.24
  -6   7  -4    1.05    0.55
  -6   7  -4    0.90    0.78
  -6   7  -4    1.45    0.90
  -6   7  -4    1.41    0.80
  -6   7  -5    0.47    0.49
  -6   7  -5    0.86    0.62
  -6   7  -5    1.03    0.80
  -6   7  -5    0.71    0.74
  -6   7  -5    0.12    0.65
  -6   7  -6   44.30    2.29
  -6   7  -6   41.10    2.25
  -6   7  -6   41.62    2.70
  -6   7  -6   41.83    2.50
  -6   7  -6   44.82    2.74
  -6   7  -7    2.43    0.69
  -6   7  -7    2.09    0.60
  -6   7  -7    2.96    0.98
  -6   7  -7    2.03    0.86
  -6   7  -8   28.18    1.76
  -6   7  -8   28.47    2.09
  -6   7  -8   28.89    2.14
  -6   7  -9   52.61    2.37
  -6   7  -9   55.00    2.84
  -6   7  -9   50.39    2.67
  -6   7 -10   45.71    2.12
  -6   7 -10   44.26    2.40
  -6   7 -10   47.21    2.38
  -6   7 -11    1.26    0.61
  -6   7 -11    1.45    0.58
  -6   7 -12    0.13    0.37
  -6   7 -12    0.59    0.39
   6   8 -13   33.85    1.40
   6   8 -12    2.72    0.54
   6   8 -11    9.47    0.96
  -6   8  11   12.70    0.92
   6   8 -10    0.22    0.48
  -6   8  10    0.18    0.44
   6   8  -9    1.16    0.57
  -6   8   9    0.40    0.46
  -6   8   8   97.79    3.33
  -6   8   7  179.16    5.15
  -6   8   6   91.55    3.31
  -6   8   5   43.06    2.13
  -6   8   4   -0.08    0.53
  -6   8   3   14.20    1.22
  -6   8   2   35.03    1.89
  -6   8   1   32.41    1.81
  -6   8   0   -0.07    0.49
  -6   8   0   -0.41    0.65
  -6   8  -1   15.17    1.38
  -6   8  -1   16.62    1.22
  -6   8  -1   13.70    1.35
  -6   8  -2  121.56    4.27
  -6   8  -2  119.86    3.74
  -6   8  -2  123.29    4.23
  -6   8  -3    5.52    0.92
  -6   8  -3    5.09    0.85
  -6   8  -4    4.18    0.79
  -6   8  -4    3.84    0.77
  -6   8  -5    2.56    0.68
  -6   8  -6   25.51    1.56
  -6   8  -7   50.66    2.15
   7   0 -22   -0.19    0.58
   7   0 -21  201.31    6.49
   7   0 -20    0.29    0.77
   7   0 -19   13.76    1.77
  -7   0  18   -0.26    0.74
   7   0 -18   -0.12    0.56
   7   0 -18   -0.54    0.91
   7   0 -18    0.18    1.06
   7   0 -17  325.66   10.32
   7   0 -17  355.05   10.54
   7   0 -17  320.08    9.05
  -7   0  17  321.59    9.28
   7   0 -16    0.24    0.54
   7   0 -16   -0.19    0.94
   7   0 -16   -0.39    1.03
   7   0 -15    1.11    0.67
   7   0 -15   -0.19    0.84
  -7   0  14   -0.13    0.80
   7   0 -14    0.19    0.96
   7   0 -14    1.14    1.05
   7   0 -14   -0.12    0.65
  -7   0  14   -0.13    0.71
  -7   0  13  248.37    7.64
  -7   0  13  251.94    7.75
   7   0 -13  257.48    8.66
   7   0 -13  269.02    8.78
   7   0 -12    0.17    0.86
   7   0 -12   -0.52    0.89
  -7   0  12    0.62    0.70
  -7   0  12   -0.61    0.86
  -7   0  11  346.22    9.59
  -7   0  11  358.12    9.73
   7   0 -11  355.71   10.54
   7   0 -11  365.61   10.51
   7   0 -10    0.46    0.87
  -7   0  10    0.34    0.64
  -7   0  10    0.70    0.65
   7   0 -10   -0.16    0.80
   7   0  -9   38.36    2.66
  -7   0   9   40.56    2.41
   7   0  -9   40.96    2.74
  -7   0   8   -0.11    0.67
   7   0  -8    0.41    0.79
  -7   0   7    0.76    0.66
   7   0  -7    0.26    0.70
   7   0  -6   -0.25    0.70
  -7   0   6    1.07    0.48
  -7   0   6    0.11    0.62
  -7   0   5  229.53    6.21
  -7   0   5  234.36    6.86
   7   0  -5  225.93    6.99
   7   0  -4    0.11    0.67
  -7   0   4   -0.22    0.70
  -7   0   4   -0.08    0.44
  -7   0   3   34.61    1.83
   7   0  -3   31.74    2.13
   7   0  -2   -0.11    0.71
   7   0  -1   59.34    2.84
   7   0  -1   52.51    2.76
   7   0   0    0.80    0.71
   7   0   0    0.10    0.61
  -7   0  -1    0.41    0.38
   7   0   1    0.21    0.61
   7   0   1    0.12    0.62
  -7   0  -1   -0.24    0.72
  -7   0  -2    0.06    0.33
   7   0   2    0.73    0.61
   7   0   2    0.77    0.74
  -7   0  -2    0.38    0.73
   7   0   3  200.13    6.20
   7   0   3  212.29    6.86
  -7   0  -3  216.94    6.82
   7   0   4    0.29    0.77
  -7   0  -4   -0.28    0.87
   7   0   5    0.31    0.74
   7   0   5    0.53    0.67
  -7   0  -5    0.15    0.66
   7   0   6    0.20    0.66
  -7   0  -6    0.32    0.83
   7   0   7  156.82    5.79
   7   0   7  154.26    5.08
  -7   0  -7  145.08    5.92
   7   0   8    0.11    0.72
   7   0   8   -0.16    0.81
  -7   0  -8   -0.73    1.09
   7   0   9    5.71    1.03
   7   0   9    5.02    1.23
  -7   0  -9    4.27    1.19
   7   0  10    0.11    0.71
   7   0  10    0.17    0.68
  -7   0 -10    0.61    1.03
  -7   0 -11  684.19   18.28
   7   0  11  700.28   17.56
  -7   0 -12    0.13    0.76
   7   0  12   -0.67    1.04
  -7   0 -12    0.21    0.92
   7   0  13  194.53    6.98
  -7   0 -13  204.56    6.58
  -7   0 -13  204.37    7.82
  -7   0 -14    0.49    0.60
  -7   0 -14   -0.20    0.94
   7   0  14   -0.45    0.82
   7   0  15  267.23    8.01
   7   0  16   -0.16    0.88
   7   0  17    4.84    1.14
   7   0  18    0.72    0.66
   7   0  19  282.54    7.12
   7   0  19  295.75    7.38
   7  -1 -22    6.17    0.94
   7   1 -22    8.18    1.03
   7  -1 -21   32.75    2.22
   7   1 -21   33.11    2.18
   7  -1 -20    9.09    1.35
   7   1 -20    9.64    1.37
   7  -1 -19    2.55    1.02
   7   1 -19    3.78    1.14
   7  -1 -18   -0.87    1.01
   7   1 -18    0.69    0.97
   7   1 -18   -0.17    0.75
   7  -1 -18   -0.18    0.80
  -7  -1  18   -0.26    0.71
  -7   1  18   -0.25    0.60
   7   1 -18    0.12    0.65
   7   1 -17   76.01    3.62
   7  -1 -17   73.02    3.31
  -7  -1  17   73.67    3.59
  -7   1  17   79.27    3.66
   7  -1 -17   79.19    4.27
   7   1 -17   81.69    4.35
   7  -1 -17   86.67    4.43
   7   1 -17   82.36    4.34
   7  -1 -16   -0.19    0.89
   7   1 -16   -0.19    0.88
   7   1 -16   -0.76    0.94
   7  -1 -16   -0.57    1.11
   7   1 -16    0.52    0.81
   7  -1 -16   -0.11    0.53
   7  -1 -15   51.17    3.51
   7   1 -15   53.54    3.52
   7   1 -15   56.85    3.02
   7  -1 -15   53.58    2.78
  -7  -1  14   93.55    4.05
  -7   1  14   87.24    3.91
   7  -1 -14   99.42    4.83
   7   1 -14   88.71    4.58
   7  -1 -14   90.73    4.64
   7   1 -14   93.34    4.71
   7   1 -14   92.73    3.99
  -7   1  14   86.23    3.92
  -7  -1  14   85.99    3.95
  -7  -1  13   48.83    2.86
  -7   1  13   54.36    2.96
   7   1 -13   54.63    2.92
  -7   1  13   52.50    2.96
  -7  -1  13   54.85    3.03
   7  -1 -13   57.11    3.61
   7   1 -13   54.30    3.44
   7  -1 -13   52.37    3.43
   7   1 -13   56.85    3.53
  -7   1  12   14.61    1.25
  -7   1  12   14.50    1.55
  -7  -1  12   14.63    1.58
  -7  -1  12   15.90    1.63
  -7   1  12   15.62    1.56
   7  -1 -12   13.27    1.71
   7   1 -12   14.42    1.84
   7  -1 -12   12.53    1.71
   7   1 -12   14.91    1.84
   7  -1 -11   -0.16    0.94
   7   1 -11   -0.16    0.80
  -7   1  11    0.60    0.53
  -7   1  11   -0.24    0.74
  -7  -1  11    0.48    0.76
  -7  -1  11    0.36    0.71
  -7   1  11   -0.23    0.71
   7  -1 -11    0.33    0.75
   7   1 -11   -0.16    0.78
   7   1 -10    2.42    0.93
   7  -1 -10    2.89    0.98
  -7   1  10    2.21    0.58
  -7   1  10    1.81    0.73
  -7  -1  10    3.34    0.84
  -7   1  10    2.65    0.86
  -7  -1  10    3.05    0.86
   7  -1 -10    1.25    0.93
   7   1 -10    2.18    1.04
  -7   1   9  237.95    6.98
  -7  -1   9  238.45    7.01
   7  -1  -9  225.05    7.47
   7   1  -9  235.36    7.56
   7  -1  -9  226.41    7.47
   7   1  -9  243.10    7.53
  -7   1   9  228.72    6.41
   7  -1  -8    2.23    0.94
   7   1  -8    0.28    0.80
  -7   1   8    0.99    0.71
  -7  -1   8    0.56    0.65
   7  -1  -7   42.25    2.63
   7   1  -7   43.19    2.62
  -7  -1   7   42.99    2.46
  -7   1   7   41.03    2.39
  -7   1   7   41.80    2.27
  -7  -1   6  105.85    4.06
  -7   1   6  109.88    4.07
   7  -1  -6  104.97    4.30
   7   1  -6  106.48    4.27
  -7   1   6  102.07    3.84
  -7   1   5  236.19    6.99
  -7  -1   5  234.42    6.97
   7  -1  -5  247.60    7.25
   7   1  -5  241.23    7.26
  -7   1   5  240.10    6.79
  -7  -1   4  363.03    9.77
  -7   1   4  354.12    9.70
   7  -1  -4  391.16   10.04
   7   1  -4  380.93    9.90
  -7   1   4  379.37    9.03
  -7   1   4  370.42    9.54
   7  -1  -3   81.79    3.49
   7   1  -3   74.51    3.38
  -7   1   3   81.81    2.94
   7  -1  -2  544.13   12.89
   7   1  -2  522.37   12.73
  -7   1   2  511.44   12.04
   7  -1  -1   54.90    2.71
   7   1  -1   52.89    2.68
   7  -1  -1   50.69    2.64
   7   1   0  179.98    6.08
   7  -1   0  188.71    5.89
  -7   1   0  187.46    5.70
  -7   1  -1   83.36    2.95
  -7   1  -1   84.68    3.64
  -7  -1  -1   81.29    3.65
  -7   1  -1   80.24    3.32
   7   1   1   80.73    3.69
   7  -1   1   78.22    3.52
   7   1   1   82.95    3.70
   7   1   1   77.00    3.34
   7  -1   1   79.64    3.41
  -7   1  -2  271.02    8.02
  -7  -1  -2  266.23    7.98
   7   1   2  268.07    8.14
   7  -1   2  284.80    7.99
  -7   1  -2  273.94    7.59
  -7   1  -2  262.74    6.83
   7   1   2  266.98    8.09
   7   1   2  271.45    7.63
   7  -1   2  267.29    7.63
  -7   1  -3  601.92   15.03
  -7  -1  -3  621.09   15.17
   7  -1   3  610.38   14.97
  -7   1  -3  609.86   14.48
  -7   1  -3  586.50   13.53
   7   1   3  612.44   15.22
   7   1   3  615.27   14.34
   7  -1   3  620.55   14.38
  -7   1  -4    2.38    0.76
   7   1   4    2.37    1.05
   7  -1   4    2.94    0.93
  -7   1  -4    2.54    0.57
  -7   1  -4    4.25    1.04
  -7  -1  -4    3.65    1.02
   7   1   5  109.13    4.59
   7   1   5  101.78    4.61
  -7   1  -5  100.14    4.49
  -7  -1  -5  101.19    4.57
  -7   1  -5  102.45    4.12
   7   1   6  119.39    5.05
   7   1   6  120.58    5.19
  -7   1  -6  118.94    5.08
  -7  -1  -6  124.74    5.26
   7  -1   6  121.57    4.35
   7   1   6  124.91    4.40
   7   1   7   12.63    1.76
  -7   1  -7   12.23    1.08
   7   1   7    9.18    1.49
  -7   1  -7   12.50    1.65
  -7  -1  -7   12.50    1.69
   7   1   7   12.12    1.38
   7  -1   7   12.82    1.31
   7   1   8    4.89    1.37
  -7   1  -8    7.08    0.86
   7  -1   8    8.09    1.10
   7   1   8    6.92    1.08
   7   1   8    7.11    1.37
  -7   1  -8    7.35    1.38
  -7  -1  -8    8.07    1.50
   7  -1   9   28.58    1.97
   7   1   9   28.93    2.01
   7  -1   9   29.40    2.25
   7   1   9   30.19    2.57
  -7   1  -9   26.66    2.50
  -7  -1  -9   33.15    2.81
   7  -1  10  264.76    7.60
   7   1  10  258.89    7.67
  -7   1 -10  274.49    9.18
  -7  -1 -10  278.55    9.44
   7   1  10  268.05    8.89
  -7   1 -11  346.95   10.92
  -7  -1 -11  339.10   11.07
   7   1  11  345.85   10.59
  -7   1 -12   -0.81    1.07
  -7  -1 -12    0.64    0.90
  -7  -1 -12   -0.13    0.60
  -7   1 -12    0.51    0.64
  -7  -1 -13  163.31    5.66
  -7   1 -13  158.42    5.67
  -7   1 -13  163.79    6.71
  -7  -1 -13  180.52    7.11
   7   1  13  154.90    6.29
  -7  -1 -14  284.34    8.38
  -7   1 -14  294.82    8.50
   7   1  14  300.77    9.69
   7   1  14  307.03    9.34
  -7   1 -14  301.16    9.66
  -7  -1 -14  312.19    9.95
   7   1  15  120.49    4.94
   7   1  15  115.01    5.15
   7   1  16    8.45    1.23
   7   1  16    9.82    1.48
   7  -1  16    7.21    1.36
   7   1  17    4.17    0.99
   7  -1  17    4.26    1.10
   7  -1  18   36.06    2.09
  -7  -1 -18   31.81    1.74
  -7   1 -18   32.59    1.74
   7   1  18   35.30    2.05
   7   1  19    2.03    0.53
   7  -1  19    1.89    0.57
   7   1  19    2.53    0.60
  -7   2  22    3.28    0.61
  -7   2  21    6.72    0.92
   7  -2 -21    7.23    1.05
   7  -2 -20   20.35    1.79
   7   2 -20   21.20    1.78
   7  -2 -19    1.00    0.80
   7   2 -19    1.95    0.94
   7  -2 -18    0.64    0.82
   7   2 -18    0.16    0.84
   7  -2 -17    1.20    0.90
   7   2 -17    0.34    0.91
   7  -2 -17    1.37    0.90
   7   2 -17    1.35    0.90
  -7  -2  17    0.37    0.66
  -7   2  17    0.98    0.72
   7   2 -17    0.93    0.75
   7   2 -16   87.53    3.98
  -7  -2  16   84.85    3.80
  -7   2  16   83.24    3.72
   7  -2 -16   91.77    4.53
   7   2 -16   87.87    4.42
   7  -2 -16   85.59    4.41
   7   2 -16   87.12    4.40
   7   2 -15  259.67    7.87
   7  -2 -15  234.50    7.07
   7  -2 -15  260.85    8.69
   7   2 -15  261.21    8.70
   7  -2 -15  258.98    8.61
   7   2 -15  270.63    8.71
   7   2 -14    7.15    1.26
   7  -2 -14    6.38    0.98
   7  -2 -14   10.11    1.58
   7   2 -14    7.93    1.46
  -7   2  13   39.78    2.46
  -7  -2  13   41.77    2.52
  -7   2  13   45.94    2.43
   7  -2 -13   38.82    2.90
   7   2 -13   31.75    2.67
  -7   2  13   40.37    2.49
  -7  -2  13   39.21    2.52
   7  -2 -13   42.41    2.97
   7   2 -13   41.25    2.93
   7   2 -13   38.54    2.49
  -7   2  12    4.83    1.03
  -7  -2  12    4.32    0.94
   7  -2 -12    3.70    1.16
   7   2 -12    2.34    1.07
   7   2 -12    3.51    0.93
   7  -2 -12    2.24    0.98
   7   2 -12    2.06    1.05
  -7  -2  12    3.52    0.91
  -7   2  12    2.85    0.84
  -7   2  12    3.40    0.77
  -7   2  11  187.21    6.00
  -7  -2  11  185.55    6.12
  -7   2  11  186.98    5.76
   7  -2 -11  176.75    6.52
   7   2 -11  183.14    6.59
   7  -2 -11  181.94    6.69
   7   2 -11  188.79    6.75
  -7  -2  11  185.41    6.03
  -7   2  11  183.74    5.92
   7  -2 -10    3.58    1.15
   7   2 -10    4.84    1.19
  -7   2  10    3.97    0.87
  -7  -2  10    2.32    0.82
  -7   2  10    3.55    0.80
  -7   2  10    5.91    0.97
  -7  -2  10    3.77    0.90
   7  -2  -9    2.22    0.92
   7   2  -9    2.51    0.97
  -7  -2   9    1.59    0.72
  -7   2   9    2.21    0.79
  -7  -2   9    1.67    0.73
  -7   2   9    2.72    0.83
   7  -2  -8   33.62    2.36
   7   2  -8   32.17    2.29
  -7   2   8   33.40    2.15
  -7   2   8   28.05    2.00
  -7  -2   8   26.75    1.94
   7  -2  -7  234.63    7.15
   7   2  -7  220.47    6.97
  -7  -2   7  226.14    6.65
  -7   2   7  207.40    6.47
  -7   2   7  216.09    6.64
  -7   2   6   19.14    1.67
  -7   2   6   17.55    1.43
   7  -2  -6   17.72    1.69
   7   2  -6   21.31    1.79
  -7  -2   6   20.09    1.65
  -7   2   6   20.13    1.60
   7  -2  -5   58.29    2.96
   7   2  -5   58.94    2.97
  -7   2   5   58.53    2.68
  -7   2   5   55.98    2.85
  -7   2   5   54.47    2.42
  -7  -2   5   54.84    2.76
  -7   2   5   60.83    2.88
   7  -2  -4  977.44   21.91
   7   2  -4  979.73   21.88
  -7   2   4  962.86   21.32
  -7   2   4  979.02   21.84
  -7  -2   4  958.47   21.70
  -7   2   4  980.45   21.65
  -7   2   4  957.27   20.79
   7  -2  -3    2.66    0.85
   7   2  -3    1.75    0.74
  -7   2   3    1.51    0.68
  -7   2   3    0.55    0.69
  -7  -2   3    0.22    0.59
  -7   2   3    1.80    0.52
  -7  -2   3    0.78    0.74
  -7   2   3    0.11    0.58
  -7   2   2    2.45    0.75
  -7  -2   2    1.83    0.72
  -7   2   2    1.71    0.49
   7   2  -2    2.40    0.79
   7  -2  -2    3.32    0.87
   7   2  -2    2.63    0.78
   7  -2  -2    1.97    0.76
   7   2  -2    1.19    0.65
  -7   2   2    2.62    0.73
  -7   2   1   69.27    3.22
   7  -2  -1   67.47    3.11
   7   2  -1   62.35    2.99
   7   2  -1   68.14    3.41
   7   2  -1   66.79    3.05
   7  -2  -1   67.91    3.05
  -7   2   1   64.93    3.10
  -7  -2   1   67.73    3.21
  -7   2   0  289.15    7.57
  -7   2   0  301.24    8.23
  -7   2   0  292.82    8.21
  -7  -2   0  282.21    8.19
   7   2   0  278.27    7.78
   7  -2   0  277.30    7.81
   7   2   0  285.02    8.43
   7  -2   0  275.12    7.76
  -7   2  -1  114.60    3.92
  -7   2  -1  112.52    4.40
  -7  -2  -1  117.59    4.53
  -7   2  -1  111.80    4.39
   7   2   1  116.58    4.64
   7  -2   1  108.47    4.21
   7   2   1  113.35    4.19
   7  -2   1  117.08    4.24
   7   2   1  109.14    4.60
  -7   2  -2   38.71    2.44
  -7  -2  -2   35.59    2.38
   7   2   2   37.56    2.53
   7  -2   2   38.57    2.35
  -7   2  -2   35.91    1.96
  -7   2  -2   34.19    2.28
   7   2   2   32.92    2.01
   7  -2   2   37.74    2.18
   7   2   2   31.98    2.41
  -7   2  -3   76.33    3.06
  -7   2  -3   83.13    3.71
  -7   2  -3   84.36    3.83
  -7  -2  -3   81.99    3.83
   7   2   3   83.07    3.95
   7   2   3   84.18    4.13
   7  -2   3   80.20    3.65
   7   2   4    3.10    1.14
   7  -2   4    5.17    1.06
  -7   2  -4    5.51    1.03
  -7   2  -4    5.13    1.13
  -7  -2  -4    4.93    1.07
  -7   2  -4    4.09    0.71
  -7  -2  -5   34.64    2.58
  -7   2  -5   30.34    2.36
  -7   2  -5   30.05    2.28
   7   2   5   31.65    2.54
   7   2   5   29.17    1.96
   7   2   5   30.93    2.46
   7  -2   5   31.11    2.34
   7  -2   6   21.56    1.64
   7   2   6   19.79    1.61
   7   2   6   21.74    2.16
   7   2   6   19.59    2.05
  -7   2  -6   19.41    2.01
  -7  -2  -6   21.20    2.14
  -7  -2  -7    1.60    0.97
  -7   2  -7    0.82    0.85
   7   2   7    0.17    0.81
   7  -2   7   -0.10    0.60
   7   2   7    1.06    0.66
   7   2   7    0.18    0.92
  -7   2  -7   -0.36    0.53
  -7  -2  -8   -0.19    0.82
  -7   2  -8    0.70    0.83
   7   2   8    0.18    0.92
   7   2   8    0.76    0.96
  -7   2  -8    0.36    0.54
   7   2   8    0.44    0.61
   7  -2   8   -0.10    0.54
  -7   2  -9   38.71    2.87
  -7  -2  -9   42.42    3.16
   7   2   9   39.87    3.14
   7   2   9   34.62    2.83
  -7   2  -9   39.04    2.11
   7   2   9   36.38    2.27
   7  -2   9   38.93    2.23
   7   2  10   73.07    4.29
   7   2  10   77.04    4.30
  -7   2 -10   74.50    4.17
  -7  -2 -10   83.11    4.53
  -7  -2 -11    3.72    0.92
  -7   2 -11    2.59    0.79
   7   2  11    4.46    1.36
  -7   2 -11    3.62    1.15
  -7  -2 -11    2.94    1.18
   7   2  11    4.66    1.34
  -7   2 -12   95.53    4.70
  -7  -2 -12   90.02    3.86
  -7   2 -12   94.97    3.96
   7   2  13    8.66    1.58
   7   2  13   12.01    1.83
  -7   2 -13    9.46    1.12
  -7   2 -13    8.50    1.19
  -7   2 -13    8.85    1.51
  -7  -2 -13   10.29    1.69
  -7  -2 -13   11.17    1.29
   7   2  14    2.93    1.16
  -7   2 -14    2.93    0.72
   7   2  14    2.00    1.07
  -7   2 -15    3.63    0.85
   7   2  15    3.55    1.13
   7   2  15    3.35    1.07
   7   2  16   10.26    1.39
   7   2  16    9.45    1.30
   7  -2  16    9.96    1.36
   7   2  17    0.70    0.69
   7  -2  17    1.37    0.66
   7  -2  18    4.57    0.83
   7   2  18    5.89    0.97
   7   2  19    1.53    0.47
  -7   3  21   30.76    1.61
  -7   3  20    0.33    0.57
   7  -3 -20    0.83    0.56
  -7   3  19    1.75    0.70
   7  -3 -19    0.21    0.67
   7  -3 -18  263.07    8.00
  -7   3  18  286.08    7.93
   7  -3 -17   48.61    2.93
  -7   3  17   52.49    2.88
   7  -3 -16    4.63    1.11
   7   3 -16    3.84    1.08
  -7  -3  16    2.37    0.75
  -7   3  16    2.97    0.83
   7  -3 -15    2.10    1.00
   7   3 -15    2.11    0.95
  -7  -3  15    1.37    0.72
  -7   3  15    1.15    0.61
   7   3 -15    2.33    0.84
   7   3 -14    5.17    1.14
   7  -3 -14    6.61    1.29
   7   3 -14    4.33    1.21
  -7   3  14    6.94    1.10
   7   3 -13    7.13    1.22
  -7   3  13    6.94    1.12
   7   3 -12   25.93    2.00
   7  -3 -12   24.98    2.23
   7   3 -12   25.71    2.27
  -7   3  12   21.90    1.79
  -7  -3  12   27.48    1.95
  -7   3  12   25.50    1.94
  -7   3  11    6.18    1.02
  -7  -3  11    5.55    0.99
   7   3 -11    4.26    1.01
  -7   3  11    4.72    1.00
  -7   3  11    4.96    0.99
  -7  -3  11    4.75    0.98
   7  -3 -11    5.13    1.16
   7   3 -11    5.98    1.18
  -7   3  10    7.23    1.08
  -7  -3  10    6.40    1.05
  -7   3  10    6.93    1.08
   7   3 -10    6.36    1.09
   7  -3 -10    9.52    1.39
   7   3 -10    8.16    1.38
  -7   3  10    8.09    1.07
  -7  -3  10    8.13    1.14
  -7   3   9  302.62    8.60
  -7   3   9  304.57    8.39
  -7  -3   9  320.17    8.48
   7   3  -9  314.78    8.53
   7  -3  -9  299.31    9.02
   7   3  -9  319.80    9.18
  -7   3   9  294.94    8.30
  -7  -3   9  308.16    8.38
  -7   3   8   16.32    1.49
  -7   3   8   15.60    1.43
  -7  -3   8   11.60    1.31
  -7   3   8   16.66    1.64
  -7   3   8   15.74    1.43
  -7  -3   8   16.69    1.47
   7  -3  -8   16.28    1.66
   7   3  -8   14.96    1.62
  -7   3   7  108.75    4.01
  -7  -3   7  107.46    4.03
  -7   3   7  104.02    3.93
  -7   3   7  100.12    4.21
   7  -3  -7   96.85    4.17
   7   3  -7  107.45    4.32
  -7   3   6  288.94    8.08
  -7   3   6  297.79    8.47
  -7   3   6  286.88    7.87
  -7   3   6  288.16    7.90
  -7  -3   6  285.44    7.93
   7  -3  -6  283.93    8.26
   7   3  -6  287.62    8.28
  -7   3   5    2.05    0.66
  -7  -3   5    3.95    0.81
  -7   3   5    2.77    0.73
   7  -3  -5    3.01    0.81
   7   3  -5    3.49    0.85
  -7   3   5    3.49    0.85
  -7   3   5    2.43    0.81
  -7   3   4   59.26    3.19
  -7   3   4   59.02    2.97
   7  -3  -4   62.86    3.02
   7   3  -4   58.98    2.90
  -7  -3   4   63.99    3.00
  -7   3   4   66.77    2.99
  -7   3   4   65.53    2.77
  -7   3   3   52.77    2.36
  -7   3   3   42.91    2.51
   7  -3  -3   48.18    2.53
   7   3  -3   49.77    2.60
  -7  -3   3   46.85    2.53
  -7   3   3   45.29    2.45
   7  -3  -3   45.61    2.46
   7   3  -3   46.25    2.51
  -7   3   2  439.58   10.94
  -7   3   2  450.87   10.38
  -7  -3   2  440.77   11.06
  -7   3   2  434.18   10.99
  -7   3   2  433.70   11.22
   7  -3  -2  439.68   10.92
   7   3  -2  417.43   10.85
  -7   3   2  419.27   10.96
  -7  -3   2  413.46   10.94
   7   3  -1   41.70    2.75
  -7   3   1   41.55    2.43
  -7  -3   1   41.18    2.42
  -7   3   1   43.41    2.01
  -7  -3   1   48.71    2.61
  -7   3   1   44.08    2.46
  -7   3   1   42.38    2.69
   7  -3  -1   43.38    2.33
   7   3  -1   45.65    2.40
  -7   3   1   45.03    2.40
  -7   3   0  223.60    6.51
   7   3   0  217.68    6.41
   7  -3   0  227.59    6.48
   7   3   0  217.96    7.37
  -7   3   0  213.69    5.79
  -7   3   0  226.88    6.75
  -7  -3   0  206.61    6.65
  -7   3   0  222.11    7.11
   7   3   1   22.04    1.63
   7  -3   1   24.22    1.66
  -7   3  -1   23.65    2.03
  -7   3  -1   21.34    1.65
  -7   3  -1   26.79    1.80
   7   3   1   23.98    2.17
  -7   3  -1   26.53    1.98
  -7  -3  -1   23.33    1.92
  -7   3  -2    0.44    0.76
  -7   3  -2    1.56    0.64
   7   3   2    2.12    0.99
  -7   3  -2    0.65    0.70
  -7  -3  -2    0.53    0.62
   7   3   3    0.91    0.81
   7   3   3   -0.17    0.86
  -7   3  -3    0.38    0.58
  -7   3  -3    0.76    0.78
  -7   3  -3    0.80    0.59
  -7  -3  -3    1.39    0.82
   7   3   3    0.75    0.62
   7   3   4  126.52    5.61
  -7   3  -4  132.94    5.13
  -7  -3  -4  122.94    5.05
  -7   3  -4  137.65    5.40
   7   3   4  128.85    5.30
   7   3   4  133.38    4.47
   7   3   5  186.35    7.11
  -7   3  -5  192.81    6.57
  -7  -3  -5  178.73    6.59
  -7   3  -5  189.74    6.75
   7   3   5  187.34    6.83
   7  -3   5  194.50    5.65
   7   3   5  185.70    5.75
  -7   3  -6   36.86    2.16
   7   3   6   36.10    2.77
   7   3   6   33.06    2.85
   7  -3   6   31.83    2.36
  -7   3  -6   30.44    2.43
  -7  -3  -6   35.51    2.67
  -7   3  -6   34.82    2.68
   7   3   6   29.82    2.52
   7  -3   6   30.87    1.88
   7   3   6   33.92    2.10
  -7  -3  -7  154.57    6.29
  -7   3  -7  160.21    6.10
   7   3   7  162.20    6.49
   7  -3   7  164.30    6.06
   7   3   7  162.33    6.38
  -7   3  -7  166.41    5.33
   7   3   7  165.62    5.35
   7  -3   7  165.56    5.07
  -7  -3  -8   13.41    1.83
  -7   3  -8   16.55    1.88
   7   3   8   17.22    2.14
   7   3   8   17.33    1.99
  -7   3  -8   17.28    1.50
   7   3   8   16.81    1.52
   7   3   9   62.86    3.81
  -7   3  -9   52.31    3.34
  -7  -3  -9   56.19    3.57
   7   3   9   56.95    3.64
  -7  -3 -10   38.82    2.34
  -7   3 -10   44.80    2.50
   7   3  10   43.35    3.12
   7   3  10   42.88    3.22
  -7   3 -10   41.36    2.97
  -7  -3 -10   47.82    3.29
  -7   3 -10   46.18    2.41
  -7  -3 -11  199.77    7.30
  -7  -3 -11  182.59    5.83
  -7   3 -11  184.93    5.90
  -7   3 -12    1.81    0.94
  -7  -3 -12    2.94    1.05
  -7  -3 -12    2.55    0.70
  -7   3 -12    2.08    0.72
   7   3  12    1.30    1.08
   7   3  12    2.78    1.08
   7   3  13    4.34    1.20
  -7   3 -13    5.22    0.90
   7   3  13    5.39    1.21
   7  -3  13    6.44    1.25
   7   3  14   -0.47    0.88
   7   3  14   -0.14    0.78
   7  -3  14   -0.28    0.76
  -7   3 -14    0.13    0.71
  -7   3 -14   -0.09    0.55
   7   3  15   40.51    2.72
   7  -3  15   38.13    2.35
  -7   3 -15   34.41    1.80
  -7   3 -15   31.29    2.13
  -7  -3 -16   -0.26    0.40
  -7   3 -16    0.26    0.52
   7  -3  16   -0.09    0.52
   7   3  16   -0.49    0.83
   7  -3  17   40.73    1.96
   7   3  17   53.23    2.52
   7   3  18   57.00    2.28
  -7   4  20   51.40    2.13
  -7   4  19   -0.24    0.53
  -7   4  18    1.89    0.75
  -7   4  17    3.25    0.93
  -7   4  16    3.11    0.92
  -7   4  15  104.61    4.35
  -7   4  14   39.79    2.60
   7   4 -13  262.35    8.06
  -7   4  13  289.40    8.35
  -7   4  13  269.46    7.88
   7   4 -12  128.24    4.99
  -7   4  12  144.81    5.35
  -7   4  12  139.76    5.04
  -7   4  11    3.20    0.92
   7   4 -11    2.85    0.85
  -7   4  10   65.98    3.30
   7   4 -10   68.74    3.24
  -7   4   9    5.52    1.07
   7   4  -9    6.82    1.06
  -7   4   9    9.03    1.32
  -7   4   8    1.49    0.76
   7   4  -8    2.42    0.69
  -7   4   8    0.82    0.70
  -7   4   7   80.94    3.75
  -7   4   7   76.92    3.46
   7   4  -7   70.61    3.10
  -7   4   6   10.93    1.30
   7   4  -6   12.47    1.22
  -7   4   6   11.36    1.41
  -7   4   6   10.68    1.47
  -7   4   5  115.53    4.32
  -7   4   5  108.70    4.37
  -7   4   5  116.47    4.63
  -7   4   5  114.13    4.74
  -7   4   4  224.12    6.89
  -7   4   4  217.32    6.59
  -7   4   4  232.94    7.25
  -7   4   4  228.64    7.41
  -7   4   3  100.91    3.78
  -7   4   3   93.92    3.92
  -7   4   3   94.72    4.16
  -7   4   3   94.82    4.34
  -7   4   2    2.10    0.85
  -7   4   2    2.16    0.87
  -7   4   2    1.84    0.73
  -7   4   2    2.62    0.72
  -7   4   1 1026.07   23.29
  -7   4   1 1001.38   23.43
  -7   4   1 1025.41   22.83
  -7   4   1 1010.51   22.55
  -7   4   1  977.49   21.90
   7   4   0  790.80   19.19
  -7   4   0  773.07   19.03
  -7   4   0  786.34   18.31
  -7   4   0  781.56   18.03
  -7   4   0  774.15   17.38
   7   4   1  121.21    5.29
  -7   4  -1  114.54    5.06
  -7   4  -1  126.12    4.56
  -7   4  -1  119.79    3.98
  -7   4  -1  123.88    4.66
  -7   4  -2    3.07    0.85
  -7   4  -2    3.47    0.92
  -7   4  -2    5.06    1.29
   7   4   2    2.78    1.13
  -7   4  -3  548.26   14.72
  -7   4  -3  547.35   13.54
   7   4   3  587.50   15.08
   7   4   3  545.91   12.88
  -7   4  -4   10.96    1.63
  -7   4  -4    9.00    1.24
   7   4   4    7.37    0.96
  -7   4  -5   52.06    3.40
  -7   4  -5   54.83    2.78
   7   4   5   51.22    2.46
   7   4   5   49.26    3.43
  -7   4  -6    2.76    1.03
   7   4   6    1.99    0.69
   7   4   6    1.77    1.11
   7   4   7    1.20    1.00
  -7   4  -7    1.49    0.96
  -7   4  -8   24.50    2.34
  -7   4  -8   28.68    2.01
   7   4   8   27.93    2.32
   7   4   8   25.91    2.51
   7   4   9   -0.20    1.02
  -7   4  -9    0.21    0.66
   7   4  10    8.71    1.40
   7   4  10   10.26    1.81
  -7   4 -10    9.00    1.52
  -7   4 -11  119.96    5.37
  -7   4 -11  135.66    4.87
   7   4  11  137.91    5.88
  -7   4 -12   -0.16    0.76
  -7   4 -12   -0.11    0.58
  -7   4 -13    4.61    1.12
   7   4  13    5.30    1.30
  -7   4 -13    4.27    0.89
  -7   4 -14   26.88    2.06
   7   4  14   29.75    2.24
  -7   4 -14   30.99    1.79
  -7   4 -15    6.81    1.00
   7   4  15    6.88    1.06
  -7   4 -15    5.08    0.72
  -7   4 -16    0.55    0.50
   7   4  16   -0.41    0.57
   7   5 -19    5.16    0.69
  -7   5  18    9.59    0.94
   7   5 -18    7.01    0.91
  -7   5  17    2.50    0.72
  -7   5  16   25.49    1.81
  -7   5  15    4.99    1.00
  -7   5  14   41.82    2.52
  -7   5  13   10.11    1.27
  -7   5  13    7.75    1.27
  -7   5  12  117.75    4.43
  -7   5  12  127.93    4.85
  -7   5  12  121.31    4.60
  -7   5  11   66.64    3.15
  -7   5  11   59.55    3.20
  -7   5  11   62.19    3.11
  -7   5  10  215.88    6.95
  -7   5  10  210.71    6.70
  -7   5  10  216.94    6.87
  -7   5   9   47.12    2.74
  -7   5   9   41.19    2.53
  -7   5   9   42.03    2.64
  -7   5   8    9.24    1.31
  -7   5   7  166.75    6.00
  -7   5   6  196.19    6.72
  -7   5   5  683.73   16.66
  -7   5   5  708.55   17.15
  -7   5   5  729.59   17.36
  -7   5   5  682.79   16.50
  -7   5   4   -0.12    0.77
  -7   5   4    0.92    0.70
  -7   5   4    1.79    0.90
  -7   5   4    1.55    0.96
  -7   5   3    0.49    0.73
  -7   5   3   -0.11    0.59
  -7   5   3    0.31    0.74
  -7   5   3    1.44    0.98
  -7   5   3    0.14    0.78
  -7   5   2  144.48    5.20
  -7   5   2  145.64    5.02
  -7   5   2  156.33    5.87
  -7   5   2  149.31    5.91
  -7   5   2  150.98    5.55
  -7   5   1   98.25    4.05
  -7   5   1   98.12    3.78
  -7   5   1   95.55    4.59
  -7   5   1   96.94    4.48
  -7   5   1   97.21    4.21
  -7   5   0    2.38    0.84
  -7   5   0    1.78    0.68
  -7   5   0    2.75    0.96
  -7   5   0    2.79    1.07
  -7   5   0    2.64    1.06
  -7   5  -1   24.56    1.71
  -7   5  -1   24.50    2.00
  -7   5  -1   23.64    2.31
  -7   5  -2   86.41    3.85
  -7   5  -2   77.86    4.25
  -7   5  -3   51.00    3.42
  -7   5  -3   51.86    2.86
   7   5   3   54.67    3.41
  -7   5  -4  107.14    5.14
   7   5   4  115.18    5.18
  -7   5  -4  111.83    4.38
   7   5   5   46.68    3.26
  -7   5  -5   54.70    3.53
  -7   5  -5   49.26    2.69
   7   5   6    2.52    1.07
  -7   5  -6    1.63    0.81
   7   5   7   15.17    1.89
  -7   5  -7   12.45    1.35
   7   5   8   -0.17    0.88
  -7   5  -8   -0.36    1.09
  -7   5  -8   -0.22    0.76
  -7   5  -9   65.60    3.78
   7   5  10   32.68    2.55
  -7   5 -10   28.89    2.45
  -7   5 -10   37.35    2.28
   7   5  11    0.85    0.77
  -7   5 -11    0.83    0.77
  -7   5 -11    1.34    0.83
   7   5  12   18.82    1.78
  -7   5 -12   20.69    1.56
  -7   5 -12   16.00    1.68
  -7   5 -13   34.01    1.85
  -7   5 -13   28.41    2.05
  -7   5 -14    1.17    0.51
  -7   5 -14    1.91    0.67
  -7   5 -15   20.03    1.31
  -7   6  16   15.11    1.14
  -7   6  15   11.35    1.09
  -7   6  14    0.27    0.60
  -7   6  13   17.70    1.54
  -7   6  12    2.37    0.80
  -7   6  12    0.96    0.71
  -7   6  11  146.59    5.08
  -7   6  10    6.07    1.11
  -7   6   9    1.90    0.87
  -7   6   9    0.83    0.72
  -7   6   9    0.90    0.59
  -7   6   8    8.55    1.26
  -7   6   8    9.12    1.24
  -7   6   8    7.76    1.09
  -7   6   7   85.97    3.81
  -7   6   7   83.70    3.67
  -7   6   7   82.06    3.48
  -7   6   6    4.92    1.02
  -7   6   6    3.89    0.87
  -7   6   6    4.54    1.02
  -7   6   5    6.87    1.11
  -7   6   5    6.44    1.04
  -7   6   5    7.38    1.01
  -7   6   4  128.18    4.71
  -7   6   4  126.01    4.64
  -7   6   4  125.92    4.42
  -7   6   3   35.85    2.26
  -7   6   3   37.90    2.19
  -7   6   3   33.10    2.18
  -7   6   2   77.07    3.78
  -7   6   2   79.56    3.37
  -7   6   2   79.43    3.41
  -7   6   1   26.80    2.19
  -7   6   1   29.67    2.00
  -7   6   1   30.73    2.00
  -7   6   0  710.01   17.27
  -7   6   0  713.49   16.64
  -7   6   0  715.26   16.42
  -7   6  -1    4.45    1.04
  -7   6  -1    4.20    0.96
  -7   6  -1    4.10    0.84
  -7   6  -2    5.60    1.06
  -7   6  -2    3.78    0.87
  -7   6  -2    3.52    0.79
  -7   6  -3    6.04    1.27
  -7   6  -3    6.33    1.15
  -7   6  -3    4.23    1.18
  -7   6  -3    6.32    0.89
  -7   6  -3    6.45    1.08
  -7   6  -4  100.30    4.10
  -7   6  -4  112.88    4.22
  -7   6  -4  111.88    4.94
  -7   6  -4  102.69    4.90
  -7   6  -4  106.39    3.62
  -7   6  -5   30.07    2.53
  -7   6  -5   32.20    2.08
  -7   6  -6   51.21    3.25
  -7   6  -6   48.87    2.59
  -7   6  -6   49.78    2.68
  -7   6  -7   38.75    2.76
  -7   6  -7   37.11    2.26
  -7   6  -8    0.52    0.68
  -7   6  -8    0.76    0.89
  -7   6  -9  127.18    4.35
  -7   6  -9  115.11    4.82
  -7   6 -10   21.95    1.60
  -7   6 -10   18.06    1.74
  -7   6 -11   43.22    2.13
  -7   6 -11   44.36    2.49
  -7   6 -12    7.92    1.05
  -7   6 -12    9.79    0.93
  -7   6 -13    2.14    0.59
  -7   7  13    0.25    0.47
  -7   7  12   55.43    2.36
  -7   7  11   67.14    2.76
  -7   7  10    0.17    0.58
  -7   7  10    1.05    0.60
  -7   7   9   60.37    2.69
  -7   7   9   53.81    2.59
  -7   7   8   67.76    2.95
  -7   7   8   65.60    2.93
  -7   7   7    4.98    0.96
  -7   7   7    8.11    1.08
  -7   7   6   53.83    2.71
  -7   7   6   56.49    2.70
  -7   7   5   30.98    2.07
  -7   7   5   36.71    2.13
  -7   7   4    6.13    0.95
  -7   7   3   85.01    3.62
  -7   7   3   82.35    3.33
  -7   7   2  124.43    4.27
  -7   7   2  128.78    4.89
  -7   7   2  121.43    4.59
  -7   7   1    1.63    0.63
  -7   7   1    1.70    0.72
  -7   7   1    2.13    0.85
  -7   7   1    2.76    0.84
  -7   7   0   23.95    1.64
  -7   7   0   24.33    1.63
  -7   7   0   26.45    2.10
  -7   7   0   23.41    1.88
  -7   7  -1   36.97    1.94
  -7   7  -1   30.23    1.89
  -7   7  -1   31.49    2.12
  -7   7  -1   35.48    2.42
  -7   7  -1   29.70    2.14
  -7   7  -2   70.00    2.73
  -7   7  -2   62.59    3.02
  -7   7  -2   69.30    2.91
  -7   7  -2   73.07    3.53
  -7   7  -2   69.55    3.30
  -7   7  -3    1.84    0.56
  -7   7  -3    2.90    0.86
  -7   7  -3    2.96    0.90
  -7   7  -4    5.46    1.02
  -7   7  -4    4.01    0.91
  -7   7  -5    0.12    0.70
  -7   7  -5   -0.33    0.67
  -7   7  -6   29.17    1.96
  -7   7  -6   33.26    2.18
  -7   7  -7   10.23    1.02
  -7   7  -7   11.55    1.31
  -7   7  -8  280.32    7.19
  -7   7  -8  298.21    7.83
  -7   7  -9    0.06    0.42
  -7   7  -9    0.49    0.55
  -7   7 -10   74.05    2.74
  -7   8   9    1.63    0.46
  -7   8   8    0.34    0.45
  -7   8   7   68.03    2.50
  -7   8   6   92.19    3.09
  -7   8   5   26.76    1.51
  -7   8   4   66.80    2.53
  -7   8   3   18.13    1.24
  -7   8   2    9.32    0.89
  -7   8   1    1.49    0.51
  -7   8   0    7.15    0.76
  -7   8  -1   29.74    1.42
  -7   8  -2    5.82    0.85
  -7   8  -3   56.07    2.43
  -7   8  -4    1.27    0.53
  -7   8  -5    9.40    0.92
  -7   8  -6    0.28    0.39
   8   0 -21    0.10    0.65
   8   0 -20  191.04    6.35
   8   0 -19    0.45    0.89
   8   0 -18   64.63    3.72
   8   0 -17    0.36    0.93
  -8   0  17   -0.38    0.69
   8   0 -17    1.73    0.69
   8   0 -16  963.38   22.54
   8   0 -16  880.06   20.70
   8   0 -15    0.13    0.68
  -8   0  15    0.26    0.85
   8   0 -15   -0.20    1.15
   8   0 -14   49.72    2.82
  -8   0  14   51.76    2.97
  -8   0  14   49.87    2.96
  -8   0  13    0.54    0.87
  -8   0  13   -0.27    0.91
  -8   0  12  840.73   19.66
  -8   0  12  833.66   19.57
   8   0 -12  834.96   20.83
  -8   0  11    0.53    0.81
  -8   0  11   -0.77    0.83
   8   0 -11    0.18    0.95
  -8   0  10   12.10    1.53
   8   0 -10   19.35    2.09
  -8   0   9   -0.13    0.70
   8   0  -9   -0.33    0.83
  -8   0   8   22.97    1.93
   8   0  -8   25.21    2.22
  -8   0   7    0.13    0.66
   8   0  -7    0.75    1.04
  -8   0   6  248.16    7.60
   8   0  -6  258.13    7.98
  -8   0   5   -0.17    0.48
  -8   0   5    0.25    0.66
   8   0  -5    1.10    0.92
  -8   0   4   55.27    2.95
  -8   0   4   51.98    2.41
  -8   0   4   54.38    2.95
  -8   0   3   -0.13    0.73
   8   0  -3   -0.13    0.68
  -8   0   3   -0.09    0.47
  -8   0   3    0.52    0.71
   8   0  -2    5.62    1.09
  -8   0   2    6.85    1.11
   8   0  -2    5.14    1.07
  -8   0   2    4.86    0.81
   8   0  -1    0.47    0.59
   8   0  -1   -0.13    0.88
  -8   0   1   -0.14    0.73
   8   0  -1    0.74    0.72
   8   0   0  129.47    5.11
   8   0   0  143.35    5.08
   8   0   0  141.12    5.07
  -8   0   0  135.40    4.16
  -8   0   0  135.60    5.33
   8   0   1    0.12    0.70
   8   0   1    0.43    0.75
   8   0   1    0.13    0.69
  -8   0  -1   -0.15    0.71
   8   0   2  267.85    8.10
   8   0   2  258.97    8.19
   8   0   2  262.97    7.78
  -8   0  -2  265.68    8.30
   8   0   3   -0.12    0.70
  -8   0  -3    0.16    0.74
   8   0   3    0.16    0.93
   8   0   3    1.18    0.80
   8   0   4  176.08    6.61
  -8   0  -4  166.01    6.42
   8   0   4  183.90    6.47
  -8   0  -5    0.35    0.95
   8   0   5   -0.17    0.88
   8   0   6  135.20    5.80
  -8   0  -6  138.14    5.90
   8   0   6  149.53    5.12
   8   0   7   -0.38    0.99
  -8   0  -7   -0.19    0.94
   8   0   7    0.23    0.60
   8   0   8    4.79    1.42
  -8   0  -8    5.19    1.32
   8   0   8    3.01    0.79
  -8   0  -9   -0.20    1.07
   8   0   9    1.44    1.02
   8   0  10    9.76    1.84
   8   0  10   12.20    1.38
  -8   0 -10   11.76    1.84
   8   0  11    0.11    0.72
  -8   0 -11    0.21    1.00
  -8   0 -12 1963.26   42.53
  -8   0 -12 1888.87   40.65
   8   0  12 1905.09   42.45
   8   0  13   -0.37    1.12
  -8   0 -13    1.33    1.02
  -8   0 -13    0.12    0.73
   8   0  14  381.28   11.18
   8   0  15    0.58    0.86
   8   0  16  472.76   12.08
   8   0  17   -0.09    0.58
   8   0  17   -0.88    0.61
   8   0  18   35.18    1.52
   8   0  18   41.02    1.87
   8  -1 -21  109.63    3.98
   8   1 -21  103.99    3.89
   8  -1 -20    8.15    1.26
   8   1 -20    7.78    1.23
   8  -1 -19    6.17    1.21
   8   1 -19    4.81    1.10
   8  -1 -18    4.05    1.20
   8   1 -18    6.25    1.26
   8   1 -17  191.76    6.35
  -8  -1  17  190.63    6.31
  -8   1  17  202.34    6.43
   8  -1 -17  210.70    7.43
   8   1 -17  209.78    7.35
   8  -1 -16    9.33    1.57
   8   1 -16    9.80    1.30
   8  -1 -16    8.16    1.14
  -8   1  15   52.26    2.91
  -8  -1  15   48.80    2.88
   8   1 -15   51.26    2.88
   8  -1 -15   52.89    2.77
   8  -1 -15   49.43    3.42
   8   1 -15   50.47    3.40
  -8   1  14   77.18    3.68
  -8  -1  14   77.79    3.76
  -8   1  14   76.65    3.66
  -8  -1  14   79.66    3.72
   8   1 -14   79.17    3.73
   8  -1 -14   70.73    4.13
  -8   1  13   44.52    2.72
  -8  -1  13   43.29    2.69
  -8   1  13   48.38    2.84
  -8  -1  13   43.10    2.72
  -8   1  12  223.23    7.02
  -8  -1  12  220.37    7.03
  -8   1  12  215.83    7.02
  -8  -1  12  215.39    7.07
   8  -1 -12  215.52    7.88
   8   1 -12  233.12    7.99
  -8  -1  11  129.66    4.98
  -8   1  11  137.53    5.05
   8  -1 -11  143.06    5.85
   8   1 -11  132.69    5.73
  -8   1  11  133.24    5.04
  -8  -1  11  133.31    5.08
  -8  -1  10  483.12   12.48
  -8   1  10  491.20   12.41
  -8   1  10  474.93   12.28
  -8  -1  10  466.67   12.30
   8  -1 -10  488.11   13.27
   8   1 -10  478.17   13.28
  -8  -1   9    5.93    1.16
  -8   1   9    5.95    1.16
   8  -1  -9    4.96    1.21
   8   1  -9    4.94    1.31
  -8   1   8    1.51    0.76
  -8  -1   8    1.79    0.88
   8  -1  -8    2.05    0.94
   8   1  -8    2.99    1.09
  -8   1   7  464.92   12.24
  -8  -1   7  476.56   12.30
   8  -1  -7  491.84   12.87
   8   1  -7  489.18   12.81
  -8   1   7  479.38   11.88
  -8  -1   6  225.17    7.31
  -8   1   6  241.66    7.36
   8  -1  -6  248.06    7.71
   8   1  -6  237.54    7.65
  -8   1   6  242.27    6.99
  -8  -1   5  297.80    8.61
  -8   1   5  298.66    8.56
  -8   1   5  299.38    8.20
   8  -1  -5  302.07    8.83
   8   1  -5  294.48    8.82
  -8   1   4   28.35    1.94
   8  -1  -4   28.05    2.18
   8   1  -4   28.97    2.14
  -8  -1   4   26.77    2.10
  -8   1   4   31.87    2.23
  -8   1   4   29.39    2.16
  -8  -1   4   29.09    2.18
   8  -1  -3    1.04    0.72
   8   1  -3    0.90    0.76
  -8   1   3   -0.13    0.71
  -8  -1   3   -0.13    0.71
  -8   1   3    0.39    0.69
  -8  -1   3   -0.13    0.76
   8  -1  -2    3.62    0.89
   8   1  -2    4.09    0.96
   8  -1  -2    3.52    0.90
   8   1  -2    4.84    0.98
  -8   1   2    2.11    0.85
  -8  -1   2    4.02    1.01
   8   1  -2    3.10    0.90
   8   1  -1    2.62    0.83
   8  -1  -1    2.90    0.86
  -8   1   1    4.19    1.01
  -8  -1   1    2.98    0.95
   8   1  -1    1.75    0.76
  -8   1   0   17.39    1.76
  -8  -1   0   14.81    1.67
   8  -1   0   16.96    1.70
   8   1   0   17.95    1.70
   8  -1   0   16.94    1.67
   8   1   0   18.23    1.81
  -8   1   0   14.63    1.26
  -8   1  -1    1.47    0.62
   8   1   1    1.46    0.73
   8  -1   1    1.23    0.76
   8   1   1    2.84    0.95
   8  -1   1    1.09    0.79
   8   1   1    2.35    0.92
  -8   1  -1    1.22    0.57
  -8   1  -1    2.47    0.90
  -8  -1  -1    1.93    0.91
  -8   1  -2   34.90    1.84
   8  -1   2   34.63    2.48
   8   1   2   30.68    2.45
   8   1   2   31.31    2.20
   8  -1   2   32.81    2.24
   8   1   2   34.41    2.54
  -8   1  -2   37.00    2.57
  -8  -1  -2   32.36    2.44
  -8   1  -2   36.50    2.24
  -8   1  -3   48.22    2.69
  -8   1  -3   49.31    2.20
   8  -1   3   49.76    2.83
   8   1   3   50.13    3.16
  -8   1  -3   47.19    3.00
  -8  -1  -3   45.72    3.02
   8   1   3   49.98    3.17
   8  -1   3   50.65    3.04
   8  -1   4  109.87    4.63
   8  -1   4  117.77    5.06
   8   1   4  118.15    5.16
  -8   1  -4  118.15    5.08
  -8  -1  -4  116.72    5.12
   8   1   4  119.34    5.22
  -8   1  -4  124.83    4.66
  -8   1  -5    8.60    1.21
   8   1   5    5.81    1.04
   8   1   5    7.90    1.43
   8  -1   5    8.14    1.44
  -8   1  -5    9.15    1.54
  -8  -1  -5    6.79    1.36
   8   1   6    4.14    0.95
   8  -1   6    4.21    0.91
   8   1   6    3.37    1.17
   8  -1   6    3.57    1.18
  -8   1  -6    3.81    1.22
  -8  -1  -6    3.20    1.09
   8  -1   7   42.05    2.47
   8   1   7   46.38    2.58
   8   1   7   50.96    3.46
   8  -1   7   49.74    3.40
  -8   1  -7   49.60    3.31
  -8  -1  -7   54.34    3.54
   8  -1   8  307.09    8.49
   8   1   8  296.10    8.46
   8   1   8  302.97   10.02
   8  -1   8  300.96    9.84
  -8   1  -8  307.49    9.91
  -8  -1  -8  320.45   10.15
   8   1   9  103.09    5.13
   8  -1   9   97.05    4.92
  -8   1  -9   96.04    4.89
  -8  -1  -9   93.40    5.00
   8  -1  10  137.81    4.87
   8   1  10  136.38    4.96
   8   1  10  138.72    6.26
   8  -1  10  133.30    6.06
  -8   1 -10  148.41    6.21
  -8  -1 -10  141.06    6.23
  -8   1 -11   77.44    4.36
  -8  -1 -11   72.22    4.37
   8  -1  11   75.69    3.32
   8   1  11   71.58    3.33
   8   1  12  535.81   14.79
   8  -1  12  553.16   14.79
  -8  -1 -12  524.26   13.24
  -8   1 -12  516.06   13.21
  -8   1 -12  520.78   14.65
  -8  -1 -12  550.59   15.03
   8   1  13   19.93    2.21
   8  -1  13   22.78    2.30
   8   1  14   18.22    2.05
   8  -1  14   21.33    2.11
   8  -1  15   46.39    2.86
   8   1  15   47.96    2.93
   8  -1  16   21.52    1.54
   8  -1  16   24.73    1.93
   8   1  16   27.50    2.00
   8   1  16   22.95    1.87
   8   1  17   63.36    2.68
   8   1  17   65.03    2.67
   8   1  18   45.98    1.88
  -8   2  21   82.91    2.90
  -8   2  20    1.43    0.60
   8  -2 -20    1.11    0.65
   8   2 -20    2.36    0.72
   8  -2 -19   -0.25    0.70
   8   2 -19    0.24    0.68
   8  -2 -18   16.51    1.77
   8   2 -18   14.64    1.67
   8  -2 -17    2.72    1.09
   8   2 -17    4.40    1.22
  -8  -2  16   49.88    2.74
  -8   2  16   52.34    2.77
   8   2 -16   43.37    2.69
   8  -2 -16   52.20    3.31
   8   2 -16   51.32    3.26
   8  -2 -15    1.08    0.98
   8   2 -15    1.61    0.97
   8   2 -15    1.32    0.73
   8  -2 -15    1.35    0.60
   8  -2 -14   30.50    2.65
   8   2 -14   30.61    2.59
   8   2 -14   28.35    2.19
  -8   2  14   29.78    2.16
  -8  -2  14   33.32    2.27
   8   2 -13  174.32    6.02
  -8   2  13  170.96    5.93
  -8  -2  13  175.08    6.00
  -8   2  13  174.23    5.90
  -8  -2  13  170.02    5.90
  -8   2  13  179.00    5.55
   8   2 -12   33.16    2.32
  -8  -2  12   35.94    2.35
  -8   2  12   32.11    2.22
  -8   2  12   32.11    2.02
  -8   2  12   31.69    2.24
  -8  -2  12   34.88    2.35
   8  -2 -11  167.04    6.40
   8   2 -11  153.71    6.24
  -8   2  11  157.29    5.49
  -8  -2  11  159.78    5.63
  -8   2  11  161.13    5.23
  -8   2  11  157.97    5.56
  -8  -2  11  166.74    5.71
   8  -2 -10  101.12    4.71
   8   2 -10   95.35    4.60
  -8   2  10   98.57    4.09
  -8  -2  10  107.14    4.28
  -8   2  10  100.13    3.90
  -8   2  10   99.79    4.12
  -8  -2  10   97.01    4.17
   8  -2  -9   84.19    4.11
   8   2  -9   81.70    4.05
  -8   2   9   74.23    3.52
  -8  -2   9   72.32    3.50
  -8  -2   8   85.43    3.87
  -8   2   8   91.41    3.88
  -8   2   8   91.10    3.85
   8  -2  -8  101.62    4.45
   8   2  -8   86.69    4.21
  -8   2   7   11.85    1.22
  -8  -2   7   13.58    1.49
  -8   2   7   17.67    1.65
  -8   2   7   15.70    1.57
   8  -2  -7   17.53    1.81
   8   2  -7   14.66    1.72
  -8   2   6   91.65    3.48
  -8   2   6   95.46    4.00
   8  -2  -6   96.84    4.26
   8   2  -6  101.91    4.34
  -8   2   6   96.21    4.00
  -8  -2   6   93.14    4.01
  -8   2   5  181.29    5.38
   8  -2  -5  194.70    6.43
   8   2  -5  192.59    6.37
  -8   2   5  183.86    5.68
  -8   2   5  181.99    6.09
  -8  -2   5  194.11    6.27
  -8   2   5  180.18    6.13
   8  -2  -4  169.62    5.84
   8   2  -4  167.20    5.83
  -8   2   4  164.76    5.68
  -8  -2   4  173.30    5.83
  -8   2   4  153.45    5.15
  -8   2   4  166.96    5.72
  -8   2   3  731.36   17.07
  -8   2   3  767.28   17.87
   8  -2  -3  762.31   17.73
   8   2  -3  758.99   17.68
  -8   2   3  751.91   17.71
  -8  -2   3  767.51   17.89
   8  -2  -3  743.16   17.78
   8   2  -3  715.66   17.65
  -8   2   3  740.98   17.67
  -8  -2   3  727.23   17.76
  -8   2   2  698.15   16.34
  -8   2   2  719.25   16.98
  -8  -2   2  720.33   17.10
   8  -2  -2  741.39   16.92
   8   2  -2  698.64   16.80
   8   2  -2  689.05   16.80
   8  -2  -2  691.31   16.84
  -8   2   2  710.68   16.96
  -8  -2   2  676.70   16.96
  -8   2   1    3.24    0.96
  -8  -2   1    5.14    1.06
   8   2  -1    3.59    1.12
   8   2  -1    4.67    0.99
   8  -2  -1    5.22    1.10
  -8   2   1    5.23    0.95
  -8   2   1    5.73    0.93
  -8  -2   0   13.62    1.61
  -8   2   0   17.23    1.77
  -8   2   0   17.27    1.70
   8   2   0   14.26    1.71
   8   2   0   16.19    1.57
   8  -2   0   17.87    1.65
  -8   2   0   15.31    1.37
  -8   2  -1    0.74    0.64
  -8  -2  -1    0.76    0.77
   8  -2   1    0.51    0.70
   8   2   1    0.32    0.70
  -8   2  -1    1.48    0.78
   8   2   1    0.47    0.64
   8  -2   1    0.95    0.66
  -8   2  -1    1.62    0.67
  -8   2  -2  221.44    6.32
  -8   2  -2  218.79    7.33
  -8  -2  -2  228.83    7.46
  -8   2  -2  222.97    7.14
   8   2   2  216.48    6.70
   8  -2   2  232.08    6.85
   8   2   2  216.94    7.60
   8  -2   2  214.40    7.02
   8   2   2  215.61    7.45
  -8   2  -3    2.57    0.84
   8   2   3    3.36    1.11
   8  -2   3    2.02    0.90
   8   2   3    2.10    0.97
  -8   2  -3    2.33    0.63
  -8   2  -3    2.49    0.95
  -8  -2  -3    3.41    1.07
  -8   2  -4  258.30    8.12
   8   2   4  251.70    7.44
   8   2   4  262.33    8.71
  -8   2  -4  254.49    8.29
  -8  -2  -4  270.51    8.61
   8   2   4  254.77    8.60
   8  -2   4  266.57    8.27
  -8   2  -5  101.72    4.54
   8   2   5  108.15    4.17
   8   2   5  107.90    5.10
   8  -2   5  102.45    4.68
  -8   2  -5  101.96    4.81
  -8  -2  -5  103.44    4.93
   8   2   5  103.97    4.97
  -8  -2  -6  449.56   12.94
  -8   2  -6  434.50   12.52
  -8   2  -6  448.85   12.24
   8  -2   6  448.97   11.34
   8   2   6  451.73   11.42
  -8   2  -6  452.23   11.10
   8  -2   6  457.98   12.60
   8   2   6  441.91   13.11
   8   2   6  459.93   13.05
  -8   2  -7  215.01    7.65
  -8  -2  -7  222.75    8.02
  -8   2  -7  213.95    7.34
   8  -2   7  223.22    6.56
   8   2   7  219.19    6.69
  -8   2  -7  203.92    6.18
   8   2   7  219.23    7.91
   8  -2   7  220.13    7.66
  -8   2  -8   27.77    2.32
   8  -2   8   26.01    2.40
  -8  -2  -8   29.65    2.76
  -8   2  -8   29.72    2.61
   8   2   8   29.59    2.71
  -8   2  -9  153.68    6.38
  -8  -2  -9  147.27    6.48
  -8   2  -9  148.80    5.82
  -8   2  -9  142.11    4.70
   8  -2   9  159.07    5.14
   8   2   9  159.41    5.36
   8  -2   9  165.24    6.50
   8   2   9  168.15    6.70
  -8   2 -10  295.29    9.67
  -8  -2 -10  291.02    9.99
   8  -2  10  308.86    8.21
   8   2  10  306.93    8.44
  -8  -2 -11   46.50    2.62
  -8   2 -11   52.08    2.77
   8  -2  11   53.40    3.46
   8   2  11   56.47    3.63
  -8   2 -11   44.13    2.92
  -8  -2 -11   48.83    3.44
  -8   2 -11   52.09    3.38
   8   2  12   16.15    2.02
  -8  -2 -12   16.35    2.01
  -8  -2 -12   13.95    1.43
  -8   2 -12   15.40    1.51
   8  -2  12   15.84    1.92
  -8   2 -13   -0.32    0.48
   8   2  13   -0.66    1.07
   8  -2  13   -0.63    0.89
   8   2  14   16.85    1.80
   8   2  14   12.28    1.69
   8  -2  14   14.33    1.64
   8   2  15   52.26    2.86
   8   2  15   55.28    3.05
   8  -2  15   52.01    2.80
   8   2  16    5.27    0.91
   8  -2  16    4.99    0.90
   8   2  16    4.04    0.94
   8  -2  17    3.58    0.66
   8   2  17    5.74    0.84
   8   2  18    5.20    0.58
  -8   3  20   70.25    2.66
   8  -3 -19    3.99    0.76
  -8   3  19    3.59    0.77
  -8   3  18   10.76    1.25
   8  -3 -18   12.91    1.35
   8  -3 -17    0.38    0.68
  -8   3  17    0.44    0.71
  -8   3  16  180.26    5.96
   8  -3 -16  178.19    6.22
   8   3 -15  278.87    8.13
  -8  -3  15  257.92    7.58
  -8   3  15  264.64    7.64
  -8   3  15  280.99    8.10
   8  -3 -15  279.02    8.52
   8   3 -15  271.76    8.47
   8   3 -14  333.12    9.49
  -8   3  14  337.20    9.50
   8  -3 -14  343.21   10.08
   8   3 -14  344.95   10.10
  -8   3  13    0.66    0.82
   8   3 -13    1.04    0.71
  -8   3  13    0.98    0.68
   8  -3 -13    0.49    0.70
   8   3 -13    1.14    0.83
  -8   3  12   20.06    1.71
  -8  -3  12   21.34    1.76
  -8   3  12   20.70    1.69
  -8   3  12   22.50    1.94
   8   3 -12   19.99    1.78
   8   3 -12   19.45    2.04
   8  -3 -12   20.92    2.05
  -8   3  12   22.69    1.84
  -8  -3  12   22.32    1.81
   8   3 -11   11.84    1.41
  -8   3  11   15.67    1.54
  -8  -3  11   15.40    1.52
  -8   3  11   15.24    1.50
  -8  -3  11   13.93    1.45
  -8   3  11   15.28    1.48
  -8  -3  10  196.27    6.24
  -8   3  10  194.30    6.17
  -8   3  10  186.84    6.26
  -8   3  10  191.73    6.22
   8   3 -10  195.70    6.37
   8  -3 -10  196.37    6.82
   8   3 -10  199.66    6.94
  -8   3  10  204.73    6.31
  -8  -3  10  197.46    6.25
  -8   3   9    2.51    0.80
  -8  -3   9    2.42    0.80
   8   3  -9    1.99    0.78
   8  -3  -9    2.11    0.90
   8   3  -9    2.75    1.00
  -8   3   9    1.31    0.74
  -8   3   9    2.68    0.83
  -8  -3   9    2.12    0.80
  -8   3   8  195.31    6.34
  -8  -3   8  205.64    6.42
   8  -3  -8  203.79    6.91
   8   3  -8  202.80    6.94
  -8   3   8  219.15    6.57
  -8   3   8  206.64    6.46
  -8  -3   8  213.66    6.56
  -8   3   8  218.83    6.90
  -8   3   7   27.81    2.18
  -8   3   7   28.40    1.96
   8  -3  -7   25.46    2.09
   8   3  -7   25.79    2.16
  -8  -3   7   27.44    1.98
  -8   3   7   25.17    1.92
  -8   3   6   48.45    2.51
  -8   3   6   49.47    2.66
  -8  -3   6   47.12    2.65
  -8   3   6   45.52    2.81
   8  -3  -6   42.73    2.68
   8   3  -6   46.65    2.76
  -8  -3   5    4.08    0.92
  -8   3   5    2.84    0.85
  -8   3   5    2.99    0.74
  -8   3   5    2.72    0.80
  -8   3   5    3.22    0.92
   8  -3  -5    2.84    0.85
   8   3  -5    2.48    0.86
  -8   3   4  154.64    5.37
  -8   3   4  152.20    5.69
   8  -3  -4  148.03    5.36
   8   3  -4  165.10    5.53
   8  -3  -4  152.20    5.46
   8   3  -4  154.46    5.53
  -8   3   4  158.92    5.44
  -8  -3   4  158.92    5.46
  -8   3   4  153.13    4.86
  -8   3   3   77.64    3.54
  -8   3   3   81.70    3.92
   8   3  -3   72.03    3.44
   8  -3  -3   76.62    3.49
  -8  -3   3   76.76    3.58
  -8   3   3   78.02    3.55
  -8   3   3   74.28    3.42
  -8   3   3   74.40    2.97
  -8   3   2   96.61    4.08
  -8   3   2  100.49    3.97
   8   3  -2   89.99    3.90
   8  -3  -2   94.87    3.94
  -8   3   2   96.75    4.07
  -8  -3   2   98.95    4.14
  -8   3   1  214.91    6.71
  -8  -3   1  210.02    6.75
  -8   3   1  210.80    6.69
  -8  -3   1  203.74    6.70
  -8   3   1  196.16    6.57
   8   3  -1  193.62    6.35
   8  -3  -1  205.45    6.41
  -8   3   1  205.71    6.40
   8   3  -1  198.02    7.10
  -8   3   0   15.37    1.63
  -8  -3   0   14.26    1.63
   8   3   0   14.32    1.43
   8  -3   0   15.05    1.46
  -8   3   0   12.53    1.63
  -8   3   0   15.92    1.56
   8   3   0   16.48    1.95
   8   3   1  367.18   10.85
  -8   3  -1  375.10   10.62
  -8   3  -1  384.28    9.75
  -8   3  -1  349.20   10.11
  -8  -3  -1  358.82   10.34
  -8   3  -2  368.01   10.35
  -8  -3  -2  369.02   10.45
   8   3   2  360.68   10.85
  -8   3  -2  364.80   10.50
  -8   3  -2  357.07    9.46
   8   3   2  350.33    9.41
  -8   3  -3   30.64    2.37
  -8  -3  -3   26.87    2.31
  -8   3  -3   28.60    2.38
  -8   3  -3   28.84    1.90
   8   3   3   31.19    2.02
   8   3   3   30.03    2.61
  -8   3  -4   50.83    3.26
   8   3   4   49.93    3.51
   8   3   4   50.36    2.63
  -8   3  -4   46.92    3.01
  -8  -3  -4   52.58    3.28
  -8   3  -5  667.49   15.54
   8   3   5  657.89   17.02
  -8   3  -5  662.16   16.78
   8   3   5  667.81   17.58
   8  -3   5  652.33   15.27
   8   3   5  665.58   15.47
  -8   3  -5  646.80   16.53
  -8  -3  -5  629.03   16.71
  -8   3  -6  634.38   16.36
  -8   3  -6  606.15   16.07
  -8  -3  -6  629.21   16.41
   8   3   6  639.31   16.60
   8   3   6  669.00   17.28
  -8   3  -7  102.17    4.81
  -8   3  -7  108.30    4.87
  -8  -3  -7  110.99    5.08
   8   3   7  101.73    5.24
   8   3   7  109.95    5.18
   8   3   8   12.50    1.83
   8   3   8   10.05    1.73
  -8   3  -8   11.22    1.66
   8   3   8   12.36    1.34
  -8   3  -8   12.52    1.66
  -8  -3  -8   11.01    1.68
  -8   3  -8   13.55    1.36
  -8  -3  -9   -0.19    0.79
  -8   3  -9    0.67    0.75
  -8   3  -9    0.48    0.55
   8   3   9    0.62    0.97
  -8  -3 -10  164.23    5.39
  -8   3 -10  170.36    5.53
  -8   3 -10  169.14    6.33
  -8   3 -10  167.52    6.34
  -8  -3 -10  163.85    6.50
   8   3  10  182.71    7.15
   8  -3  10  165.21    6.15
   8   3  10  177.23    6.65
  -8   3 -11   12.67    1.60
   8   3  11   15.29    1.82
   8  -3  11   15.58    1.72
   8   3  11   14.87    2.02
  -8   3 -12    8.00    1.27
  -8   3 -12   11.57    1.22
   8   3  12   13.40    1.68
   8  -3  12   11.42    1.50
   8   3  13    0.26    0.69
   8  -3  13    0.12    0.59
   8   3  13   -0.79    1.02
  -8   3 -13    0.25    0.54
  -8   3 -13    0.46    0.65
   8  -3  14   64.29    2.88
   8   3  14   66.68    3.38
  -8   3 -14   62.67    2.43
   8  -3  15   10.40    1.03
   8   3  15   12.41    1.41
  -8   3 -15    8.26    0.86
   8   3  16    7.19    0.95
   8   3  17    1.69    0.46
   8   4 -20   26.41    1.36
  -8   4  19   43.84    1.98
  -8   4  18  101.65    3.59
  -8   4  17   58.23    2.74
  -8   4  16   15.83    1.48
  -8   4  15    4.15    0.97
  -8   4  14    4.90    1.03
  -8   4  13    4.58    0.96
   8   4 -13    6.17    1.07
  -8   4  13    6.76    1.15
  -8   4  12   38.16    2.49
   8   4 -12   33.75    2.28
  -8   4  12   38.06    2.32
  -8   4  11   14.22    1.55
   8   4 -11   13.06    1.43
  -8   4  11   16.09    1.61
  -8   4  10   76.42    3.55
  -8   4  10   70.64    3.45
   8   4 -10   73.64    3.36
  -8   4   9    1.29    0.71
   8   4  -9    2.49    0.73
   8   4  -8    1.83    0.64
   8   4  -7    2.57    0.70
  -8   4   7    3.18    0.92
  -8   4   7    3.54    0.97
  -8   4   6    4.76    0.94
  -8   4   6    5.78    1.15
  -8   4   6    6.21    1.18
  -8   4   5   33.89    2.40
  -8   4   5   28.36    2.32
  -8   4   5   33.17    2.12
  -8   4   5   29.17    2.20
  -8   4   4  745.31   18.02
  -8   4   4  731.31   18.33
  -8   4   4  759.40   17.20
  -8   4   4  754.46   17.80
  -8   4   3  208.15    6.21
  -8   4   3  201.84    6.91
  -8   4   3  214.82    7.30
  -8   4   2  198.02    5.90
  -8   4   2  208.92    6.89
  -8   4   2  201.13    7.16
  -8   4   2  208.25    6.59
  -8   4   1   22.65    2.04
  -8   4   1   23.12    1.90
  -8   4   0 1443.09   33.21
  -8   4   0 1477.86   32.93
  -8   4   0 1524.62   32.23
   8   4   1   14.89    1.94
  -8   4  -1   12.15    1.72
  -8   4  -1   11.73    1.41
   8   4   2  508.26   14.09
  -8   4  -2  509.99   13.87
  -8   4  -2  505.87   12.61
  -8   4  -3   12.10    1.72
   8   4   3   12.09    1.76
   8   4   4  399.60   11.90
  -8   4  -4  393.89   11.58
   8   4   5    3.23    0.76
  -8   4  -5    1.15    0.75
   8   4   5    1.76    1.10
  -8   4  -5    1.08    0.92
   8   4   6   10.13    1.12
  -8   4  -6   10.53    1.32
   8   4   6    9.70    1.70
  -8   4  -7    3.29    0.88
   8   4   7    3.75    1.24
  -8   4  -8   79.92    3.40
  -8   4  -8   78.44    4.14
   8   4   8   85.96    4.56
  -8   4  -9   32.65    1.98
  -8   4  -9   29.01    2.48
   8   4   9   32.49    2.76
  -8   4 -10   22.96    2.10
  -8   4 -11   22.34    1.69
   8   4  11   20.19    2.11
  -8   4 -11   21.24    1.95
   8   4  12    6.21    1.23
  -8   4 -12    5.04    1.04
  -8   4 -12    7.90    1.04
  -8   4 -13   11.55    1.29
  -8   4 -13   13.91    1.19
   8   4  13   14.90    1.56
  -8   4 -14   24.04    1.59
  -8   4 -14   28.91    1.49
   8   4  14   27.76    1.86
   8   4  15    3.50    0.70
   8   4  16    5.51    0.60
   8   5 -18   26.80    1.41
  -8   5  17    9.99    0.98
   8   5 -17    9.61    0.95
  -8   5  16   -0.16    0.58
  -8   5  15    1.12    0.68
  -8   5  14    2.56    0.77
  -8   5  13   27.08    1.92
  -8   5  13   26.35    1.81
  -8   5  13   27.52    1.84
  -8   5  12   32.07    2.17
  -8   5  12   33.76    2.11
  -8   5  11  145.52    5.17
  -8   5  11  137.94    4.93
  -8   5  11  145.82    5.07
  -8   5  10   37.47    2.39
  -8   5  10   40.61    2.50
  -8   5  10   41.72    2.49
  -8   5   9   47.23    2.72
  -8   5   9   48.69    2.72
  -8   5   9   43.82    2.66
  -8   5   8  152.33    5.41
  -8   5   8  147.98    5.30
  -8   5   8  153.40    5.49
  -8   5   7   31.36    2.16
  -8   5   7   35.19    2.35
  -8   5   6    0.93    0.69
  -8   5   6   -0.15    0.75
  -8   5   6    0.89    0.74
  -8   5   5  300.87    8.60
  -8   5   5  292.47    8.78
  -8   5   5  297.85    8.29
  -8   5   5  299.51    9.06
  -8   5   4   53.25    2.98
  -8   5   4   54.47    3.15
  -8   5   4   57.14    3.30
  -8   5   4   58.77    2.86
  -8   5   3    0.13    0.70
  -8   5   3   -0.15    0.73
  -8   5   3   -0.49    0.88
  -8   5   3    0.11    0.58
  -8   5   2   28.00    2.14
  -8   5   2   30.58    2.40
  -8   5   2   33.30    2.60
  -8   5   2   29.79    1.91
  -8   5   1   19.60    1.73
  -8   5   1   18.60    1.91
  -8   5   1   18.94    2.06
  -8   5   1   15.75    1.39
  -8   5   0   27.54    2.30
  -8   5   0   25.36    1.95
  -8   5  -1  254.93    7.49
  -8   5  -1  250.13    8.27
  -8   5  -2   40.03    2.42
  -8   5  -3    0.23    0.63
  -8   5  -4   65.64    3.17
   8   5   4   65.85    3.76
  -8   5  -5  177.34    5.78
   8   5   5  179.78    6.69
  -8   5  -5  174.14    6.73
  -8   5  -6   28.51    1.98
   8   5   6   25.17    2.30
  -8   5  -6   25.78    2.38
  -8   5  -7   42.95    2.37
  -8   5  -7   35.99    2.73
  -8   5  -8   18.42    1.51
  -8   5  -8   18.26    1.90
  -8   5  -9  284.43    7.96
   8   5   9  288.26    8.73
  -8   5  -9  294.91    8.80
   8   5  10  143.26    5.32
  -8   5 -10  138.42    5.27
  -8   5 -10  153.82    4.85
   8   5  11    2.15    0.81
  -8   5 -11    1.16    0.76
  -8   5 -11    2.94    0.77
   8   5  12    8.35    1.08
  -8   5 -12    8.97    0.97
  -8   5 -12    8.36    1.09
  -8   5 -13   11.23    0.91
  -8   5 -13   10.76    1.04
  -8   6  15   24.32    1.42
  -8   6  14   47.89    2.18
  -8   6  13    8.43    1.00
  -8   6  12   35.14    2.00
  -8   6  12   37.07    2.08
  -8   6  11   73.63    3.10
  -8   6  11   69.62    3.04
  -8   6  10  513.13   12.30
  -8   6  10  492.68   12.22
  -8   6   9   27.07    1.89
  -8   6   9   24.12    1.73
  -8   6   8  206.83    6.25
  -8   6   8  200.88    6.08
  -8   6   7   99.91    3.90
  -8   6   7   99.41    3.87
  -8   6   6   47.91    2.73
  -8   6   6   40.35    2.37
  -8   6   6   44.55    2.44
  -8   6   5  193.65    6.46
  -8   6   5  199.33    5.80
  -8   6   5  194.72    5.99
  -8   6   5  187.11    5.99
  -8   6   4    2.45    0.81
  -8   6   4    2.37    0.91
  -8   6   4    3.41    0.83
  -8   6   4    2.52    0.82
  -8   6   3   15.31    1.65
  -8   6   3   11.79    1.56
  -8   6   3   16.15    1.42
  -8   6   3   15.01    1.39
  -8   6   2    1.59    0.77
  -8   6   2    3.40    1.00
  -8   6   2    2.76    0.75
  -8   6   2    1.50    0.61
  -8   6   1   98.53    4.39
  -8   6   1  102.06    4.46
  -8   6   1   99.98    3.85
  -8   6   1   93.27    3.53
  -8   6   0   26.09    2.21
  -8   6   0   26.25    2.25
  -8   6   0   26.86    1.88
  -8   6   0   29.17    1.74
  -8   6  -1   13.98    1.63
  -8   6  -1   11.47    1.56
  -8   6  -1   12.95    1.33
  -8   6  -1   11.82    1.09
  -8   6  -2    7.34    1.24
  -8   6  -2    8.53    1.42
  -8   6  -2   11.72    1.25
  -8   6  -3    0.30    0.82
  -8   6  -3   -0.46    0.94
  -8   6  -3    0.10    0.65
  -8   6  -4   -0.44    0.69
  -8   6  -4   -0.20    0.68
  -8   6  -5   27.77    2.27
  -8   6  -5   28.34    2.28
  -8   6  -5   30.74    1.97
  -8   6  -6   40.91    2.71
  -8   6  -6   42.53    2.69
  -8   6  -6   42.40    2.31
  -8   6  -7  100.14    4.28
  -8   6  -7  102.88    4.25
  -8   6  -7  106.09    3.83
  -8   6  -8   73.31    3.37
  -8   6  -8   74.07    3.45
  -8   6  -8   74.16    3.01
  -8   6  -9    3.36    0.90
  -8   6  -9    2.56    0.78
  -8   6  -9    3.27    0.70
  -8   6 -10   79.15    3.21
  -8   6 -10   74.29    3.08
  -8   6 -10   81.36    2.91
  -8   6 -11   29.85    1.67
  -8   6 -11   31.42    1.54
  -8   6 -12    0.37    0.38
  -8   7  12    0.33    0.42
  -8   7  11   81.81    2.85
  -8   7  10   87.63    3.14
  -8   7  10   97.60    3.26
  -8   7   9    0.37    0.51
  -8   7   9   -0.23    0.61
  -8   7   8    1.00    0.57
  -8   7   8    0.82    0.58
  -8   7   7   20.30    1.44
  -8   7   7   17.52    1.43
  -8   7   6    1.03    0.57
  -8   7   6    0.46    0.66
  -8   7   5   64.70    2.67
  -8   7   5   62.93    2.87
  -8   7   4   32.20    1.81
  -8   7   4   31.54    1.99
  -8   7   3  114.09    3.80
  -8   7   3  120.16    4.23
  -8   7   2    3.27    0.66
  -8   7   2    2.59    0.75
  -8   7   1    4.67    0.74
  -8   7   1    5.20    1.02
  -8   7   1    5.48    0.96
  -8   7   0   20.22    1.66
  -8   7   0   20.45    1.72
  -8   7   0   23.41    1.51
  -8   7   0   20.74    1.29
  -8   7  -1   38.65    2.34
  -8   7  -1   34.51    2.12
  -8   7  -1   34.30    1.86
  -8   7  -1   32.18    1.58
  -8   7  -2    0.33    0.61
  -8   7  -2    0.41    0.61
  -8   7  -2    0.61    0.51
  -8   7  -3    1.94    0.76
  -8   7  -3    1.98    0.70
  -8   7  -4    0.92    0.68
  -8   7  -4    0.09    0.48
  -8   7  -5   11.40    1.23
  -8   7  -5   12.03    1.16
  -8   7  -6    1.84    0.63
  -8   7  -6    2.65    0.68
  -8   7  -7   11.21    1.10
  -8   7  -8    1.85    0.54
  -8   7  -9   18.78    1.14
   9   0 -21  100.19    3.54
   9   0 -20   -0.62    0.68
   9   0 -19  125.70    4.80
   9   0 -18   -0.44    0.98
   9   0 -17  192.65    6.97
   9   0 -16   -0.35    0.86
   9   0 -16   -0.57    0.70
   9   0 -15  424.39   12.37
  -9   0  15  424.14   11.15
   9   0 -15  412.28   11.00
   9   0 -14    0.39    0.98
   9   0 -14    0.88    0.76
  -9   0  14    0.13    0.83
  -9   0  13  256.80    7.96
   9   0 -13  273.23    9.03
  -9   0  13  250.11    7.85
  -9   0  12    0.14    0.77
  -9   0  12   -0.41    0.82
  -9   0  11  272.05    8.36
  -9   0  11  277.74    8.33
   9   0 -10    1.11    0.82
  -9   0  10    0.70    0.86
  -9   0   9   51.33    3.04
   9   0  -9   58.62    3.56
   9   0  -8   -0.35    0.84
  -9   0   8   -0.14    0.77
  -9   0   7   37.21    2.53
   9   0  -7   38.16    2.76
   9   0  -6    0.32    0.85
  -9   0   6    0.14    0.78
  -9   0   5   61.97    3.40
   9   0  -5   64.59    3.53
   9   0  -4    0.15    0.76
  -9   0   4    0.29    0.76
   9   0  -3   41.33    2.76
   9   0  -3   37.50    2.74
  -9   0   3   48.19    2.94
  -9   0   3   42.52    2.82
   9   0  -2    0.29    0.81
  -9   0   2   -0.16    0.79
  -9   0   1   53.84    2.42
   9   0  -1   50.76    3.05
  -9   0   1   54.22    3.26
   9   0   0   -0.28    0.77
  -9   0   0    1.33    1.01
   9   0   0   -0.28    0.68
   9   0   1    8.56    1.30
  -9   0  -1    7.01    1.44
   9   0   1    9.33    1.38
   9   0   2    0.13    0.81
  -9   0  -2    0.88    0.83
   9   0   2    0.51    0.89
   9   0   2    0.15    0.70
  -9   0  -3  179.36    6.83
   9   0   3  181.83    6.76
   9   0   3  176.66    6.49
  -9   0  -4    0.19    0.80
   9   0   4    0.18    0.85
   9   0   4    0.17    0.74
  -9   0  -5  158.87    6.45
   9   0   5  146.66    6.06
   9   0   5  152.47    6.40
   9   0   5  162.43    5.53
  -9   0  -6    0.40    0.88
   9   0   6    0.20    0.99
   9   0   6    0.18    0.77
  -9   0  -7  102.91    5.12
   9   0   7   97.75    5.01
   9   0   7  108.98    5.04
   9   0   8    0.12    0.69
  -9   0  -8    0.82    1.08
   9   0   8   -0.37    0.84
   9   0   8    0.20    0.94
   9   0   9    6.86    1.12
  -9   0  -9    6.16    1.48
   9   0   9    5.32    1.28
   9   0  10    0.88    0.77
  -9   0 -10   -0.40    1.04
   9   0  10   -0.54    1.05
   9   0  10   -0.20    1.03
   9   0  11   59.62    3.70
  -9   0 -11   60.92    3.78
  -9   0 -11   61.81    3.06
   9   0  12    0.15    0.81
   9   0  12   -0.34    1.00
   9   0  13  136.88    5.19
   9   0  13  138.15    5.44
   9   0  14    1.31    0.87
   9   0  14    1.01    0.72
   9   0  15   31.67    1.89
   9   0  15   36.59    2.24
   9   0  16    0.08    0.55
   9   0  16    0.22    0.45
   9   1 -20  100.25    3.77
  -9   1  20   94.37    3.29
   9  -1 -19  116.36    4.50
   9   1 -19  112.60    4.39
   9  -1 -18   98.99    4.31
   9   1 -18   89.47    4.13
   9  -1 -17  108.08    4.82
   9   1 -17  105.81    4.76
   9   1 -16   38.98    2.40
   9  -1 -16   41.61    2.95
   9   1 -16   44.17    3.05
   9   1 -15   46.53    2.76
   9  -1 -15   44.17    2.55
   9  -1 -15   51.43    3.45
   9   1 -15   54.37    3.46
  -9  -1  15   55.97    2.98
  -9   1  15   54.25    2.90
   9   1 -14  624.56   15.81
  -9   1  14  640.83   15.80
  -9  -1  14  663.13   15.96
   9  -1 -14  693.62   17.36
   9   1 -14  659.61   17.17
  -9   1  13   12.77    1.55
  -9  -1  13   11.64    1.52
   9  -1 -13   12.87    1.82
   9   1 -13   10.52    1.73
  -9  -1  13   13.54    1.63
  -9   1  13   10.50    1.46
  -9   1  12  272.96    8.35
  -9  -1  12  283.49    8.47
  -9  -1  12  278.25    8.38
  -9   1  12  286.58    8.39
  -9   1  11   77.63    3.69
  -9  -1  11   77.23    3.77
  -9   1  11   76.01    3.68
  -9  -1  11   77.26    3.73
  -9   1  10  153.39    5.61
  -9  -1  10  159.07    5.75
   9  -1 -10  156.87    6.36
   9   1 -10  158.86    6.39
  -9   1  10  161.49    5.76
  -9  -1  10  160.49    5.81
   9  -1  -9   30.56    2.55
   9   1  -9   32.04    2.69
  -9   1   9   33.69    2.39
  -9  -1   9   35.37    2.44
   9  -1  -8  189.15    6.95
   9   1  -8  187.99    6.86
  -9   1   8  189.19    6.41
  -9  -1   8  182.07    6.35
   9  -1  -7    2.66    1.07
   9   1  -7    2.15    1.05
  -9   1   7    1.68    0.92
  -9  -1   7    1.00    0.78
  -9   1   6  133.34    5.30
  -9  -1   6  137.79    5.32
  -9   1   6  139.00    4.87
   9  -1  -6  140.51    5.62
   9   1  -6  138.83    5.54
  -9   1   5   49.56    2.95
  -9  -1   5   46.57    2.93
   9  -1  -5   44.60    2.91
   9   1  -5   39.49    2.80
  -9   1   5   39.64    2.42
  -9   1   4   10.83    1.29
  -9  -1   4   11.27    1.56
  -9   1   4   13.42    1.67
   9  -1  -4   11.28    1.52
   9   1  -4    9.99    1.44
  -9   1   3  508.36   13.25
  -9  -1   3  485.83   13.17
  -9   1   3  503.36   12.68
   9  -1  -3  510.02   13.29
   9   1  -3  489.65   13.15
   9   1  -3  506.52   13.15
   9  -1  -3  511.33   13.27
  -9   1   3  485.18   13.11
  -9  -1   3  513.91   13.30
   9  -1  -2   50.90    3.07
   9   1  -2   51.00    3.05
  -9   1   2   56.62    3.26
  -9  -1   2   53.53    3.20
  -9   1   2   52.14    2.86
  -9   1   2   49.51    3.12
  -9  -1   2   51.31    3.15
  -9   1   1   22.34    2.06
  -9  -1   1   27.55    2.32
   9   1  -1   26.28    2.11
   9  -1  -1   23.71    2.07
   9   1  -1   22.94    2.11
  -9   1   1   23.53    1.68
  -9   1   0    0.99    0.85
  -9  -1   0    0.84    0.79
   9   1   0    0.42    0.76
   9  -1   0    0.85    0.77
   9   1   0   -0.31    0.86
  -9   1   0    0.09    0.51
  -9   1  -1    8.97    1.49
  -9  -1  -1    9.88    1.57
   9   1   1   11.36    1.44
   9  -1   1   10.54    1.38
   9   1   1   12.66    1.66
  -9   1  -1   11.74    1.17
  -9   1  -2  133.53    4.37
   9  -1   2  145.09    5.71
   9   1   2  141.59    5.80
   9   1   2  140.31    5.22
   9  -1   2  150.52    5.36
   9   1   2  141.11    5.74
  -9   1  -2  137.99    5.72
  -9  -1  -2  134.88    5.75
   9   1   3    9.24    1.62
   9  -1   3    7.07    1.43
   9   1   3    7.55    1.36
  -9   1  -3    5.33    1.24
  -9  -1  -3    6.40    1.39
  -9   1  -4   79.06    4.18
  -9  -1  -4   75.90    4.18
   9   1   4   70.35    4.05
   9  -1   4   74.66    4.04
   9   1   4   77.19    4.19
   9  -1   5   56.52    2.92
   9   1   5   51.50    2.82
  -9   1  -5   47.75    3.35
  -9  -1  -5   54.61    3.66
   9   1   5   50.33    3.46
   9  -1   5   51.67    3.37
   9   1   5   56.97    3.68
   9   1   6    5.16    1.43
   9  -1   6    4.70    1.26
   9   1   6    8.10    1.61
  -9   1  -6    5.21    1.29
  -9  -1  -6    6.44    1.45
  -9   1  -7   40.72    3.04
  -9  -1  -7   38.88    3.09
   9   1   7   40.18    3.15
   9  -1   7   31.86    2.79
   9  -1   7   37.78    2.69
   9   1   7   36.15    3.00
   9  -1   8    1.37    0.67
   9   1   8    1.88    0.79
   9   1   8    2.77    1.21
   9   1   8    1.62    1.09
   9  -1   8    2.74    0.92
  -9   1  -8    1.58    1.13
  -9  -1  -8    2.29    1.20
   9  -1   9    2.09    0.78
   9   1   9    2.50    0.83
   9   1   9    2.15    1.01
   9  -1   9    1.59    0.88
  -9   1  -9    1.77    0.98
  -9  -1  -9    2.69    1.13
   9  -1  10    1.57    0.69
   9   1  10    1.31    0.76
  -9   1 -10    1.54    0.85
  -9  -1 -10    0.81    0.96
   9   1  10   -0.38    1.02
   9   1  10    0.39    0.99
   9  -1  10    0.37    1.01
   9  -1  10    0.92    0.72
  -9  -1 -11   77.16    3.47
  -9   1 -11   75.29    3.46
   9  -1  11   82.99    3.92
   9  -1  11   84.00    4.30
   9   1  11   81.27    4.40
   9  -1  12   17.17    1.68
   9   1  12   17.48    1.90
   9  -1  12   17.31    1.90
   9   1  12   18.77    2.04
   9  -1  13   49.33    2.59
   9   1  13   47.53    2.95
   9   1  13   50.49    3.09
   9  -1  13   54.24    3.09
   9   1  14    8.15    1.27
   9  -1  14    8.18    1.25
   9  -1  14    7.65    0.96
   9   1  14    7.25    1.19
   9   1  15   56.43    2.61
   9   1  15   55.47    2.69
   9  -1  15   57.90    2.66
   9   1  16   46.39    2.11
   9  -1  16   50.27    2.19
   9   1  16   49.49    2.22
  -9   2  20   21.11    1.32
  -9   2  19    1.06    0.60
   9  -2 -19    0.79    0.62
   9   2 -19    0.96    0.63
   9  -2 -18   69.31    3.32
   9   2 -18   70.10    3.27
  -9   2  18   64.14    2.85
  -9   2  17   -0.10    0.62
   9  -2 -17   -0.14    0.74
   9   2 -17    0.68    0.70
   9  -2 -16  120.06    5.04
   9   2 -16  116.52    4.97
   9  -2 -15   19.25    2.07
   9   2 -15   20.10    2.05
   9   2 -15   21.97    1.84
  -9  -2  14   42.96    2.58
  -9   2  14   43.88    2.59
   9  -2 -14   42.89    3.09
   9   2 -14   47.65    3.18
   9   2 -14   45.07    2.67
  -9   2  13   28.53    2.08
  -9  -2  13   26.74    2.04
   9  -2 -13   24.78    2.35
   9   2 -13   25.93    2.43
   9   2 -13   24.29    2.03
   9   2 -12  154.25    5.71
  -9   2  12  166.90    5.26
   9  -2 -12  171.56    6.56
   9   2 -12  180.99    6.69
  -9   2  12  167.58    5.82
  -9  -2  12  168.42    5.88
  -9   2  12  169.33    5.79
  -9  -2  12  165.65    5.79
  -9   2  11   47.73    2.85
  -9  -2  11   56.01    3.06
  -9   2  11   51.62    2.59
  -9  -2  11   49.63    2.89
  -9   2  11   53.80    2.95
  -9   2  10  151.87    5.48
  -9  -2  10  157.05    5.59
  -9   2  10  147.85    4.98
  -9  -2  10  142.08    5.33
  -9   2  10  145.89    5.35
  -9   2   9  226.81    6.75
  -9   2   9  224.53    7.15
  -9  -2   9  223.52    7.24
   9  -2  -9  225.68    7.79
   9   2  -9  234.70    7.89
  -9   2   9  221.33    6.68
  -9   2   8  379.13   10.42
  -9  -2   8  378.42   10.56
   9  -2  -8  381.51   11.02
   9   2  -8  389.03   11.06
  -9   2   8  378.56    9.80
  -9   2   7   17.72    1.69
  -9   2   7   17.94    1.75
  -9  -2   7   14.19    1.62
   9  -2  -7   14.83    1.81
   9   2  -7   18.49    1.95
  -9   2   6  728.59   17.63
  -9  -2   6  745.05   17.72
  -9   2   6  717.46   17.46
   9  -2  -6  741.94   18.09
   9   2  -6  728.17   17.95
  -9   2   5  144.69    5.46
  -9  -2   5  153.25    5.66
  -9   2   5  154.13    5.49
   9  -2  -5  147.11    5.66
   9   2  -5  147.63    5.71
   9  -2  -4  707.67   16.84
   9   2  -4  674.54   16.74
  -9   2   4  680.21   16.56
  -9   2   4  687.30   16.71
  -9  -2   4  666.38   16.66
   9  -2  -4  664.32   16.80
   9   2  -4  672.09   16.83
  -9   2   3    1.54    0.83
   9   2  -3    1.31    0.87
   9  -2  -3    1.17    0.85
  -9  -2   3    1.94    0.92
  -9   2   3    0.58    0.74
  -9   2   2    0.30    0.84
  -9  -2   2    0.15    0.78
  -9   2   2   -0.30    0.81
  -9  -2   2    0.16    0.69
   9   2  -2   -0.14    0.76
   9  -2  -2   -0.14    0.85
  -9   2   2    1.13    0.73
  -9   2   2    0.54    0.67
  -9   2   2    1.73    0.86
  -9  -2   1   52.54    3.25
  -9   2   1   55.49    3.21
   9   2  -1   54.42    3.05
   9  -2  -1   58.40    3.13
  -9   2   1   51.11    2.69
  -9   2   1   55.09    2.76
  -9   2   1   54.29    3.19
  -9  -2   1   53.61    3.32
  -9   2   0   34.01    2.53
  -9  -2   0   32.45    2.59
   9   2   0   35.91    2.42
   9  -2   0   35.88    2.43
  -9   2   0   35.54    2.27
  -9   2   0   39.63    2.24
   9   2   0   38.04    2.78
  -9   2  -1    2.65    0.94
  -9  -2  -1    1.20    0.94
   9   2   1    1.55    0.76
   9  -2   1    0.66    0.64
  -9   2  -1    1.32    0.65
   9   2   1    2.11    1.10
  -9   2  -2   52.78    3.06
   9   2   2   52.23    3.39
  -9   2  -2   54.32    3.35
  -9  -2  -2   52.20    3.38
  -9   2  -2   53.89    2.60
  -9   2  -3    0.59    0.73
  -9   2  -3   -0.17    0.92
  -9  -2  -3    0.74    0.86
   9  -2   3   -0.15    0.69
   9   2   3    0.37    0.95
  -9   2  -4   98.94    4.68
  -9  -2  -4   91.35    4.69
  -9   2  -4   91.92    4.28
   9  -2   4  100.56    4.58
   9   2   4   82.97    4.56
   9   2   4   95.63    3.96
   9   2   4  100.33    4.95
  -9   2  -5    5.32    1.14
   9   2   5    7.12    1.53
   9  -2   5    6.55    1.33
   9   2   5    4.75    1.26
  -9   2  -5    5.05    1.28
  -9  -2  -5    5.01    1.40
  -9   2  -6  110.38    4.74
  -9   2  -6  108.37    5.08
  -9  -2  -6  116.54    5.37
   9   2   6  104.96    5.25
   9  -2   6  112.01    5.04
   9   2   6  115.07    5.38
  -9   2  -7   62.58    3.77
  -9  -2  -7   72.24    4.19
   9  -2   7   69.28    3.14
   9   2   7   60.63    3.10
  -9   2  -7   65.02    2.85
   9   2   7   65.41    4.02
   9   2   7   66.37    3.99
  -9   2  -8  190.43    5.64
   9   2   8  196.19    6.15
   9  -2   8  198.62    6.04
  -9   2  -8  198.49    7.25
  -9  -2  -8  186.59    7.34
   9   2   8  209.17    7.76
   9  -2   9   -0.20    0.61
   9   2   9    0.76    0.67
   9   2   9   -0.19    1.08
   9  -2   9    1.03    0.87
   9   2   9    0.99    1.04
  -9   2  -9    0.72    0.91
  -9  -2  -9   -0.20    0.78
  -9  -2 -10   11.47    1.28
  -9   2 -10   10.29    1.26
  -9   2 -10   10.18    1.57
  -9  -2 -10   11.59    1.72
   9   2  10   11.80    1.76
   9  -2  10   10.88    1.59
   9   2  10   12.69    1.88
   9  -2  10   11.93    1.21
   9  -2  11  112.46    4.80
   9   2  11  103.57    4.82
   9   2  12   99.97    4.49
   9  -2  12  100.16    4.33
  -9   2 -12   94.99    3.37
   9   2  12  101.17    4.63
   9   2  13   16.44    1.73
   9   2  13   13.19    1.53
   9  -2  13   14.91    1.53
   9   2  14    4.45    1.00
   9  -2  14    4.47    0.90
   9   2  14    3.90    1.04
   9   2  15   61.23    2.72
   9  -2  15   53.94    2.35
   9   2  16   -0.24    0.39
  -9   3  19  160.61    4.58
  -9   3  18    3.06    0.73
   9  -3 -18    3.64    0.72
   9  -3 -17   26.29    1.83
  -9   3  17   28.46    1.83
   9  -3 -16   10.38    1.31
  -9   3  16   10.19    1.21
  -9   3  15  200.83    6.27
   9  -3 -15  200.96    6.59
   9   3 -14   82.42    3.68
  -9   3  14   84.36    3.70
   9  -3 -14   93.49    4.17
   9   3 -14   83.20    3.99
  -9   3  13  188.74    6.09
   9  -3 -13  186.91    6.52
   9   3 -13  179.36    6.41
  -9   3  13  175.48    5.58
  -9   3  13  182.48    5.78
  -9  -3  13  187.79    5.87
   9   3 -13  176.35    6.00
  -9   3  12    4.15    0.88
  -9  -3  12    3.83    0.96
  -9   3  12    5.70    1.00
  -9  -3  12    4.95    0.99
   9   3 -12    3.11    0.86
  -9   3  12    5.97    1.07
   9  -3 -12    4.00    0.99
   9   3 -12    3.42    1.05
  -9   3  12    2.62    0.80
  -9   3  11   70.33    3.34
   9  -3 -11   72.29    3.75
   9   3 -11   66.89    3.63
  -9   3  11   74.75    3.35
  -9  -3  11   73.84    3.33
  -9   3  11   70.63    3.22
   9   3 -11   63.06    3.22
  -9   3  10    3.88    0.94
  -9  -3  10    3.67    0.94
   9   3 -10    3.47    0.92
  -9   3  10    5.52    0.98
  -9  -3  10    5.20    1.00
  -9   3  10    5.35    0.96
   9  -3 -10    4.81    1.16
   9   3 -10    6.60    1.19
  -9   3  10    4.51    0.96
  -9   3   9   25.08    1.90
  -9  -3   9   23.19    1.89
  -9   3   9   25.93    1.97
  -9  -3   9   22.63    1.86
  -9   3   9   23.64    1.87
   9   3  -9   25.36    1.95
  -9   3   8   20.77    1.78
  -9  -3   8   20.78    1.82
  -9   3   8   21.47    1.79
  -9  -3   8   22.83    1.85
  -9   3   7   91.93    3.70
   9  -3  -7   95.47    4.30
   9   3  -7   99.74    4.39
  -9   3   7   94.03    4.21
  -9  -3   7   98.05    4.09
  -9   3   7   96.79    4.08
  -9   3   6   11.03    1.52
   9  -3  -6   15.44    1.69
   9   3  -6   16.27    1.73
   9   3  -6   11.63    1.49
   9  -3  -6   17.40    1.77
  -9   3   6   14.53    1.53
  -9  -3   6   14.35    1.57
   9  -3  -5    7.37    1.21
   9   3  -5    7.97    1.34
  -9   3   5    6.74    1.28
  -9   3   5   10.26    1.28
   9  -3  -5    8.12    1.24
  -9   3   5    8.95    1.30
  -9  -3   5    7.77    1.27
   9   3  -4  887.26   21.06
   9  -3  -4  891.92   21.02
  -9   3   4  890.55   20.89
  -9  -3   4  912.87   21.10
  -9   3   4  918.97   21.00
  -9   3   4  921.99   20.76
  -9   3   4  919.76   21.42
   9   3  -3   13.14    1.57
   9  -3  -3   14.90    1.63
  -9   3   3   16.34    1.69
  -9   3   3   14.92    1.63
  -9  -3   3   15.81    1.71
  -9   3   3   15.12    1.57
  -9   3   3   11.57    1.65
   9   3  -2  600.13   15.22
   9  -3  -2  616.23   15.25
  -9   3   2  639.40   15.19
  -9   3   2  611.01   15.40
  -9  -3   2  637.67   15.65
  -9   3   2  624.73   15.24
  -9   3   2  644.59   15.99
  -9   3   1  450.64   11.58
  -9   3   1  407.87   11.59
  -9  -3   1  419.45   11.69
   9   3  -1  422.16   11.28
   9  -3  -1  439.13   11.35
  -9   3   1  450.47   11.79
  -9  -3   1  437.33   11.76
  -9   3   1  438.37   11.28
  -9   3   0   11.81    1.47
  -9   3   0    9.86    1.46
  -9  -3   0   13.47    1.62
   9   3   0   12.81    1.44
   9  -3   0   13.95    1.43
  -9   3   0   11.26    1.53
  -9  -3   0   10.46    1.49
  -9   3   0   11.50    1.35
  -9   3  -1    6.63    1.08
  -9   3  -1    5.73    1.09
  -9   3  -1    4.14    0.99
  -9  -3  -1    4.97    1.12
  -9   3  -1    5.41    1.21
   9   3   1    4.78    1.38
  -9   3  -2  275.69    8.74
  -9   3  -2  266.46    8.57
  -9  -3  -2  288.13    8.94
   9   3   2  296.33    9.45
   9   3   2  279.08    7.93
   9   3   3    2.12    1.08
  -9   3  -3    2.29    0.96
  -9   3  -3    2.10    0.91
  -9  -3  -3    3.61    1.13
   9   3   4   29.07    2.65
  -9   3  -4   31.64    2.50
  -9   3  -4   26.33    2.33
  -9  -3  -4   29.99    2.49
  -9   3  -5   10.01    1.52
  -9  -3  -5    9.75    1.54
   9  -3   5   10.72    1.23
   9   3   5   12.23    1.31
   9   3   5    9.76    1.74
  -9   3  -5   10.24    1.54
  -9   3  -5    9.81    1.23
  -9   3  -6   55.20    3.38
  -9  -3  -6   60.32    3.59
   9  -3   6   52.52    2.61
   9   3   6   58.93    2.86
   9   3   6   59.04    3.81
  -9   3  -6   58.38    2.81
  -9  -3  -7   55.82    3.57
  -9   3  -7   61.09    3.51
   9   3   7   56.43    2.80
   9  -3   7   60.57    2.69
   9   3   7   63.56    3.93
  -9   3  -7   55.71    3.37
  -9   3  -7   62.99    2.85
  -9   3  -8   39.89    2.81
  -9  -3  -8   44.99    3.11
  -9   3  -8   46.58    2.35
   9  -3   8   46.04    2.25
   9   3   8   50.49    2.53
   9   3   8   52.31    3.54
  -9   3  -8   37.64    2.74
  -9   3  -9   20.32    1.88
   9   3   9   24.66    2.40
  -9   3  -9   19.97    1.45
  -9   3 -10    0.64    0.65
   9  -3  10   -0.50    0.71
   9   3  11   10.84    1.57
  -9   3 -11    9.45    1.18
  -9   3 -12    2.62    0.65
   9  -3  12    2.05    0.73
  -9   3 -12    1.78    0.65
   9  -3  13    2.17    0.57
   9   3  13    1.89    0.86
  -9   3 -13    1.87    0.51
   9   3  14    0.85    0.69
   9   3  15   18.71    1.31
   9   3  16   11.65    0.76
  -9   4  18   67.50    2.47
  -9   4  17   13.10    1.14
  -9   4  16    0.09    0.52
  -9   4  15   42.85    2.35
  -9   4  15   48.84    2.43
  -9   4  14    9.99    1.20
  -9   4  13   -0.22    0.59
  -9   4  12   22.48    1.82
  -9   4  11   37.71    2.26
  -9   4  11   34.05    2.23
   9   4 -11   31.57    2.15
  -9   4  10   57.80    2.91
  -9   4  10   53.91    2.82
   9   4 -10   48.51    2.64
  -9   4   9   24.91    1.99
  -9   4   9   30.61    2.07
  -9   4   9   25.55    2.10
   9   4  -9   25.65    1.88
  -9   4   8    2.30    0.88
  -9   4   8    1.47    0.67
   9   4  -8    3.17    0.75
  -9   4   7   94.75    4.25
  -9   4   7   94.77    3.81
  -9   4   7   92.06    4.11
  -9   4   6   56.88    3.24
  -9   4   6   52.39    2.67
  -9   4   6   59.12    3.20
  -9   4   5  145.07    5.66
  -9   4   4   18.42    1.79
  -9   4   4   24.63    2.22
  -9   4   3   92.78    4.08
  -9   4   3   87.86    4.32
  -9   4   2    2.83    0.90
  -9   4   2    2.99    1.07
  -9   4   1   21.28    2.00
  -9   4   1   19.98    2.12
  -9   4   0  359.10    9.94
  -9   4   0  388.45   10.65
  -9   4  -1  726.51   17.35
  -9   4  -1  760.84   18.19
  -9   4  -2  164.54    6.15
  -9   4  -2  172.99    6.44
   9   4   3  263.97    8.79
  -9   4  -3  254.64    7.53
   9   4   4  103.49    5.09
  -9   4  -4  113.81    4.31
  -9   4  -5   66.14    3.73
  -9   4  -5   72.82    3.24
   9   4   5   62.85    3.86
  -9   4  -6   12.49    1.34
   9   4   6   14.32    1.94
  -9   4  -6   10.67    1.61
  -9   4  -7   33.33    2.48
  -9   4  -7   30.56    1.94
   9   4   7   29.96    2.54
  -9   4  -8    9.30    1.42
  -9   4  -8   11.82    1.20
   9   4   9    3.02    1.13
  -9   4  -9    2.67    0.83
  -9   4 -10   30.42    2.13
   9   4  10   34.73    2.50
  -9   4 -11   12.95    1.31
   9   4  11   15.90    1.63
  -9   4 -11   15.80    1.28
   9   4  12    2.12    0.84
  -9   4 -12    1.61    0.57
  -9   4 -12    2.29    0.58
   9   4  13  132.40    4.30
   9   4  14   49.11    2.03
  -9   5  16    3.52    0.62
  -9   5  15    1.01    0.56
  -9   5  14   -0.16    0.57
  -9   5  13    0.75    0.57
  -9   5  13    1.09    0.58
  -9   5  12    0.09    0.55
  -9   5  12    0.39    0.57
  -9   5  12    0.09    0.57
  -9   5  11   53.23    2.65
  -9   5  11   49.13    2.59
  -9   5  11   47.62    2.50
  -9   5  10   34.76    2.13
  -9   5  10   32.28    2.12
  -9   5   9  206.28    6.27
  -9   5   9  181.32    5.86
  -9   5   8    0.95    0.73
  -9   5   8   -0.52    0.67
  -9   5   8    1.21    0.74
  -9   5   7  169.37    5.60
  -9   5   7  148.47    5.06
  -9   5   6    0.61    0.84
  -9   5   6    0.14    0.83
  -9   5   6    0.20    0.48
  -9   5   5   29.41    2.14
  -9   5   5   24.35    1.72
  -9   5   5   25.25    2.16
  -9   5   4  256.78    7.61
  -9   5   4  250.63    7.71
  -9   5   4  246.70    7.96
  -9   5   4  248.31    6.95
  -9   5   3    7.62    1.23
  -9   5   3    8.26    1.28
  -9   5   2  116.06    4.49
  -9   5   2  114.41    4.76
  -9   5   1  160.29    5.42
  -9   5   1  161.68    5.91
  -9   5   1  159.21    6.14
  -9   5   0   98.58    4.40
  -9   5   0  102.04    4.69
  -9   5  -1   62.31    3.05
  -9   5  -1   58.99    3.30
  -9   5  -1   66.81    3.72
  -9   5  -2  293.20    8.15
  -9   5  -2  281.45    8.74
  -9   5  -3  202.20    6.16
  -9   5  -3  189.73    6.65
  -9   5  -4   15.24    1.48
  -9   5  -4   17.16    1.77
  -9   5  -5    1.80    0.87
  -9   5  -5    2.61    0.85
  -9   5  -5    3.63    0.95
  -9   5  -6  199.69    5.88
  -9   5  -6  190.87    6.45
  -9   5  -6  192.15    6.58
  -9   5  -7  145.86    4.61
  -9   5  -7  136.98    5.21
  -9   5  -8  108.92    4.32
  -9   5  -9   33.15    1.88
  -9   5  -9   31.41    2.08
  -9   5 -10   11.11    1.17
  -9   5 -10   10.38    1.17
  -9   5 -10   14.06    1.18
  -9   5 -11   14.02    1.15
  -9   5 -11   15.34    1.12
  -9   6  13   25.86    1.45
  -9   6  12    8.71    0.91
  -9   6  11    0.15    0.51
  -9   6  11    0.54    0.57
  -9   6  10   47.04    2.23
  -9   6  10   45.96    2.31
  -9   6   9  161.90    4.94
  -9   6   9  161.94    4.93
  -9   6   9  164.60    5.14
  -9   6   8   70.31    2.89
  -9   6   8   70.05    2.94
  -9   6   8   72.25    3.11
  -9   6   7    5.09    0.83
  -9   6   7    3.78    0.80
  -9   6   7    4.73    0.95
  -9   6   6    3.11    0.72
  -9   6   6    1.81    0.71
  -9   6   6    4.41    0.96
  -9   6   5   22.48    1.53
  -9   6   5   20.22    1.50
  -9   6   5   21.57    1.62
  -9   6   4   93.27    3.95
  -9   6   4   89.46    3.43
  -9   6   4   90.49    3.27
  -9   6   3   29.57    2.21
  -9   6   3   30.71    1.90
  -9   6   2   69.03    2.98
  -9   6   2   69.81    3.32
  -9   6   2   73.67    3.49
  -9   6   1   52.45    2.53
  -9   6   1   48.93    2.76
  -9   6   1   50.33    2.91
  -9   6   0  126.87    4.38
  -9   6   0  129.84    4.85
  -9   6   0  127.26    4.94
  -9   6  -1    2.53    0.80
  -9   6  -1    2.63    0.93
  -9   6  -1    2.79    0.92
  -9   6  -2   94.07    3.55
  -9   6  -2   89.69    3.91
  -9   6  -2   95.96    4.11
  -9   6  -3   40.62    2.20
  -9   6  -3   43.94    2.57
  -9   6  -3   37.93    2.50
  -9   6  -4    0.42    0.59
  -9   6  -4    0.57    0.64
  -9   6  -4    0.25    0.68
  -9   6  -5    9.42    1.08
  -9   6  -5   11.95    1.14
  -9   6  -5   12.24    1.33
  -9   6  -5   11.63    1.38
  -9   6  -6   57.83    2.48
  -9   6  -6   56.22    2.73
  -9   6  -6   54.17    2.80
  -9   6  -7  143.78    4.31
  -9   6  -7  135.61    4.56
  -9   6  -7  144.51    4.75
  -9   6  -8    7.19    0.84
  -9   6  -8    6.27    0.91
  -9   6  -8    6.08    0.90
  -9   6  -9   51.20    2.18
  -9   6  -9   51.96    2.26
  -9   7   9    0.41    0.45
  -9   7   8   20.23    1.31
  -9   7   8   15.13    1.04
  -9   7   7    4.77    0.76
  -9   7   7    5.40    0.66
  -9   7   6    2.12    0.63
  -9   7   6    3.00    0.55
  -9   7   5   24.88    1.58
  -9   7   5   25.16    1.33
  -9   7   4    4.34    0.79
  -9   7   4    3.79    0.57
  -9   7   3    7.38    0.95
  -9   7   3    5.78    0.64
  -9   7   2   16.41    1.32
  -9   7   1   36.43    2.02
  -9   7   0   42.00    2.11
  -9   7   0   33.99    1.71
  -9   7  -1   18.97    1.45
  -9   7  -1   18.04    1.38
  -9   7  -2    2.94    0.69
  -9   7  -2    3.29    0.68
  -9   7  -3   41.70    2.09
  -9   7  -3   44.94    2.10
  -9   7  -4   14.67    1.19
  -9   7  -4   17.79    1.24
  -9   7  -5   15.81    1.13
  -9   7  -5   14.54    1.06
  -9   7  -6  191.42    5.03
  10   0 -19   -0.10    0.59
  10   0 -18  152.88    5.34
  10   0 -17   -0.41    0.92
  10   0 -16  123.25    5.13
  10   0 -15   -0.33    0.86
 -10   0  14  136.30    5.04
 -10   0  14  139.90    5.16
  10   0 -14  130.95    4.93
  10   0 -13   -0.37    0.98
 -10   0  13    0.13    0.77
 -10   0  13    0.26    0.80
  10   0 -12  281.93    9.32
 -10   0  12  282.99    8.42
 -10   0  11   -0.14    0.85
 -10   0  11    0.71    0.77
  10   0 -11   -0.19    1.05
 -10   0  10    1.27    0.86
 -10   0  10    1.30    0.86
  10   0 -10    2.61    1.17
 -10   0   9   -0.74    0.83
 -10   0   8  270.76    8.40
 -10   0   7   -0.30    0.90
  10   0  -7    0.88    0.96
 -10   0   6   -0.31    0.91
  10   0  -6   -0.17    0.83
 -10   0   5   -0.16    0.83
  10   0  -5    0.69    0.94
  10   0  -5   -0.33    0.81
 -10   0   4    8.07    1.40
  10   0  -4    6.06    1.31
  10   0  -4    6.67    1.35
  10   0  -3    1.47    0.97
 -10   0   3   -0.17    0.83
 -10   0   3   -0.66    0.83
  10   0  -2   11.42    1.61
 -10   0   2   11.85    1.64
 -10   0   2    9.59    1.52
  10   0  -1    0.16    0.75
 -10   0   1   -0.18    0.87
 -10   0   1   -0.52    1.04
 -10   0   0   77.91    4.18
  10   0   0   79.72    3.92
 -10   0  -1    1.67    1.05
  10   0   1    1.46    0.83
  10   0   1    0.15    0.70
 -10   0  -2  385.53   11.65
  10   0   2  394.84   11.05
 -10   0  -3    0.20    0.95
  10   0   3   -0.16    0.78
  10   0   4   73.34    4.14
  10   0   4   70.97    3.85
 -10   0  -4   77.47    4.34
  10   0   5   -0.57    0.87
  10   0   5   -0.50    0.96
 -10   0  -5    0.60    0.97
  10   0   5    0.63    0.76
  10   0   6   51.15    3.22
 -10   0  -6   51.49    3.48
  10   0   6   51.99    2.79
  10   0   7   -0.76    1.04
  10   0   7   -0.66    0.96
 -10   0  -7    0.59    0.83
  10   0   7   -0.35    0.77
  10   0   8  289.17    7.95
  10   0   8  281.80    9.22
  10   0   8  271.94    8.71
 -10   0  -8  263.88    9.11
  10   0   9   -0.53    0.97
  10   0   9    0.62    0.71
  10   0  10    0.82    0.95
  10   0  10    0.84    0.76
  10   0  10    1.71    0.68
  10   0  11    0.30    0.91
  10   0  11    0.12    0.67
  10   0  12  814.40   18.79
  10   0  12  774.18   18.03
  10   0  13   -0.11    0.71
  10   0  13    0.73    0.56
  10   0  14   26.80    1.69
  10   0  14   19.32    1.19
 -10   1  19   26.50    1.44
  10  -1 -19   26.64    1.78
  10   1 -19   30.27    1.84
 -10   1  18   42.51    2.03
  10  -1 -18   47.59    2.62
  10   1 -18   49.74    2.63
 -10   1  17   23.48    1.55
  10  -1 -17   23.90    2.03
  10   1 -17   21.78    1.91
  10  -1 -16   87.89    4.13
  10   1 -16   80.32    3.94
  10  -1 -15   16.31    1.86
  10   1 -15   16.18    1.92
 -10   1  14   18.01    1.70
 -10  -1  14   16.91    1.70
  10  -1 -14   17.74    1.98
  10   1 -14   19.17    2.06
 -10   1  14   17.94    1.69
 -10  -1  14   16.88    1.65
  10   1 -14   16.96    1.65
  10  -1 -13    3.04    1.10
  10   1 -13    3.56    1.19
 -10   1  13    2.31    0.88
 -10  -1  13    3.26    0.95
  10   1 -13    1.51    0.79
 -10   1  13    3.01    0.97
 -10  -1  13    3.94    1.00
  10  -1 -12  278.27    9.04
  10   1 -12  285.16    9.01
 -10   1  12  265.96    7.97
  10  -1 -11    1.84    1.07
  10   1 -11    2.20    1.06
 -10   1  11    2.81    0.93
 -10  -1  11    2.99    1.01
  10  -1 -10   47.35    3.23
  10   1 -10   47.17    3.25
 -10   1  10   40.49    2.69
 -10  -1  10   45.70    2.85
 -10   1  10   49.83    2.92
 -10  -1  10   45.45    2.81
 -10   1   9    0.72    0.80
 -10  -1   9   -0.44    0.87
 -10   1   8    5.87    1.20
 -10  -1   8    5.82    1.17
 -10   1   7   31.81    2.43
 -10  -1   7   39.14    2.67
 -10   1   6    0.15    0.74
 -10  -1   6    0.46    0.83
  10  -1  -6    1.02    0.92
  10   1  -6    1.01    0.92
 -10   1   5  213.13    6.71
  10  -1  -5  228.40    7.62
  10   1  -5  225.13    7.61
  10  -1  -5  232.91    7.77
  10   1  -5  213.00    7.58
 -10   1   5  210.72    7.28
 -10  -1   5  221.98    7.46
 -10   1   4   11.74    1.65
 -10  -1   4   12.75    1.71
  10  -1  -4   15.80    1.79
  10   1  -4   15.20    1.79
  10  -1  -4    9.67    1.57
  10   1  -4   13.26    1.80
 -10   1   4   11.92    1.38
 -10   1   3  119.93    4.46
  10  -1  -3  120.70    5.18
  10   1  -3  120.50    5.19
 -10  -1   3  125.66    5.25
 -10   1   3  119.19    5.11
 -10   1   3  122.23    4.64
 -10   1   2    1.27    0.65
 -10   1   2    0.17    0.79
 -10  -1   2    0.34    0.78
  10   1  -2    0.63    0.85
  10  -1  -2    0.63    0.86
 -10   1   2    1.65    0.97
 -10  -1   2    0.17    0.85
 -10   1   2    0.25    0.61
 -10   1   1   67.70    3.00
 -10   1   1   65.36    3.75
 -10  -1   1   71.20    3.95
  10   1  -1   66.74    3.60
  10  -1  -1   71.56    3.71
 -10   1   1   67.35    3.78
 -10  -1   1   64.50    3.81
 -10   1   1   64.30    3.30
  10   1   0  203.12    6.90
  10  -1   0  212.11    7.01
 -10   1   0  194.02    5.96
 -10   1   0  212.40    6.84
 -10   1   0  222.56    7.60
 -10  -1   0  211.39    7.56
  10   1   1   20.98    2.07
 -10   1  -1   21.35    2.15
 -10  -1  -1   19.71    2.17
  10   1   1   18.22    1.82
  10  -1   1   22.31    1.96
 -10   1  -2   20.84    2.18
 -10  -1  -2   19.15    2.15
  10   1   2   18.15    1.96
 -10   1  -3   94.90    4.83
 -10  -1  -3   96.14    4.93
  10   1   3  102.70    4.86
 -10   1  -4  182.55    6.97
 -10  -1  -4  172.64    7.00
  10   1   4  172.42    5.91
  10  -1   4  169.57    6.64
  10   1   4  181.08    6.78
  10  -1   5   96.79    4.02
  10   1   5   89.85    3.91
 -10   1  -5   92.91    4.77
 -10  -1  -5   94.75    4.87
  10   1   5   99.48    4.84
  10  -1   6    3.64    0.88
  10   1   6    1.89    0.76
 -10   1  -6    2.30    1.05
 -10  -1  -6    2.21    1.04
  10   1   6    2.74    1.06
 -10   1  -7   19.25    2.12
 -10  -1  -7   21.78    2.31
  10  -1   7   20.36    1.69
  10   1   7   19.90    1.75
  10   1   7   22.22    2.37
  10  -1   7   20.30    2.21
  10   1   7   18.16    2.08
  10   1   8   12.76    1.39
  10  -1   8   12.49    1.36
 -10   1  -8   12.99    1.77
 -10  -1  -8   13.66    1.84
  10   1   8   12.52    1.87
  10  -1   8   13.32    1.79
  10   1   8   13.94    1.85
  10  -1   9  307.59    8.18
  10   1   9  299.90    8.24
  10   1   9  304.60    9.63
  10  -1   9  304.29    9.45
  10  -1  10  110.60    3.98
  10   1  10  118.31    4.16
  10   1  10  122.33    5.03
  10   1  10  114.03    5.10
  10  -1  10  120.50    5.00
  10   1  11    3.95    1.15
  10  -1  11    6.62    1.20
  10   1  11    4.91    1.14
  10  -1  12    8.95    1.26
  10   1  12   10.84    1.33
  10   1  13    0.11    0.63
  10  -1  13    1.08    0.63
  10   1  13   -0.28    0.68
  10   1  14    1.31    0.56
  10   1  15    8.83    0.69
  10  -2 -18   64.31    2.80
 -10   2  18   56.17    2.32
  10  -2 -17    1.99    0.79
  10   2 -17    1.41    0.70
 -10   2  17    1.54    0.59
  10  -2 -16    0.13    0.75
  10   2 -16   -0.13    0.68
 -10   2  16   -0.09    0.54
  10  -2 -15   99.43    4.33
  10   2 -15  102.11    4.36
 -10   2  15   88.63    3.56
  10  -2 -14   65.95    3.55
  10   2 -14   63.44    3.48
 -10   2  14   56.17    2.75
  10   2 -13   10.12    1.31
  10  -2 -13   13.78    1.76
  10   2 -13   11.78    1.61
 -10   2  13   16.05    1.45
 -10   2  13   14.18    1.50
 -10  -2  13   15.66    1.57
 -10   2  13   15.27    1.51
 -10  -2  13   13.12    1.46
 -10   2  12  119.71    4.40
  10   2 -12  121.12    4.72
  10  -2 -12  135.99    5.49
  10   2 -12  130.08    5.36
 -10   2  12  125.77    4.73
 -10  -2  12  125.08    4.76
 -10   2  12  125.40    4.71
 -10  -2  12  120.43    4.71
  10   2 -11  182.55    6.62
  10  -2 -11  178.75    6.59
 -10   2  11  163.10    5.35
 -10   2  11  159.00    5.63
 -10  -2  11  164.73    5.78
 -10   2  10   16.45    1.69
 -10  -2  10   20.62    1.87
  10   2 -10   18.76    2.06
 -10   2   9   48.12    2.53
  10  -2  -9   51.26    3.23
  10   2  -9   51.74    3.26
 -10   2   9   50.71    2.89
 -10  -2   9   50.51    2.99
 -10   2   9   50.78    2.92
 -10  -2   9   50.54    2.94
 -10   2   8  232.21    7.33
 -10  -2   8  228.52    7.41
  10  -2  -8  231.77    7.86
  10   2  -8  221.90    7.67
 -10   2   7    3.12    1.02
 -10  -2   7    3.49    1.05
 -10   2   6   43.88    2.83
 -10  -2   6   45.28    2.87
 -10   2   6   45.93    2.70
  10  -2  -6   48.30    3.09
  10   2  -6   42.27    2.91
 -10   2   5   53.99    3.15
 -10  -2   5   50.56    3.14
 -10   2   5   49.20    2.85
  10  -2  -5   50.84    3.19
  10   2  -5   47.96    3.07
  10  -2  -4  730.61   17.88
  10   2  -4  722.13   17.85
 -10   2   4  729.10   17.41
 -10   2   4  713.80   17.67
 -10  -2   4  709.27   17.73
  10   2  -3  274.96    8.64
  10  -2  -3  283.39    8.74
 -10   2   3  278.13    8.46
 -10   2   3  292.49    8.79
 -10  -2   3  283.30    8.88
  10   2  -2  232.67    7.52
  10  -2  -2  215.78    7.34
 -10   2   2  230.21    7.54
 -10  -2   2  231.46    7.73
 -10   2   2  210.71    7.21
  10   2  -1   69.44    3.56
  10  -2  -1   75.78    3.68
 -10   2   1   64.51    3.71
 -10  -2   1   67.36    3.78
 -10   2   1   73.80    3.86
 -10  -2   1   67.20    3.77
 -10   2   1   69.42    3.59
 -10   2   0   51.38    3.30
 -10  -2   0   56.21    3.42
 -10   2   0   58.36    3.43
 -10  -2   0   54.39    3.36
  10   2   0   49.74    2.97
  10  -2   0   50.53    2.97
  10   2   1    3.21    1.12
 -10   2  -1    3.61    1.07
 -10  -2  -1    2.16    0.96
  10   2   2    6.57    1.35
 -10   2  -2    4.63    1.17
 -10  -2  -2    4.52    1.22
 -10   2  -3    2.50    1.04
 -10  -2  -3    2.85    1.07
  10   2   3    5.20    1.34
  10   2   3    6.23    1.10
 -10   2  -4   -0.54    0.92
 -10  -2  -4    0.19    0.88
  10   2   4    0.12    0.68
  10  -2   4    0.71    0.72
  10   2   4   -0.75    0.99
 -10   2  -5   61.96    3.70
 -10  -2  -5   69.28    4.02
  10   2   5   60.88    3.74
  10  -2   5   65.22    3.10
  10   2   5   64.92    3.12
 -10   2  -5   61.94    2.83
 -10   2  -6    5.34    1.20
 -10  -2  -6    5.60    1.36
  10  -2   6    4.56    1.11
  10   2   6    4.10    1.27
  10  -2   6    6.27    0.99
  10   2   6    4.01    0.94
 -10   2  -6    6.20    0.89
 -10   2  -7   59.84    2.58
 -10   2  -7   65.03    3.70
 -10  -2  -7   60.37    3.77
  10   2   7   63.65    3.78
  10   2   7   67.24    3.07
  10  -2   7   59.83    2.82
  10  -2   7   59.13    3.40
  10  -2   8   28.74    1.84
  10   2   8   32.15    2.00
  10  -2   8   27.70    2.24
  10  -2   9    1.94    0.88
  10   2   9    2.97    1.12
  10  -2   9    2.44    0.66
  10   2   9    1.51    0.70
  10  -2  10    3.04    0.93
  10   2  10    3.47    1.15
  10  -2  11    0.22    0.63
  10   2  11    1.06    0.88
 -10   2 -11    0.33    0.45
  10  -2  12  116.12    4.08
  10   2  12  124.48    4.56
  10   2  13   28.65    1.84
  10   2  14    8.53    0.91
 -10   3  17    2.17    0.59
 -10   3  16    0.46    0.52
  10  -3 -16    0.62    0.51
 -10   3  15   81.85    3.22
  10  -3 -15   86.98    3.55
 -10   3  14    2.05    0.71
  10  -3 -14    2.47    0.86
 -10   3  13    4.92    0.81
  10  -3 -13    7.31    1.15
 -10   3  13    7.31    1.03
 -10   3  12  107.01    4.08
 -10   3  12  120.21    4.30
 -10  -3  12  115.58    4.25
  10  -3 -12  113.83    4.66
  10   3 -12  121.97    4.78
 -10  -3  11   33.44    2.14
 -10   3  11   34.98    2.18
 -10   3  11   32.63    2.02
 -10   3  11   35.38    2.11
  10   3 -11   33.51    2.21
 -10   3  11   32.98    2.14
 -10  -3  11   35.98    2.23
  10  -3 -11   34.60    2.45
  10   3 -11   31.67    2.36
 -10   3  10   15.56    1.50
 -10  -3  10   14.96    1.53
 -10   3  10   12.93    1.32
 -10   3  10   14.57    1.40
  10   3 -10   13.97    1.47
  10  -3 -10   14.26    1.60
  10   3 -10   14.30    1.66
 -10   3  10   12.23    1.38
 -10  -3  10   13.30    1.45
 -10   3   9    5.33    1.02
 -10  -3   9    4.92    1.01
 -10   3   9    4.39    0.93
 -10  -3   9    7.03    1.13
  10   3  -9    3.73    0.88
  10  -3  -9    5.55    1.19
  10   3  -9    4.47    1.09
  10  -3  -9    4.01    1.00
  10   3  -9    5.82    1.16
 -10   3   9    4.98    0.96
  10  -3  -8   36.13    2.57
  10   3  -8   37.29    2.60
  10  -3  -8   41.52    2.67
  10   3  -8   34.62    2.50
 -10   3   8   40.55    2.41
 -10  -3   8   42.14    2.48
  10  -3  -7    0.44    0.68
  10   3  -7    1.96    0.85
 -10   3   7    0.68    0.76
 -10   3   6  107.84    4.54
  10   3  -6  100.80    4.51
  10  -3  -6   98.77    4.42
 -10   3   6  110.10    4.38
 -10  -3   6  109.60    4.47
 -10   3   6  107.14    4.44
 -10   3   5   56.00    3.14
 -10   3   5   54.14    3.05
 -10   3   5   54.76    3.02
 -10  -3   5   59.77    3.18
  10   3  -5   56.82    3.19
  10  -3  -5   53.59    3.10
 -10   3   4   18.52    1.74
 -10   3   4   23.26    2.03
 -10   3   4   19.61    1.81
 -10  -3   4   17.48    1.77
  10   3  -4   19.63    1.89
  10  -3  -4   17.36    1.74
 -10   3   3   18.22    1.70
 -10   3   3   16.65    1.54
 -10   3   3   21.13    1.96
 -10  -3   3   19.57    1.88
 -10   3   3   18.85    1.81
  10   3  -3   16.83    1.72
  10  -3  -3   18.46    1.72
 -10   3   2  167.16    5.67
 -10   3   2  160.08    5.51
 -10   3   2  164.58    6.14
 -10   3   2  166.78    5.96
 -10  -3   2  167.35    6.04
  10   3  -2  154.81    5.65
  10  -3  -2  167.00    5.74
 -10   3   1  108.54    4.21
 -10   3   1  112.96    4.64
 -10  -3   1  104.06    4.59
 -10   3   1   99.43    4.16
 -10   3   1  106.25    4.76
 -10   3   0   36.71    2.31
 -10   3   0   36.77    2.39
 -10   3   0   40.35    2.85
 -10   3   0   44.07    2.79
 -10  -3   0   43.12    2.82
 -10   3  -1   13.05    1.64
 -10  -3  -1   13.95    1.80
 -10   3  -1   17.18    1.54
  10   3   2    3.65    1.28
 -10   3  -2    4.65    1.05
 -10  -3  -2    4.79    1.23
  10   3   2    3.64    0.83
 -10   3  -3   37.62    2.68
 -10  -3  -3   43.97    2.99
  10  -3   3   43.53    2.36
  10   3   3   45.94    2.44
  10   3   3   39.17    3.02
 -10   3  -3   41.78    2.57
 -10   3  -4  128.88    5.25
 -10  -3  -4  136.42    5.55
  10  -3   4  133.50    4.55
  10   3   4  126.34    4.55
 -10   3  -4  132.85    4.64
  10   3   4  135.68    5.82
 -10   3  -4  135.15    5.00
  10  -3   5   13.04    1.23
  10   3   5   14.50    1.38
  10   3   5   12.95    1.91
 -10   3  -5   12.91    1.33
 -10   3  -5   10.97    1.45
 -10  -3  -5   16.31    1.81
  10   3   6   -0.54    0.95
 -10   3  -6    0.56    0.57
  10  -3   6   -0.34    0.57
  10   3   6    0.10    0.57
 -10   3  -7   21.52    1.50
  10  -3   7   18.96    1.38
  10   3   7   22.54    1.63
 -10   3  -8    2.36    0.60
  10   3   8    3.08    1.11
  10   3   9   18.27    1.92
  10   3  10    2.81    1.00
 -10   3 -11    1.41    0.51
  10   3  11    1.50    0.78
  10   3  12    9.25    1.17
  10   3  13   41.01    1.96
 -10   4  16   12.60    0.98
 -10   4  15   35.18    1.84
 -10   4  15   32.06    1.72
 -10   4  14   -0.09    0.51
 -10   4  14    1.02    0.50
 -10   4  13   23.98    1.53
 -10   4  13   27.93    1.85
 -10   4  13   25.30    1.66
 -10   4  12    0.54    0.62
 -10   4  12    0.25    0.52
 -10   4  12    0.27    0.55
 -10   4  11   39.57    2.18
 -10   4  11   38.92    2.39
 -10   4  11   39.18    2.16
 -10   4  10   21.55    1.84
 -10   4  10   22.62    1.61
 -10   4   9    5.91    1.11
 -10   4   9    4.97    0.87
 -10   4   8   38.60    2.48
 -10   4   8   41.50    2.45
 -10   4   8   38.82    2.13
 -10   4   7   15.58    1.62
 -10   4   6    2.60    0.95
 -10   4   6    3.05    0.95
 -10   4   5    4.27    1.06
 -10   4   5    4.66    0.98
 -10   4   4   73.84    3.50
 -10   4   3   29.04    2.08
 -10   4   3   28.97    2.10
 -10   4   2    2.49    0.81
 -10   4   2    2.86    0.91
 -10   4   1   72.90    3.49
 -10   4   1   69.88    3.73
 -10   4   1   73.57    3.32
 -10   4   0    0.13    0.65
 -10   4   0   -0.32    0.90
 -10   4   0    0.11    0.67
 -10   4  -1   55.87    3.05
 -10   4  -1   65.55    3.59
 -10   4  -2    7.53    1.15
 -10   4  -2    6.10    1.09
 -10   4  -3   21.32    1.73
 -10   4  -3   19.69    1.79
 -10   4  -4    1.31    0.69
 -10   4  -4    1.64    0.76
 -10   4  -5   11.42    1.22
 -10   4  -5   10.72    1.34
 -10   4  -6   86.06    3.28
  10   4   6   77.96    3.99
 -10   4  -6   78.50    3.52
 -10   4  -7   24.21    1.56
  10   4   7   24.07    2.14
 -10   4  -7   24.71    1.82
  10   4   8   84.37    3.87
 -10   4  -8   80.94    3.32
  10   4   9    0.60    0.74
 -10   4  -9   -0.08    0.46
 -10   4 -10    1.14    0.52
 -10   4 -10    2.16    0.57
  10   4  10    1.53    0.76
 -10   5  14   29.45    1.47
 -10   5  13    3.67    0.65
 -10   5  13    3.82    0.68
 -10   5  12   63.39    2.52
 -10   5  12   64.29    2.57
 -10   5  12   67.95    2.72
 -10   5  11    0.66    0.50
 -10   5  11    0.72    0.54
 -10   5  11    1.04    0.59
 -10   5  10   14.14    1.19
 -10   5  10   12.37    1.20
 -10   5  10   12.14    1.23
 -10   5   9   21.94    1.47
 -10   5   9   20.64    1.61
 -10   5   9   20.84    1.65
 -10   5   8   -0.08    0.53
 -10   5   8    0.93    0.72
 -10   5   8    0.41    0.63
 -10   5   7   51.62    2.32
 -10   5   7   50.57    2.68
 -10   5   6   12.12    1.35
 -10   5   5    3.05    0.84
 -10   5   5    1.90    0.82
 -10   5   4   59.24    2.91
 -10   5   4   58.01    3.15
 -10   5   3    0.64    0.65
 -10   5   3    0.14    0.66
 -10   5   2   44.10    2.51
 -10   5   2   42.33    2.69
 -10   5   1   38.69    2.26
 -10   5   1   33.09    2.26
 -10   5   1   33.66    2.41
 -10   5   0    1.73    0.76
 -10   5   0    1.78    0.76
 -10   5   0    1.41    0.82
 -10   5  -1   32.67    2.06
 -10   5  -1   33.70    2.23
 -10   5  -1   33.62    2.42
 -10   5  -2    9.06    1.13
 -10   5  -2    8.07    1.20
 -10   5  -2    8.63    1.32
 -10   5  -3   10.00    1.17
 -10   5  -3   10.68    1.28
 -10   5  -3   11.15    1.51
 -10   5  -4   32.35    1.91
 -10   5  -4   29.97    2.02
 -10   5  -4   34.61    2.35
 -10   5  -5    1.46    0.61
 -10   5  -5    1.74    0.71
 -10   5  -5    2.00    0.89
 -10   5  -6   21.40    1.44
 -10   5  -6   24.04    1.69
 -10   5  -7    7.77    0.98
 -10   5  -8    4.78    0.77
 -10   5  -8    4.33    0.73
 -10   5  -9   55.43    2.18
 -10   5  -9   57.39    2.53
 -10   5  -9   60.50    2.26
 -10   5 -10    8.10    0.85
 -10   6  10    6.69    0.81
 -10   6   9    0.06    0.40
 -10   6   9    0.57    0.51
 -10   6   9    0.05    0.38
 -10   6   8    6.77    0.83
 -10   6   8    5.02    0.65
 -10   6   8    5.73    0.90
 -10   6   7    4.41    0.60
 -10   6   7    3.41    0.78
 -10   6   6    0.62    0.60
 -10   6   5    2.59    0.76
 -10   6   4    0.07    0.48
 -10   6   3   83.27    3.07
 -10   6   3   77.71    3.37
 -10   6   2    2.20    0.81
 -10   6   2    2.88    0.70
 -10   6   1    1.27    0.73
 -10   6   1    1.57    0.64
 -10   6   0    2.13    0.71
 -10   6   0    1.78    0.72
 -10   6   0    1.24    0.58
 -10   6  -1   68.27    2.96
 -10   6  -1   70.73    3.15
 -10   6  -1   72.40    2.80
 -10   6  -2    2.11    0.65
 -10   6  -2    1.40    0.74
 -10   6  -2    1.97    0.61
 -10   6  -3    7.28    0.95
 -10   6  -3    6.19    0.95
 -10   6  -3    6.61    0.85
 -10   6  -4   30.93    1.76
 -10   6  -4   33.10    1.94
 -10   6  -4   30.23    1.61
 -10   6  -4   33.14    1.67
 -10   6  -5    1.48    0.54
 -10   6  -5    2.11    0.60
 -10   6  -5    1.27    0.50
 -10   6  -6   15.64    1.12
 -10   6  -6   15.68    1.22
 -10   6  -7   36.77    1.64
 -10   6  -7   42.52    1.86
 -10   7   8    5.17    0.59
 -10   7   7    3.58    0.56
 -10   7   6    6.46    0.71
 -10   7   5    0.05    0.40
 -10   7   4   17.09    1.13
 -10   7   3    0.57    0.46
 -10   7   2  107.49    3.30
 -10   7   1   21.28    1.27
 -10   7   0  107.89    3.24
 -10   7  -1   57.78    2.08
 -10   7  -2    7.35    0.67
 -10   7  -2    5.71    0.63
  11   0 -18   -0.09    0.52
  11   0 -17   56.30    2.80
  11   0 -16   -0.61    0.82
  11   0 -15  165.58    5.89
  11   0 -14   -0.15    0.84
 -11   0  14   -0.32    0.75
 -11   0  14   -0.11    0.68
  11   0 -13   12.15    1.67
 -11   0  13    9.44    1.27
  11   0 -12   -0.50    0.94
 -11   0  12    0.75    0.80
 -11   0  12    0.74    0.74
  11   0 -11   35.33    2.71
 -11   0  11   32.63    2.30
 -11   0  11   34.49    2.37
  11   0 -10    0.52    0.81
 -11   0  10    1.24    0.83
 -11   0  10    0.13    0.76
  11   0  -9   58.08    3.56
  11   0  -8   -0.18    0.90
  11   0  -8   -0.17    0.83
  11   0  -7   61.01    3.66
  11   0  -7   61.50    3.64
  11   0  -6    0.71    0.80
 -11   0   6   -0.31    0.92
  11   0  -6   -0.17    0.92
 -11   0   5    7.36    1.42
  11   0  -5    8.11    1.44
 -11   0   4    0.16    0.86
  11   0  -4    1.01    0.89
 -11   0   3    3.69    1.11
  11   0  -3    5.61    1.30
 -11   0   2   -0.17    0.80
  11   0  -2    0.32    0.86
  11   0  -1   33.55    2.49
 -11   0   1   35.16    2.74
 -11   0   1   35.41    2.74
  11   0   0    0.44    0.75
 -11   0   0   -0.35    1.07
 -11   0   0    0.36    0.87
 -11   0  -1   99.26    4.82
 -11   0  -2    0.19    0.92
  11   0   3    2.65    0.90
 -11   0  -3    2.75    0.98
  11   0   4    0.12    0.74
 -11   0  -4    0.38    0.85
  11   0   5   11.50    1.34
 -11   0  -5   12.36    1.73
  11   0   6    0.11    0.66
 -11   0  -6    0.18    0.70
  11   0   7   89.96    3.95
  11   0   7   99.24    3.75
  11   0   8   -0.11    0.73
  11   0   8    0.18    0.60
  11   0   9  293.95    8.22
  11   0   9  321.07    8.01
  11   0  10    0.08    0.53
  11  -1 -18    4.42    0.78
  11   1 -18    4.26    0.77
  11  -1 -17   15.54    1.43
  11   1 -17   17.15    1.47
  11  -1 -16   47.30    2.63
  11   1 -16   43.89    2.56
  11  -1 -15  100.15    4.24
  11   1 -15   99.89    4.24
  11  -1 -14   42.90    2.77
  11   1 -14   40.32    2.68
 -11  -1  14   46.57    2.51
 -11   1  14   41.11    2.34
 -11  -1  14   44.99    2.46
 -11   1  13   -0.11    0.66
 -11  -1  13   -0.12    0.69
  11  -1 -13    0.31    0.80
  11   1 -13   -0.31    0.86
  11  -1 -12   59.43    3.41
  11   1 -12   56.86    3.38
 -11   1  12   56.31    2.97
 -11  -1  12   52.24    2.88
  11  -1 -11   25.63    2.40
  11   1 -11   31.15    2.57
 -11   1  11   32.67    2.24
 -11  -1  11   28.90    2.15
 -11   1  11   35.25    2.29
 -11  -1  11   27.47    2.12
 -11   1  10   64.58    3.35
 -11  -1  10   65.16    3.45
 -11   1  10   67.18    3.37
 -11  -1  10   72.95    3.54
  11  -1 -10   72.22    3.89
  11   1 -10   77.64    3.99
  11  -1  -9   73.77    3.97
  11   1  -9   67.39    3.83
  11  -1  -8  209.05    7.51
  11   1  -8  199.04    7.36
  11  -1  -8  218.67    7.46
  11   1  -8  212.76    7.42
  11  -1  -7   14.30    1.81
  11  -1  -7   13.34    1.86
  11   1  -7   11.91    1.71
  11  -1  -6   34.97    2.69
  11   1  -6   36.94    2.78
 -11   1   5  110.42    4.79
 -11  -1   5  106.75    4.77
  11  -1  -5  107.03    4.95
  11   1  -5  112.39    4.99
 -11   1   5  109.41    4.28
 -11  -1   4   -0.33    0.91
 -11   1   4   -0.32    0.85
  11  -1  -4   -0.66    0.82
  11   1  -4    0.49    0.71
 -11   1   4   -0.45    0.74
 -11   1   3   45.95    3.01
 -11  -1   3   44.43    3.00
  11   1  -3   46.25    3.02
  11  -1  -3   43.41    2.99
 -11   1   3   43.06    2.39
 -11   1   2   49.64    3.19
 -11  -1   2   51.47    3.28
  11   1  -2   51.82    3.14
  11  -1  -2   54.96    3.23
 -11   1   2   51.35    2.57
 -11   1   1   60.57    3.58
 -11  -1   1   63.67    3.68
 -11   1   1   63.71    3.68
 -11  -1   1   65.18    3.71
  11   1  -1   58.81    3.31
  11  -1  -1   63.59    3.45
 -11   1   0   49.47    3.22
 -11  -1   0   45.80    3.17
 -11   1  -1   -0.18    0.83
 -11  -1  -1    1.47    0.86
 -11   1  -2    5.91    1.32
 -11  -1  -2    5.19    1.29
  11  -1   3    6.90    1.21
  11   1   3    5.74    1.04
 -11   1  -3    8.16    1.40
 -11  -1  -3    4.42    1.25
  11   1   4    0.48    0.74
  11   1   4    1.17    0.72
  11  -1   4    0.82    0.67
 -11   1  -4   -0.18    0.70
 -11  -1  -4    0.18    0.92
  11  -1   5   26.07    1.91
  11   1   5   27.77    1.95
 -11   1  -5   32.49    2.61
 -11  -1  -5   28.81    2.51
  11  -1   6   78.73    3.29
  11   1   6   69.94    3.18
  11  -1   7    0.09    0.52
  11   1   7    0.58    0.63
  11   1   7    0.28    0.81
  11  -1   8    0.77    0.61
  11   1   8   -0.09    0.57
  11   1   8   -0.39    0.74
  11  -1   9   25.40    1.57
  11   1   9   25.81    1.66
  11   1   9   25.52    1.95
  11   1  10    3.64    0.87
  11   1  11  113.63    3.84
  11  -2 -17   30.16    1.70
  11  -2 -16  133.70    4.47
  11   2 -16  126.22    4.35
 -11   2  15    0.62    0.42
  11  -2 -15    0.88    0.63
  11   2 -15    0.76    0.77
  11   2 -14   13.55    1.54
  11  -2 -14   12.32    1.47
  11  -2 -13    6.05    1.16
  11   2 -13    5.73    1.14
 -11   2  13    7.38    1.06
 -11  -2  13    6.91    1.01
 -11   2  13    6.06    0.99
 -11  -2  13    4.69    0.92
 -11  -2  12   70.88    3.24
 -11   2  12   68.53    3.17
  11   2 -12   75.88    3.70
  11  -2 -12   77.25    3.75
 -11   2  12   77.88    3.36
 -11  -2  12   72.00    3.27
  11  -2 -11  215.58    7.12
  11   2 -11  208.90    7.06
 -11   2  11  209.28    6.52
 -11  -2  11  209.33    6.57
 -11   2  10  134.85    4.87
 -11  -2  10  131.02    4.88
  11  -2 -10  120.41    5.23
  11   2 -10  125.80    5.28
  11  -2 -10  131.50    5.33
  11   2 -10  141.62    5.47
 -11   2  10  134.59    4.94
 -11  -2  10  132.38    4.94
  11  -2  -9  147.49    5.65
  11   2  -9  143.85    5.61
  11  -2  -9  134.34    5.57
  11   2  -9  136.81    5.60
 -11   2   9  144.81    5.24
 -11  -2   9  145.20    5.25
 -11   2   9  139.78    5.12
 -11  -2   9  138.17    5.12
  11   2  -8   13.91    1.73
  11  -2  -8   11.76    1.60
 -11   2   8   11.73    1.44
  11  -2  -8   12.30    1.67
  11   2  -8   14.16    1.72
 -11  -2   8   13.65    1.59
 -11   2   7   22.47    1.95
 -11  -2   7   21.68    1.99
 -11   2   7   23.73    1.94
  11  -2  -7   22.61    2.10
  11   2  -7   21.93    2.13
 -11   2   6   50.21    2.79
  11  -2  -6   52.73    3.21
  11   2  -6   47.08    3.07
 -11   2   5   14.92    1.56
  11  -2  -5   12.28    1.58
  11   2  -5   16.21    1.77
 -11   2   4   43.41    2.54
  11   2  -4   44.78    2.92
  11  -2  -4   40.85    2.76
 -11   2   3   16.89    1.57
  11   2  -3   15.72    1.76
  11  -2  -3   16.16    1.74
 -11   2   2  105.68    4.01
  11   2  -2   96.60    4.30
  11  -2  -2   99.66    4.38
 -11   2   1    8.99    1.12
  11   2  -1    6.72    1.20
  11  -2  -1    6.19    1.11
 -11   2   0    3.33    0.76
 -11   2   0    3.09    0.94
 -11  -2   0    2.05    0.93
 -11   2  -1   76.93    3.93
 -11  -2  -1   69.07    3.92
 -11   2  -1   69.06    3.52
 -11   2  -1   80.29    3.97
 -11  -2  -1   65.59    3.81
  11   2   2   20.24    1.71
 -11   2  -2   22.02    2.12
 -11  -2  -2   23.80    2.26
 -11   2  -2   20.81    1.91
 -11   2  -2   20.14    2.02
 -11  -2  -2   20.10    2.08
 -11   2  -3   21.54    2.04
 -11  -2  -3   22.39    2.22
  11  -2   3   20.84    1.73
  11   2   3   21.93    1.75
 -11  -2  -3   22.26    2.23
 -11   2  -3   16.99    1.88
 -11   2  -4   -0.18    0.56
  11   2   4    0.65    0.76
 -11   2  -4    0.16    0.62
 -11  -2  -4    0.17    0.73
  11  -2   4    0.53    0.64
  11   2   4    0.32    0.60
 -11   2  -5   34.72    1.91
  11  -2   5   38.76    2.16
  11   2   5   40.59    2.28
  11   2   6  153.87    5.83
  11   2   6  152.49    4.96
  11  -2   6  153.36    4.84
  11   2   7   12.62    1.60
  11  -2   7   14.82    1.24
  11   2   7   15.90    1.37
  11   2   8   11.60    1.48
  11  -2   8   10.41    1.01
  11   2   8    9.40    1.08
  11   2   9   10.70    1.40
  11   2  10  302.12    8.03
 -11   2 -10  287.12    6.96
  11   2  11   15.10    1.27
 -11   3  16   22.83    1.39
 -11   3  15  109.25    3.71
  11  -3 -14   49.80    2.35
 -11   3  14   49.38    2.42
 -11   3  14   45.24    1.98
 -11   3  13   56.81    2.71
  11  -3 -13   51.17    2.57
  11  -3 -12    6.09    1.02
 -11  -3  12    7.81    0.98
 -11   3  12    6.69    0.80
 -11   3  12    6.94    1.07
 -11   3  11    5.96    0.84
 -11  -3  11    7.38    0.99
 -11  -3  11    8.99    1.06
 -11   3  11    7.23    1.17
 -11   3  10   32.68    1.86
 -11   3  10   32.72    2.05
 -11  -3  10   37.02    2.13
 -11   3  10   37.38    2.37
 -11   3  10   37.21    2.12
 -11  -3  10   35.19    2.09
 -11   3   9    1.44    0.78
 -11   3   9    3.44    0.84
 -11  -3   9    1.70    0.65
 -11  -3   8   14.54    1.46
 -11   3   8   12.39    1.43
 -11   3   8   10.83    1.27
 -11   3   7   81.07    3.61
  11   3  -7   77.93    3.69
  11  -3  -7   78.42    3.66
 -11   3   7   76.40    3.45
 -11  -3   7   79.94    3.52
 -11   3   6   44.57    2.60
 -11   3   6   45.37    2.58
 -11  -3   6   47.38    2.70
  11   3  -6   45.43    2.72
  11  -3  -6   42.41    2.62
 -11   3   5    0.13    0.64
  11   3  -5    1.05    0.72
  11  -3  -5    0.77    0.70
 -11   3   5    1.08    0.78
 -11   3   5    1.58    0.81
 -11  -3   5    0.38    0.67
  11   3  -4   68.91    3.39
  11  -3  -4   71.05    3.40
 -11   3   4   72.44    3.49
 -11   3   4   76.90    3.45
 -11   3   4   75.32    3.49
 -11  -3   4   71.62    3.48
  11   3  -3  370.24    9.95
  11  -3  -3  361.54    9.84
 -11   3   3  377.33    9.81
 -11   3   3  363.50    9.99
 -11  -3   3  360.51   10.06
 -11   3   3  357.51   10.09
 -11   3   2   13.85    1.40
 -11  -3   2   12.92    1.56
 -11   3   2   12.32    1.44
 -11   3   2   11.10    1.46
  11   3  -1   69.24    3.15
 -11   3   1   70.49    3.14
 -11   3   1   70.22    3.45
 -11  -3   1   74.48    3.61
 -11   3   1   71.61    3.58
  11   3   0  240.05    6.91
 -11   3   0  235.25    6.75
 -11   3   0  234.73    7.37
 -11  -3   0  236.35    7.55
 -11   3   0  242.04    7.57
  11   3   1   21.36    1.64
 -11   3  -1   18.68    1.78
 -11  -3  -1   21.44    1.94
 -11   3  -1   16.13    1.73
  11  -3   2   99.59    3.77
  11   3   2  103.49    3.83
 -11   3  -2   98.06    4.18
 -11  -3  -2   99.68    4.37
 -11   3  -2  104.40    4.44
  11  -3   3    1.34    0.62
  11   3   3    0.74    0.59
 -11   3  -3    1.33    0.70
 -11   3  -3    0.76    0.71
 -11  -3  -3    0.69    0.72
 -11   3  -3    0.97    0.76
 -11   3  -4    0.09    0.50
 -11   3  -4   -0.24    0.70
 -11  -3  -4    0.13    0.71
  11   3   4    0.09    0.54
  11  -3   4    0.97    0.54
 -11   3  -5    7.56    0.93
 -11  -3  -5    7.36    1.20
  11  -3   5    7.18    0.86
  11   3   5    8.05    0.98
 -11   3  -6   52.09    2.27
 -11  -3  -6   54.95    2.92
  11  -3   6   53.12    2.19
  11   3   6   55.38    2.43
 -11  -3  -7   32.73    2.12
 -11   3  -7   29.42    1.53
 -11  -3  -8    1.99    0.82
 -11  -3  -9   13.13    1.18
 -11   4  14    1.90    0.61
 -11   4  13   33.69    1.84
 -11   4  12    0.26    0.56
 -11   4  12    0.24    0.42
 -11   4  11    1.49    0.70
 -11   4  11    1.04    0.51
 -11   4  10   23.03    1.73
 -11   4  10   23.19    1.53
 -11   4   9    6.93    1.06
 -11   4   9    6.70    0.92
 -11   4   8    9.59    1.24
 -11   4   8    8.41    1.10
 -11   4   7    0.11    0.65
 -11   4   7    0.20    0.55
 -11   4   6   94.04    3.80
 -11   4   5    7.26    1.09
 -11   4   5    7.75    1.18
 -11   4   4   25.64    1.84
 -11   4   4   22.70    1.86
 -11   4   3   42.12    2.38
 -11   4   3   41.84    2.57
 -11   4   2    0.13    0.68
 -11   4   2    0.50    0.65
 -11   4   1  267.53    7.41
 -11   4   1  278.45    8.14
 -11   4   0  274.55    7.64
 -11   4   0  299.93    8.50
 -11   4  -1    0.09    0.55
 -11   4  -1    0.91    0.79
 -11   4  -1    0.78    0.68
 -11   4  -2   48.61    2.82
 -11   4  -2   52.26    2.50
 -11   4  -3    3.27    0.73
 -11   4  -3    3.24    0.94
 -11   4  -3    4.68    0.83
 -11   4  -4   40.67    2.11
 -11   4  -4   43.48    2.56
 -11   4  -4   46.81    2.20
 -11   4  -5   68.34    2.77
 -11   4  -5   74.85    3.36
 -11   4  -5   76.12    2.83
 -11   4  -6   14.43    1.12
 -11   4  -6   17.24    1.54
 -11   4  -6   16.00    1.16
 -11   4  -7   10.99    1.17
 -11   4  -8   15.97    1.29
 -11   4  -9   12.52    1.01
 -11   5  12    0.50    0.43
 -11   5  11    9.34    0.93
 -11   5  11    9.16    0.82
 -11   5  10   21.82    1.43
 -11   5  10   23.65    1.40
 -11   5   9   61.00    2.56
 -11   5   9   60.61    2.47
 -11   5   8   22.17    1.53
 -11   5   8   22.72    1.52
 -11   5   7   52.92    2.50
 -11   5   7   59.55    2.58
 -11   5   6    4.15    0.80
 -11   5   6    4.63    0.87
 -11   5   5   30.08    1.84
 -11   5   4    4.53    0.95
 -11   5   3    1.48    0.73
 -11   5   3    0.34    0.60
 -11   5   2   65.51    2.78
 -11   5   2   62.18    3.01
 -11   5   1    0.76    0.58
 -11   5   1   -0.11    0.61
 -11   5   0    9.86    1.07
 -11   5   0   11.91    1.33
 -11   5  -1   90.08    3.26
 -11   5  -1   83.25    3.16
 -11   5  -1   91.61    3.66
 -11   5  -2   12.27    1.09
 -11   5  -2   12.55    1.31
 -11   5  -3    1.48    0.56
 -11   5  -3    0.42    0.44
 -11   5  -3    0.29    0.62
 -11   5  -4   71.88    2.60
 -11   5  -4   64.13    2.51
 -11   5  -4   70.23    2.95
 -11   5  -5    2.42    0.55
 -11   5  -5    2.90    0.53
 -11   5  -5    3.15    0.70
 -11   5  -6    1.83    0.56
 -11   5  -6    3.95    0.65
 -11   5  -7   23.09    1.37
 -11   6   9    4.27    0.56
 -11   6   8    0.26    0.40
 -11   6   7    9.30    0.89
 -11   6   6   26.29    1.46
 -11   6   5    1.96    0.60
 -11   6   4    9.64    0.96
 -11   6   3  117.69    3.58
 -11   6   3  124.51    3.84
 -11   6   2    4.51    0.68
 -11   6   1   98.76    3.12
 -11   6   1   96.33    3.36
 -11   6   0   11.68    0.95
 -11   6   0   11.51    1.06
 -11   6  -1    1.18    0.49
 -11   6  -1    3.16    0.62
 -11   6  -2    1.65    0.46
 -11   6  -2    0.26    0.42
 -11   6  -3    4.82    0.66
 -11   6  -4    0.26    0.35
 -11   7   6   12.70    0.63
 -11   7   5   33.22    1.17
 -11   7   4    5.63    0.47
 -11   7   3    5.48    0.47
 -11   7   2    0.22    0.21
 -11   7   1   20.48    0.86
  12   0 -16    1.52    0.62
  12   0 -15    0.50    0.66
  12   0 -14  175.72    5.73
 -12   0  14  170.23    5.16
  12   0 -13    0.37    0.74
 -12   0  13    0.09    0.63
 -12   0  13    0.38    0.62
 -12   0  12   44.00    2.47
  12   0 -12   46.88    2.83
 -12   0  12   44.99    2.45
  12   0 -11    0.99    0.92
 -12   0  11   -0.45    0.66
 -12   0  11   -0.33    0.80
 -12   0  10   98.41    4.06
  12   0 -10   94.36    4.33
 -12   0   9    0.13    0.74
 -12   0   8    7.24    1.26
  12   0  -8    6.53    1.23
 -12   0   7    0.41    0.76
  12   0  -7    0.64    0.76
 -12   0   7    0.39    0.52
 -12   0   6   30.92    2.35
  12   0  -6   32.83    2.52
 -12   0   5   -0.58    0.79
  12   0  -5   -0.16    0.81
 -12   0   4   -0.15    0.93
  12   0  -4   -0.15    0.78
 -12   0   3    0.77    0.82
  12   0  -3   -0.44    0.81
 -12   0   2   53.03    3.20
  12   0  -2   50.78    3.03
 -12   0   1    1.89    1.02
 -12   0   0  532.02   14.07
 -12   0  -1   -0.16    0.89
 -12   0  -1    0.16    0.98
 -12   0  -2  166.85    6.28
  12   0   2  170.60    5.64
 -12   0  -3   -0.15    0.86
  12   0   3    0.11    0.68
 -12   0  -4    1.19    0.92
  12   0   4    0.40    0.63
 -12   0  -5    0.14    0.80
  12   0   5    0.83    0.65
  12   0   6   56.30    2.55
  12   0   7   -0.38    0.51
  12   0   8   -0.07    0.44
 -12   0  -9   -0.57    0.68
 -12   0 -10   17.63    1.37
  12  -1 -16    2.10    0.63
  12   1 -16    2.68    0.66
  12  -1 -15   17.89    1.46
  12   1 -15   15.86    1.38
  12  -1 -14    0.53    0.68
  12   1 -14    2.01    0.79
 -12  -1  14    0.64    0.57
  12  -1 -13    1.07    0.75
  12   1 -13    0.12    0.73
 -12   1  13    0.97    0.63
 -12  -1  13    0.71    0.61
 -12   1  13    0.91    0.59
 -12  -1  13   -0.28    0.64
 -12   1  12  128.96    4.47
 -12  -1  12  132.26    4.55
  12  -1 -12  128.32    4.90
  12   1 -12  124.16    4.86
 -12   1  12  123.97    4.36
 -12  -1  12  128.48    4.44
 -12   1  11    5.73    1.02
 -12  -1  11    4.87    0.98
  12  -1 -11    5.82    1.17
  12   1 -11    7.28    1.23
 -12   1  11    5.22    0.98
 -12  -1  11    5.41    1.03
 -12   1  10   66.21    3.13
 -12  -1  10   68.00    3.23
 -12  -1  10   61.43    3.06
 -12   1  10   62.07    3.06
  12  -1 -10   69.37    3.53
  12   1 -10   64.15    3.39
 -12   1   9    0.48    0.71
 -12  -1   9   -0.12    0.57
 -12   1   8    4.03    0.91
 -12   1   8    5.30    1.09
 -12  -1   8    4.37    1.11
 -12   1   7    3.55    0.83
  12  -1  -7    3.37    1.07
  12   1  -7    5.05    1.15
 -12   1   7    3.02    0.93
 -12  -1   7    3.48    1.00
 -12   1   6   46.28    2.46
  12  -1  -6   45.07    2.91
  12   1  -6   44.39    2.88
 -12   1   6   41.81    2.73
 -12  -1   6   42.80    2.76
 -12   1   5    4.00    0.86
  12   1  -5    2.28    0.88
 -12   1   5    3.37    1.03
 -12  -1   5    4.01    1.10
 -12   1   4  305.97    8.20
 -12   1   4  317.41    9.23
 -12  -1   4  325.46    9.44
  12   1  -4  312.97    9.27
  12  -1  -4  306.60    9.25
 -12   1   3   40.16    2.70
 -12  -1   3   41.04    2.79
  12   1  -3   38.81    2.63
  12  -1  -3   41.65    2.73
 -12   1   2   19.12    1.93
 -12  -1   2   19.19    1.94
  12   1  -2   19.18    1.81
  12  -1  -2   19.68    1.82
 -12   1   1    3.77    1.09
 -12  -1   1    2.95    1.19
 -12   1   0  264.16    8.35
 -12  -1   0  265.11    8.45
 -12   1  -1   29.74    2.38
 -12  -1  -1   30.37    2.49
  12   1   1   27.02    1.96
 -12   1  -2    6.83    1.30
 -12  -1  -2    6.95    1.34
  12   1   2    8.46    1.18
  12  -1   2    7.01    1.13
 -12   1  -3    0.15    0.84
 -12  -1  -3    1.21    0.94
  12  -1   3    0.10    0.59
  12   1   3    0.61    0.73
 -12   1  -4   -0.14    0.81
 -12  -1  -4    0.73    0.71
  12  -1   4    0.19    0.61
  12   1   4   -0.10    0.61
 -12   1  -5   38.07    2.53
 -12  -1  -5   35.36    2.50
  12  -1   5   36.75    2.04
  12   1   5   38.53    2.12
 -12   1  -6   47.54    2.76
 -12  -1  -6   50.55    2.88
  12   1   6   43.94    2.22
  12  -1   6   47.12    2.23
 -12   1  -7    8.84    1.20
 -12  -1  -7    7.91    1.21
  12  -1   7    9.02    0.95
  12   1   7    6.44    0.89
 -12   1  -8   68.96    3.10
 -12  -1  -8   73.32    3.28
 -12   1  -9   43.65    2.23
 -12  -1  -9   45.18    2.30
 -12   1 -10  199.10    5.39
 -12  -1 -10  194.87    5.45
 -12   2  15  222.13    5.87
 -12   2  14   22.63    1.52
 -12   2  13   36.67    1.93
 -12  -2  13   41.03    2.04
 -12   2  13   40.00    2.10
 -12   2  12   13.30    1.23
 -12  -2  12   13.48    1.25
 -12   2  12   13.78    1.25
 -12  -2  12   12.11    1.21
 -12   2  12   11.83    1.24
 -12   2  11   14.83    1.33
 -12  -2  11   13.49    1.31
 -12   2  11   15.52    1.36
 -12  -2  11   13.54    1.33
 -12   2  11   10.97    1.20
 -12  -2  10    9.32    1.20
 -12   2  10   10.32    1.19
 -12  -2  10   11.61    1.25
 -12   2  10   12.85    1.28
 -12   2  10   10.47    1.27
 -12   2   9  121.95    4.40
 -12  -2   9  127.63    4.50
 -12   2   9  124.29    4.48
 -12  -2   9  122.24    4.49
 -12   2   9  124.04    4.44
 -12   2   8    2.94    0.86
 -12  -2   8    6.50    1.08
 -12   2   8    2.68    0.85
 -12  -2   8    5.87    1.06
 -12   2   8    3.26    0.89
 -12   2   7   50.74    2.64
 -12  -2   7   47.02    2.70
 -12   2   7   54.41    2.83
 -12   2   6    2.91    0.86
 -12  -2   6    1.76    0.88
 -12   2   6    2.59    0.81
 -12   2   5  245.17    7.58
 -12  -2   5  261.64    7.85
 -12   2   5  261.91    7.27
 -12   2   4    3.98    1.01
 -12  -2   4    2.94    0.98
 -12   2   4    2.14    0.73
 -12   2   3   20.46    1.55
 -12   2   3   22.36    1.88
 -12  -2   3   25.05    2.05
 -12   2   3   20.13    1.59
 -12   2   2   18.26    1.41
 -12   2   2   16.46    1.48
 -12   2   2   16.86    1.71
 -12  -2   2   20.82    1.94
 -12   2   1   71.65    3.21
 -12   2   1   75.72    3.65
 -12  -2   1   82.63    3.84
 -12   2   0    7.67    1.07
  12   2   0   10.49    1.25
 -12   2   0    6.54    1.19
 -12  -2   0    9.94    1.42
 -12   2  -1    0.31    0.55
  12   2   1    0.10    0.64
 -12   2  -1    0.79    0.79
 -12  -2  -1    1.13    0.78
 -12   2  -2    5.17    0.90
 -12   2  -2    5.17    1.06
 -12  -2  -2    7.10    1.24
  12   2   2    5.93    0.97
  12  -2   2    7.62    1.09
 -12   2  -3   14.03    1.32
 -12   2  -3   15.98    1.22
 -12   2  -3   12.10    1.43
 -12  -2  -3   17.59    1.73
  12  -2   3   15.23    1.32
  12   2   3   15.41    1.32
 -12   2  -4   13.90    1.25
 -12   2  -4   15.53    1.11
  12  -2   4   14.91    1.25
  12   2   4   15.06    1.30
 -12   2  -4   14.62    1.53
 -12  -2  -4   17.15    1.71
  12  -2   5    0.66    0.48
  12   2   5    0.23    0.52
 -12   2  -5    1.00    0.69
 -12  -2  -5    0.61    0.72
  12  -2   6   10.02    0.96
  12   2   6   12.80    1.09
 -12  -2  -6   11.71    1.32
 -12   2  -6   11.60    1.25
  12  -2   7    4.56    0.63
 -12   2  -7    5.14    0.88
 -12  -2  -7    5.22    0.94
 -12  -2  -8    9.01    1.04
 -12  -2  -9    0.07    0.46
 -12   3  14    2.45    0.57
 -12   3  13   31.26    1.71
 -12   3  12    6.17    0.87
 -12  -3  11    0.60    0.48
 -12   3  11    1.03    0.63
 -12  -3  10   17.46    1.30
 -12  -3  10   15.40    1.25
 -12   3  10   16.81    1.44
 -12  -3   9   12.47    1.16
 -12   3   9   13.31    1.30
 -12  -3   9   13.06    1.20
 -12   3   9   12.60    1.01
 -12  -3   8  119.55    4.02
 -12   3   8  119.22    4.16
 -12  -3   8  119.81    4.01
 -12  -3   7   46.94    2.42
 -12   3   7   50.28    2.54
 -12  -3   7   51.46    2.46
 -12   3   7   44.66    2.17
 -12  -3   6  120.03    4.30
 -12  -3   6  121.10    4.24
 -12   3   6  121.94    4.31
 -12   3   5  111.32    4.01
 -12  -3   5  109.93    4.10
 -12  -3   4    0.53    0.59
 -12   3   4    1.12    0.65
 -12   3   3   10.62    1.15
 -12  -3   3   11.08    1.31
 -12   3   3   13.69    1.34
 -12   3   2   68.41    2.84
 -12  -3   2   71.54    3.23
 -12   3   2   68.78    3.12
 -12   3   1    0.21    0.60
 -12  -3   1    0.22    0.64
 -12   3   0   39.15    2.27
 -12  -3   0   40.01    2.35
  12  -3   0   37.90    2.04
 -12   3  -1   96.96    3.82
 -12   3  -1  100.50    3.61
 -12  -3  -1  104.99    4.05
  12  -3   1   99.38    3.49
 -12   3  -2    0.50    0.57
 -12   3  -2    0.08    0.49
 -12  -3  -2    0.21    0.69
  12  -3   2    0.14    0.45
 -12   3  -3   21.12    1.62
 -12   3  -3   25.32    1.50
 -12  -3  -3   21.23    1.70
  12  -3   3   24.20    1.39
 -12   3  -4  153.59    4.78
 -12   3  -4  155.65    4.36
 -12  -3  -4  150.89    4.89
  12  -3   4  142.89    4.11
 -12  -3  -5    7.64    0.99
 -12   3  -5    7.08    0.75
 -12   3  -5    6.02    0.84
 -12   3  -6   57.66    2.35
 -12  -3  -6   57.60    2.43
 -12   3  -7    0.44    0.40
 -12   4  12   30.70    1.54
 -12   4  11   41.41    1.93
 -12   4  10  122.65    3.56
 -12   4  10  141.37    4.17
 -12   4   9   14.37    1.05
 -12   4   9   15.02    1.23
 -12   4   8    7.99    0.85
 -12   4   8    8.70    0.99
 -12   4   7    1.11    0.52
 -12   4   7    0.57    0.59
 -12   4   6   27.88    1.63
 -12   4   6   24.46    1.61
 -12   4   5   16.68    1.33
 -12   4   4   90.61    3.30
 -12   4   3    2.58    0.71
 -12   4   2   29.03    1.86
 -12   4   1   -0.32    0.57
 -12   4   1   -0.19    0.62
 -12   4   0   74.68    2.88
 -12   4   0   70.42    3.01
 -12   4  -1   95.74    3.31
 -12   4  -1   95.68    3.57
 -12   4  -2   22.36    1.41
 -12   4  -2   20.37    1.50
 -12   4  -3   63.66    2.39
 -12   4  -3   61.94    2.65
 -12   4  -4   -0.05    0.39
 -12   4  -4   -0.07    0.51
 -12   4  -5   25.33    1.48
 -12   4  -6    8.76    0.82
 -12   5   9    0.12    0.30
 -12   5   8   23.44    1.23
 -12   5   7    3.11    0.53
 -12   5   7    2.58    0.54
 -12   5   6   13.65    1.04
 -12   5   6   15.90    1.09
 -12   5   5    0.48    0.46
 -12   5   5    0.31    0.46
 -12   5   4   31.70    1.62
 -12   5   4   31.78    1.66
 -12   5   3    0.37    0.45
 -12   5   2   -0.25    0.47
 -12   5   1   11.85    1.00
 -12   5   1   11.25    1.03
 -12   5   0    5.89    0.72
 -12   5   0    8.42    0.88
 -12   5  -1    7.99    0.78
 -12   5  -1    6.92    0.80
 -12   5  -2   11.88    0.97
 -12   5  -3    5.88    0.69
 -12   6   7    0.45    0.23
 -12   6   6    0.81    0.27
 -12   6   5   64.63    1.98
 -12   6   4    0.67    0.32
 -12   6   3    2.16    0.40
 -12   6   2    1.17    0.33
 -12   6   1   28.98    1.22
 -12   6   0    2.74    0.39
 -12   6  -1    8.67    0.57
 -13   0  13    0.07    0.50
 -13   0  12    0.30    0.60
 -13   0  12    0.08    0.48
 -13   0  12    0.23    0.42
 -13   0  11   74.08    2.95
 -13   0  11   69.87    2.56
 -13   0  11   72.12    2.91
 -13   0  10    0.27    0.63
 -13   0  10    0.27    0.59
 -13   0  10   -0.26    0.44
 -13   0   9   23.20    1.69
 -13   0   9   25.63    1.80
 -13   0   8   -0.91    0.69
 -13   0   8    0.10    0.65
 -13   0   7   78.83    3.47
 -13   0   6   -0.57    0.72
 -13   0   5   56.64    2.95
 -13   0   4    0.36    0.75
 -13   0   3  257.11    7.66
 -13   0   2    0.75    0.81
 -13   0   1   51.37    2.90
 -13   0   0    0.74    0.77
  13   0   0    0.39    0.66
 -13   0  -1  159.30    5.45
  13   0   1  149.67    4.84
 -13   0  -2    0.35    0.74
  13   0   2   -0.34    0.64
 -13   0  -3   90.40    3.84
  13   0   3   95.08    3.37
 -13   0  -4    1.05    0.77
  13   0   4    0.14    0.50
 -13   0  -5   29.04    1.87
  13   0   5   26.12    1.49
 -13   0  -6   -0.60    0.66
  13   0   6    0.39    0.42
 -13   0  -7   13.01    1.14
 -13   0  -8    0.06    0.40
 -13   1  12    3.51    0.71
 -13  -1  12    3.16    0.67
 -13   1  12    2.96    0.60
 -13   1  12    2.72    0.63
 -13  -1  12    3.57    0.70
 -13   1  11    4.07    0.78
 -13  -1  11    3.99    0.78
 -13   1  11    3.63    0.74
 -13  -1  11    3.54    0.75
 -13   1  11    3.80    0.67
 -13   1  10   48.23    2.35
 -13  -1  10   46.22    2.34
 -13   1  10   49.85    2.37
 -13  -1  10   45.84    2.31
 -13   1  10   46.23    2.11
 -13   1   9   10.79    1.20
 -13  -1   9   11.20    1.20
 -13   1   9    9.23    1.12
 -13  -1   9   11.81    1.23
 -13   1   9    9.77    0.98
 -13  -1   8   35.21    2.11
 -13   1   8   37.45    2.14
 -13  -1   8   31.87    2.05
 -13   1   8   33.29    2.04
 -13   1   8   30.10    1.70
 -13   1   7   13.73    1.39
 -13  -1   7   13.24    1.39
 -13   1   7   14.51    1.16
 -13   1   7   13.95    1.41
 -13  -1   7   18.19    1.56
 -13   1   6    7.42    1.12
 -13  -1   6    8.16    1.21
 -13   1   5    9.57    1.26
 -13  -1   5    8.00    1.18
 -13   1   4    9.01    1.26
 -13  -1   4   10.68    1.32
 -13   1   3    0.58    0.69
 -13  -1   3    0.72    0.74
 -13   1   2    2.92    0.88
 -13  -1   2    3.38    0.92
  13   1  -1   40.39    2.24
 -13   1   1   41.10    2.48
 -13  -1   1   43.13    2.58
  13  -1   0    7.99    1.07
  13   1   0    7.82    1.05
 -13   1   0    8.10    1.22
 -13  -1   0    8.31    1.26
  13  -1   1   60.49    2.69
  13   1   1   58.56    2.63
 -13   1  -1   65.55    3.09
 -13  -1  -1   59.85    3.06
  13  -1   2   -0.40    0.52
  13   1   2    0.24    0.51
 -13   1  -2    0.55    0.71
 -13  -1  -2    0.23    0.78
  13  -1   3   14.22    1.17
  13   1   3   11.28    1.06
 -13  -1  -3   12.09    1.37
 -13   1  -3    9.21    1.19
  13  -1   4    0.53    0.50
  13   1   4    0.27    0.47
 -13   1  -4    1.06    0.70
 -13  -1  -4    0.20    0.61
  13   1   5   -0.24    0.47
  13  -1   5    0.12    0.42
 -13   1  -5   -0.35    0.60
 -13  -1  -5    0.46    0.61
  13  -1   6   96.91    3.01
  13   1   6   99.14    3.10
 -13  -1  -6  103.76    3.59
 -13   1  -7    2.99    0.63
 -13  -1  -7    2.23    0.60
 -13   2  12    4.49    0.66
 -13   2  11   20.49    1.32
 -13  -2  11   20.17    1.32
 -13   2  11   21.39    1.33
 -13   2  11   19.86    1.28
 -13  -2  11   22.09    1.35
 -13   2  10    5.92    0.82
 -13  -2  10    4.79    0.81
 -13   2  10    5.11    0.77
 -13   2  10    4.62    0.72
 -13  -2  10    5.60    0.81
 -13   2   9    4.72    0.80
 -13  -2   9    6.70    0.92
 -13   2   9    5.73    0.79
 -13   2   9    4.16    0.74
 -13  -2   9    6.32    0.87
 -13   2   8    2.96    0.69
 -13  -2   8    2.92    0.74
 -13   2   8    3.54    0.75
 -13  -2   8    2.83    0.76
 -13   2   8    3.29    0.67
 -13   2   7   18.14    1.44
 -13  -2   7   17.58    1.49
 -13  -2   7   20.67    1.53
 -13   2   7   18.08    1.41
 -13   2   7   18.79    1.33
 -13   2   6  197.62    5.78
 -13  -2   6  198.38    5.88
 -13   2   6  196.72    5.47
 -13   2   6  198.39    5.84
 -13  -2   6  198.25    5.93
 -13   2   5    6.36    0.83
 -13   2   5    5.86    0.96
 -13  -2   5    8.25    1.10
 -13   2   4   15.38    1.13
 -13   2   4   15.48    1.40
 -13  -2   4   18.09    1.55
 -13   2   3  105.19    3.92
 -13  -2   3  101.95    4.00
  13   2  -3  109.54    3.75
 -13   2   2   32.81    2.04
 -13  -2   2   35.86    2.20
  13   2  -2   36.30    1.96
 -13  -2   1   11.55    1.30
 -13   2   1    9.00    1.15
  13   2  -1    9.56    1.06
 -13   2   0   25.31    1.75
 -13  -2   0   23.62    1.79
  13  -2   0   21.82    1.51
  13   2   0   23.74    1.50
 -13   2  -1    6.47    0.75
 -13   2  -1    9.00    1.10
 -13  -2  -1    9.29    1.14
  13  -2   1    8.32    0.93
  13   2   1    8.91    0.96
 -13   2  -2   18.81    1.14
  13  -2   2   20.36    1.31
  13   2   2   22.18    1.38
 -13   2  -2   19.43    1.48
 -13  -2  -2   20.23    1.60
  13   2   3   10.06    0.94
  13  -2   3   10.99    0.93
 -13   2  -3   11.10    1.09
 -13  -2  -3   10.16    1.15
  13  -2   4    6.56    0.70
  13   2   4    7.19    0.79
 -13   2  -4    7.36    0.90
 -13  -2  -4    8.10    0.99
  13   2   5    0.70    0.37
 -13  -2  -5   -0.07    0.50
 -13  -2  -6    0.30    0.43
 -13   3  10    1.06    0.46
 -13   3   9    7.04    0.84
 -13  -3   9    7.35    0.73
 -13  -3   9    7.30    0.74
 -13   3   8   21.18    1.34
 -13  -3   8   21.48    1.25
 -13  -3   8   21.57    1.26
 -13  -3   7    0.36    0.43
 -13   3   7    0.20    0.48
 -13  -3   7   -0.06    0.43
 -13   3   6   80.74    2.81
 -13  -3   6   75.76    2.72
 -13   3   5   40.73    1.87
 -13  -3   5   39.48    1.92
 -13   3   5   36.77    1.64
 -13  -3   5   42.89    1.96
 -13  -3   4   44.36    2.04
 -13  -3   4   40.84    1.96
 -13   3   4   42.45    1.81
 -13  -3   3   74.60    2.82
  13  -3  -2    1.70    0.52
 -13  -3   2    2.04    0.59
 -13   3   1   34.60    1.74
  13  -3  -1   30.08    1.56
 -13  -3   1   35.44    1.80
  13  -3   0   16.07    1.06
 -13  -3   0   14.21    1.15
 -13  -3  -1    3.55    0.63
 -13   3  -1    3.48    0.59
 -13  -3  -2    0.29    0.43
 -13   4   7   18.72    0.90
 -13   4   6    1.33    0.35
 -13   4   5    1.55    0.42
 -13   4   4   18.42    1.18
 -13   4   4   16.02    1.01
 -13   4   3    0.57    0.47
 -13   4   3    0.92    0.44
 -13   4   2  143.09    4.03
 -13   4   1   31.85    1.50
 -13   5   4   31.04    1.11
 -13   5   3    0.19    0.22
 -13   5   2    0.33    0.23
 -13   5   1    2.93    0.36
 -14   0  11    0.42    0.40
 -14   0  11   -0.20    0.37
 -14   0  10  245.30    6.23
 -14   0  10  248.25    6.20
 -14   0   9   -0.06    0.49
 -14   0   9    0.31    0.53
 -14   0   8   73.73    2.76
 -14   0   8   74.03    2.75
 -14   0   7    0.22    0.48
 -14   0   7    0.43    0.54
 -14   0   6   53.79    2.37
 -14   0   6   47.91    2.26
 -14   0   5    0.08    0.55
 -14   0   4  125.69    4.15
 -14   0   3    0.75    0.58
  14   0  -3   -0.07    0.48
 -14   0   2   23.38    1.57
  14   0  -2   21.81    1.41
 -14   0   1    0.49    0.55
  14   0  -1    0.20    0.48
 -14   0   0  251.60    6.79
  14   0   0  256.09    6.47
 -14   0  -1    0.08    0.49
  14   0   1    0.57    0.42
 -14   0  -2    1.06    0.54
  14   0   2    0.62    0.37
 -14   0  -3   -0.19    0.50
 -14   0  -4    4.19    0.62
 -14   1  11   40.09    1.63
 -14  -1  11   40.28    1.65
 -14   1  10   14.22    0.99
 -14  -1  10   13.85    1.00
 -14   1  10   14.50    1.00
 -14  -1  10   14.07    1.00
 -14   1   9   15.66    1.09
 -14  -1   9   15.57    1.11
 -14   1   9   12.85    1.01
 -14  -1   9   16.11    1.13
 -14   1   8   48.79    2.09
 -14  -1   8   49.80    2.13
 -14   1   8   46.78    2.05
 -14  -1   8   49.94    2.12
 -14   1   7   27.45    1.54
 -14  -1   7   25.72    1.53
 -14   1   7   26.09    1.51
 -14  -1   7   26.25    1.55
 -14   1   6    0.07    0.50
 -14  -1   6   -0.07    0.48
 -14   1   6   -0.14    0.56
 -14  -1   6   -0.14    0.51
 -14   1   5    1.71    0.61
 -14  -1   5    2.39    0.65
 -14   1   5    1.08    0.57
 -14  -1   5    2.09    0.68
 -14   1   4    1.07    0.51
 -14  -1   4    1.11    0.54
  14   1  -4    0.54    0.45
 -14   1   3    3.61    0.74
 -14  -1   3    3.20    0.72
  14  -1  -3    2.87    0.65
  14   1  -3    4.17    0.69
 -14   1   2   15.45    1.25
 -14  -1   2   14.14    1.23
  14  -1  -2   13.18    1.09
  14   1  -2   15.57    1.14
 -14   1   1   18.61    1.35
 -14  -1   1   17.61    1.33
  14  -1  -1   16.14    1.16
  14   1  -1   16.52    1.15
 -14   1   0    0.87    0.51
 -14  -1   0    1.59    0.61
  14  -1   0    0.64    0.45
  14   1   0    0.17    0.44
 -14  -1  -1    9.71    0.98
  14  -1   1    8.42    0.79
  14   1   1    7.52    0.77
 -14   1  -2    0.06    0.42
 -14  -1  -2    0.13    0.47
 -14   1  -3    4.21    0.61
 -14  -1  -3    4.53    0.65
 -14  -2   9   46.01    1.73
 -14  -2   8   35.67    1.59
 -14  -2   8   41.14    1.66
 -14  -2   7   55.91    2.13
 -14  -2   7   56.27    2.13
 -14  -2   6    4.93    0.69
 -14  -2   6    4.17    0.66
 -14  -2   5    3.89    0.68
 -14  -2   5    4.65    0.68
 -14  -2   4   26.31    1.46
 -14  -2   4   24.17    1.43
  14  -2  -4   26.47    1.42
[truncated: 8,611 more chars]
