# Supplementary material for: Crystal structure of bis­(mesit­yl)(pyrrol-1-yl)borane
Source: Acta Crystallogr E Crystallogr Commun. 2023 Jan 1;79(Pt 1):50–3. doi: 10.1107/S2056989022011768 (PMC9815137; doi:10.1107/S2056989022011768)
Supplement: Supplementary file 2 [file e-79-00050-Isup2.hkl]

data_I                                                                          
_shelx_title ' pyrrolonbcuabs_a.res in P2(1)/n'                                 
_shelx_refln_list_code          4                                               
_shelx_F_calc_maximum      154.15                                               
_exptl_crystal_F_000       680.00                                               
_reflns_d_resolution_high  0.7819                                               
                                                                                
loop_                                                                           
 _space_group_symop_operation_xyz                                               
 'x, y, z'                                                                      
 '-x+1/2, y+1/2, -z+1/2'                                                        
 '-x, -y, -z'                                                                   
 'x-1/2, -y-1/2, z-1/2'                                                         
                                                                                
_cell_length_a    11.9157                                                       
_cell_length_b     8.0223                                                       
_cell_length_c    19.6440                                                       
_cell_angle_alpha  90.000                                                       
_cell_angle_beta   99.890                                                       
_cell_angle_gamma  90.000                                                       
                                                                                
_shelx_F_squared_multiplier     1.000                                           
                                                                                
loop_                                                                           
 _refln_index_h                                                                 
 _refln_index_k                                                                 
 _refln_index_l                                                                 
 _refln_F_squared_calc                                                          
 _refln_F_squared_meas                                                          
 _refln_F_squared_sigma                                                         
 _refln_observed_status                                                         
   2   0   0      12668.82      13292.87       262.46 o                         
   4   0   0       2920.22       2991.08        61.56 o                         
   6   0   0        141.23        104.58         2.42 o                         
   8   0   0        194.43        255.90         4.09 o                         
  10   0   0        144.02        147.23         5.34 o                         
  12   0   0       1013.20        998.61        26.41 o                         
  14   0   0        494.55        475.64         8.77 o                         
   1   1   0       1340.78       1215.80        14.51 o                         
   2   1   0      13190.30      13155.44       183.61 o                         
   3   1   0       3407.33       3123.22        44.83 o                         
   4   1   0       2855.77       2833.23        41.30 o                         
   5   1   0        201.93        202.19         3.33 o                         
   6   1   0       2843.15       2859.37        20.14 o                         
   7   1   0        373.61        347.11         6.35 o                         
   8   1   0         39.27         30.89         1.14 o                         
   9   1   0          1.32          0.84         0.55 o                         
  10   1   0        388.34        389.48         6.22 o                         
  11   1   0        115.13         88.97         4.22 o                         
  12   1   0        502.77        495.08        11.11 o                         
  13   1   0         13.98         14.98         1.06 o                         
  14   1   0          1.49          1.41         0.46 o                         
   0   2   0         13.48          8.54         0.75 o                         
   1   2   0       7860.55       7238.81        53.81 o                         
   2   2   0       2910.85       2801.28        41.91 o                         
   3   2   0        831.35        819.21         8.98 o                         
   4   2   0        375.95        397.15         5.10 o                         
   5   2   0         80.85        107.63         1.48 o                         
   6   2   0         17.79         19.72         0.68 o                         
   7   2   0        550.04        533.81         5.28 o                         
   8   2   0         38.93         29.90         1.14 o                         
   9   2   0         75.75         67.45         1.73 o                         
  10   2   0        104.51         99.41         2.46 o                         
  11   2   0          5.88          5.47         0.93 o                         
  12   2   0         19.78         16.33         1.67 o                         
  13   2   0         37.43         43.95         1.51 o                         
  14   2   0          2.55          1.49         0.80 o                         
   1   3   0        518.91        454.43        16.46 o                         
   2   3   0        553.79        595.22         9.17 o                         
   3   3   0          3.02          0.34         0.25 o                         
   4   3   0       2505.06       2501.83        18.44 o                         
   5   3   0        369.03        358.59         3.81 o                         
   6   3   0         66.65         63.14         1.53 o                         
   7   3   0        446.25        410.60         4.36 o                         
   8   3   0         27.22         27.73         1.12 o                         
   9   3   0         29.08         22.42         0.97 o                         
  10   3   0         77.77         74.51         2.63 o                         
  11   3   0        440.47        444.43         6.03 o                         
  12   3   0         80.49         72.64         2.38 o                         
  13   3   0         34.28         28.49         1.73 o                         
   0   4   0       1040.61        984.41        15.28 o                         
   1   4   0        126.79        127.89         2.02 o                         
   2   4   0        110.50         82.32         1.65 o                         
   3   4   0        104.92        126.91         2.21 o                         
   4   4   0        211.08        303.43         4.76 o                         
   5   4   0        713.67        722.81         8.38 o                         
   6   4   0         77.71         67.17         1.87 o                         
   7   4   0       1434.05       1470.16        15.45 o                         
   8   4   0       2816.55       2815.81        38.98 o                         
   9   4   0        717.16        699.33        27.49 o                         
  10   4   0          0.00          0.00         0.77 o                         
  11   4   0        537.21        536.07        23.75 o                         
  12   4   0        117.53        135.69         3.98 o                         
   1   5   0        159.21        142.01         1.85 o                         
   2   5   0         29.22         23.95         1.14 o                         
   3   5   0        866.04        879.75        11.39 o                         
   4   5   0         31.98         32.53         1.18 o                         
   5   5   0        962.44       1028.30        12.75 o                         
   6   5   0        297.30        268.29         4.42 o                         
   7   5   0          7.83          4.48         0.74 o                         
   8   5   0         38.97         49.08         2.77 o                         
   9   5   0        191.44        187.13         5.99 o                         
  10   5   0          3.73          3.07         0.84 o                         
  11   5   0         22.18         20.07         1.91 o                         
  12   5   0         17.13         13.29         2.36 o                         
   0   6   0        411.30        378.08         7.47 o                         
   1   6   0        175.99        156.66         2.73 o                         
   2   6   0         17.56         13.58         0.76 o                         
   3   6   0          0.09          0.33         0.40 o                         
   4   6   0         35.65         35.75         1.36 o                         
   5   6   0        428.29        443.42         5.72 o                         
   6   6   0         10.88          9.24         1.28 o                         
   7   6   0       1331.98       1340.81        18.20 o                         
   8   6   0         46.64         51.11         1.85 o                         
   9   6   0        242.44        238.95         5.07 o                         
  10   6   0          3.23          3.14         0.71 o                         
  11   6   0         23.26         21.64         1.32 o                         
  12   6   0          4.45          5.11         0.73 o                         
   1   7   0        341.69        331.14         7.71 o                         
   2   7   0        138.64        158.77         4.31 o                         
   3   7   0        455.77        469.86        14.17 o                         
   4   7   0          8.75          5.54         0.87 o                         
   5   7   0         53.31         49.42         1.83 o                         
   6   7   0          5.79          3.96         0.65 o                         
   7   7   0         40.47         45.58         1.66 o                         
   8   7   0         39.93         39.77         1.41 o                         
   9   7   0         73.87         70.11         7.47 o                         
  10   7   0        174.66        201.53         6.05 o                         
   0   8   0        856.52        929.77        28.80 o                         
   1   8   0        454.48        452.58         6.79 o                         
   2   8   0          0.51          0.65         0.76 o                         
   3   8   0         67.70         69.90         3.12 o                         
   4   8   0         12.33         17.06         2.13 o                         
   5   8   0        139.22        149.00         4.57 o                         
   6   8   0          0.08         -0.40         0.73 o                         
   7   8   0         15.55         13.33         1.42 o                         
   1   9   0         10.12         10.91         1.22 o                         
   2   9   0         35.53         35.30         1.92 o                         
   3   9   0         21.43         15.98         1.29 o                         
   4   9   0         35.49         40.60         1.88 o                         
   5   9   0          1.17          3.02         0.86 o                         
 -15   0   1        199.35        214.07         5.65 o                         
 -13   0   1         78.26         95.84         5.41 o                         
 -11   0   1         38.63         64.63         2.85 o                         
  -9   0   1        115.68         99.07         3.06 o                         
  -7   0   1        126.31        104.59         6.37 o                         
  -5   0   1         91.28         96.66         2.95 o                         
  -3   0   1        263.00        235.57         6.31 o                         
  -1   0   1       1044.60        986.27        14.15 o                         
   1   0   1       1047.74        932.42        13.40 o                         
   3   0   1      23762.11      24617.74       485.56 o                         
   5   0   1       2896.22       2959.32        35.51 o                         
   7   0   1          0.14          0.33         0.50 o                         
   9   0   1         13.82         15.76         1.47 o                         
  11   0   1        188.67        185.31         9.00 o                         
  13   0   1        293.45        287.89         9.00 o                         
 -14   1   1         26.91         31.97         1.15 o                         
 -13   1   1         76.03         77.33         2.61 o                         
 -12   1   1         10.93          6.35         1.50 o                         
 -11   1   1        127.19        116.69         2.71 o                         
 -10   1   1        145.66        125.66         2.36 o                         
  -9   1   1         50.90         45.40         1.54 o                         
  -8   1   1          3.43          5.40         0.72 o                         
  -7   1   1        115.69         98.63         2.88 o                         
  -6   1   1         44.29         32.26         1.01 o                         
  -5   1   1        315.08        307.93         4.45 o                         
  -4   1   1         17.06         14.81         2.97 o                         
  -3   1   1       4799.66       4845.30        68.69 o                         
  -2   1   1       1557.61       1526.50        22.08 o                         
  -1   1   1       1683.38       1540.76        15.45 o                         
   0   1   1       1037.18        939.39         8.37 o                         
   1   1   1      13875.94      13891.00       157.58 o                         
   2   1   1       1003.20        962.99        15.74 o                         
   3   1   1       1048.72       1068.61        10.28 o                         
   4   1   1         25.99         17.69         0.84 o                         
   5   1   1        169.39        185.63         3.18 o                         
   6   1   1        865.53        889.50         7.57 o                         
   7   1   1        140.21        151.14         2.14 o                         
   8   1   1          4.26          3.18         0.47 o                         
   9   1   1         26.14         20.56         1.08 o                         
  10   1   1         43.24         38.31         1.69 o                         
  11   1   1          0.19          1.18         1.54 o                         
  12   1   1         62.93         53.74         2.41 o                         
  13   1   1        109.00        113.77         2.65 o                         
  14   1   1         16.85         15.79         0.98 o                         
 -14   2   1          3.01          3.62         0.99 o                         
 -13   2   1         23.21         18.65         1.32 o                         
 -12   2   1        128.41        142.38         5.08 o                         
 -11   2   1         16.28         14.04         1.59 o                         
 -10   2   1        134.62        130.30         2.61 o                         
  -9   2   1        113.61        101.43         2.01 o                         
  -8   2   1          5.60          9.09         0.71 o                         
  -7   2   1        120.00        124.65         2.07 o                         
  -6   2   1        138.33        129.59         1.88 o                         
  -5   2   1        436.35        491.44         7.58 o                         
  -4   2   1       3422.70       3384.66        64.51 o                         
  -3   2   1       4275.18       4293.90        61.04 o                         
  -2   2   1       1511.69       1418.80        20.53 o                         
  -1   2   1        278.04        252.15         5.77 o                         
   0   2   1        250.41        259.19         6.12 o                         
   1   2   1        121.35         92.80         1.61 o                         
   2   2   1       3022.78       2871.78        25.94 o                         
   3   2   1        502.28        547.11         5.70 o                         
   4   2   1        143.87        163.29         3.25 o                         
   5   2   1       1186.10       1219.86         9.10 o                         
   6   2   1        666.25        667.80         6.05 o                         
   7   2   1        186.95        211.99         2.69 o                         
   8   2   1          0.49          1.58         0.45 o                         
   9   2   1          3.82          2.78         0.60 o                         
  10   2   1          3.52          5.57         1.12 o                         
  11   2   1        130.31        135.00         4.82 o                         
  12   2   1          0.08          1.00         0.62 o                         
  13   2   1         15.96         15.37         0.81 o                         
 -13   3   1         59.83         62.04         2.95 o                         
 -12   3   1          0.09          0.40         0.82 o                         
 -11   3   1        135.05        132.67         2.81 o                         
 -10   3   1        217.35        198.34         3.72 o                         
  -9   3   1        814.98        812.72         8.79 o                         
  -8   3   1        398.13        382.18         4.13 o                         
  -7   3   1         73.77         81.71         1.43 o                         
  -6   3   1        417.89        370.87         3.88 o                         
  -5   3   1        816.18        834.80         7.46 o                         
  -4   3   1       1018.25       1014.36         8.05 o                         
  -3   3   1        787.07        802.46         7.03 o                         
  -2   3   1        194.04        181.94         3.73 o                         
  -1   3   1        146.28        119.91         2.62 o                         
   0   3   1        567.11        591.13        13.27 o                         
   1   3   1          4.41          7.27         0.72 o                         
   2   3   1          0.45          1.20         0.27 o                         
   3   3   1       3452.80       3479.93        31.13 o                         
   4   3   1        630.07        587.41         5.05 o                         
   5   3   1         23.00         20.07         0.68 o                         
   6   3   1         55.45         49.73         1.65 o                         
   7   3   1         49.95         44.72         1.20 o                         
   8   3   1        716.07        688.55         9.69 o                         
   9   3   1          9.93         10.07         0.86 o                         
  10   3   1         36.16         28.18         2.33 o                         
  11   3   1         36.50         36.58         2.15 o                         
  12   3   1        173.73        187.38         3.48 o                         
  13   3   1          4.75          6.55         0.80 o                         
 -13   4   1         58.75         59.42         2.80 o                         
 -12   4   1          0.09         -0.48         0.78 o                         
 -11   4   1        541.27        510.13        10.25 o                         
 -10   4   1        149.82        134.94         3.77 o                         
  -9   4   1         40.04         38.59         2.71 o                         
  -8   4   1         41.39         42.72         2.59 o                         
  -7   4   1       1938.48       1903.49        19.24 o                         
  -6   4   1        145.17        144.54         3.17 o                         
  -5   4   1        214.83        214.79         3.53 o                         
  -4   4   1        423.28        414.89         5.10 o                         
  -3   4   1       1068.46       1128.36        11.43 o                         
  -2   4   1        133.26        155.45         2.44 o                         
  -1   4   1        161.27        165.01         2.63 o                         
   0   4   1         32.07         38.36         1.12 o                         
   1   4   1       2442.61       2575.51        26.74 o                         
   2   4   1         31.22         24.53         0.86 o                         
   3   4   1       2371.40       2332.90        24.06 o                         
   4   4   1          0.02          0.07         0.53 o                         
   5   4   1        690.92        732.18         7.77 o                         
   6   4   1        337.20        354.68         5.09 o                         
   7   4   1        246.73        226.68         3.88 o                         
   8   4   1         27.29         23.78         1.77 o                         
   9   4   1       1379.82       1398.05        32.29 o                         
  10   4   1        104.81        112.53         9.03 o                         
  11   4   1          0.28          1.01         0.70 o                         
  12   4   1        184.86        178.73         4.53 o                         
 -13   5   1          3.34          5.46         0.67 o                         
 -12   5   1         17.90         21.57         1.34 o                         
 -11   5   1          0.16          0.63         0.81 o                         
 -10   5   1         67.66         66.03         3.22 o                         
  -9   5   1        311.53        299.73         6.26 o                         
  -8   5   1         34.89         33.53         1.60 o                         
  -7   5   1        178.61        181.72         3.50 o                         
  -6   5   1       1712.48       1728.28        17.95 o                         
  -5   5   1        147.08        145.90         2.99 o                         
  -4   5   1        253.30        276.36         3.75 o                         
  -3   5   1        151.29        176.37         2.38 o                         
  -2   5   1        118.52        123.51         1.76 o                         
  -1   5   1        598.63        579.15         5.30 o                         
   0   5   1         70.98         64.57         1.32 o                         
   1   5   1         90.11         91.10         1.60 o                         
   2   5   1          4.71          2.41         0.45 o                         
   3   5   1        190.59        191.14         3.90 o                         
   4   5   1        104.52         95.59         2.28 o                         
   5   5   1        154.60        160.71         3.06 o                         
   6   5   1       1099.83       1121.56        13.82 o                         
   7   5   1         48.22         45.37         2.11 o                         
   8   5   1        475.04        472.80        10.38 o                         
   9   5   1        107.44        116.68         3.58 o                         
  10   5   1         58.74         62.09         2.39 o                         
  11   5   1        164.67        164.51         4.54 o                         
  12   5   1         11.89         14.00         1.04 o                         
 -12   6   1         53.27         54.08         2.28 o                         
 -11   6   1        166.74        182.35         4.27 o                         
 -10   6   1          1.65          2.67         0.90 o                         
  -9   6   1        107.11         94.68         2.93 o                         
  -8   6   1        188.80        183.08         3.73 o                         
  -7   6   1         46.86         54.63         2.22 o                         
  -6   6   1        205.76        210.37         5.24 o                         
  -5   6   1          0.02          0.72         0.63 o                         
  -4   6   1        547.33        522.84         6.83 o                         
  -3   6   1         75.39         88.48         1.92 o                         
  -2   6   1        100.87         95.56         2.07 o                         
  -1   6   1        853.80        859.96         8.90 o                         
   0   6   1        121.89        112.45         3.21 o                         
   1   6   1         67.42         61.60         1.53 o                         
   2   6   1         67.98         66.65         2.13 o                         
   3   6   1        557.70        534.62         7.26 o                         
   4   6   1         83.38         77.96         2.01 o                         
   5   6   1        168.02        154.62         3.21 o                         
   6   6   1        730.81        699.31        12.54 o                         
   7   6   1          8.98          7.89         1.01 o                         
   8   6   1         24.16         23.28         1.26 o                         
   9   6   1          4.92          4.93         0.94 o                         
  10   6   1        143.02        131.74         3.19 o                         
  11   6   1          2.57          4.32         1.85 o                         
  12   6   1         21.48         16.17         1.06 o                         
 -11   7   1         39.96         38.22         1.60 o                         
 -10   7   1         23.52         39.69         2.37 o                         
  -9   7   1         67.63         67.97         3.77 o                         
  -8   7   1         12.59          9.42         0.95 o                         
  -7   7   1          3.95          3.78         0.69 o                         
  -6   7   1         25.65         31.14         1.32 o                         
  -5   7   1         62.42         52.36         1.88 o                         
  -4   7   1         11.61         10.41         1.14 o                         
  -3   7   1        121.56        118.98         4.19 o                         
  -2   7   1        157.51        154.27         4.26 o                         
  -1   7   1        224.64        239.71         5.59 o                         
   0   7   1        161.63        165.40         5.13 o                         
   1   7   1          4.46          4.74         1.04 o                         
   2   7   1        294.49        287.74         7.70 o                         
   3   7   1         32.26         38.45         2.08 o                         
   4   7   1        340.89        337.08         8.11 o                         
   5   7   1          0.44          0.61         0.58 o                         
   6   7   1         98.34         94.67         2.29 o                         
   7   7   1         65.36         61.49         2.61 o                         
   8   7   1         63.43         64.24         1.80 o                         
   9   7   1         31.40         34.49         1.86 o                         
  10   7   1        100.02        107.85         3.88 o                         
  -7   8   1          4.90          2.78         0.95 o                         
  -6   8   1         53.04         60.46         3.38 o                         
  -5   8   1        309.75        297.14         6.92 o                         
  -4   8   1         52.30         45.94         3.32 o                         
  -3   8   1         42.52         43.57         2.44 o                         
  -2   8   1        572.00        626.45        10.17 o                         
  -1   8   1          0.86          0.97         0.66 o                         
   0   8   1         37.91         38.01         1.63 o                         
   1   8   1        504.19        526.46         7.56 o                         
   2   8   1         14.45         16.88         2.07 o                         
   3   8   1          3.67          2.22         0.75 o                         
   4   8   1         55.09         67.20         2.86 o                         
   5   8   1        301.50        301.23         8.64 o                         
   6   8   1         25.52         28.65         1.41 o                         
   7   8   1         60.34         55.48         2.65 o                         
  -5   9   1         12.90         18.11         1.59 o                         
  -4   9   1        154.00        162.34         6.37 o                         
  -3   9   1         31.55         39.54         5.44 o                         
  -2   9   1          0.07          0.73         0.82 o                         
  -1   9   1          0.82          1.01         0.61 o                         
   0   9   1         20.66         22.38         1.69 o                         
   1   9   1          0.16          0.41         1.27 o                         
   2   9   1        129.32        154.59         4.20 o                         
   3   9   1         26.86         32.45         2.15 o                         
   4   9   1          1.76          3.22         0.75 o                         
 -14   0   2         42.32         42.04         1.96 o                         
 -12   0   2         77.92         96.77         4.10 o                         
 -10   0   2         30.67         20.48         1.71 o                         
  -8   0   2          3.69         10.40         0.93 o                         
  -6   0   2       3508.18       3917.72        57.44 o                         
  -4   0   2       5151.55       5464.98       110.12 o                         
  -2   0   2       4614.20       4618.42        65.08 o                         
   0   0   2       5318.01       4976.59        69.49 o                         
   2   0   2        993.64        935.29        13.88 o                         
   4   0   2        208.22        191.59         5.89 o                         
   6   0   2        466.63        487.08         8.26 o                         
   8   0   2        501.05        493.79         7.56 o                         
  10   0   2        782.22        731.76        15.02 o                         
  12   0   2        340.90        315.75         7.84 o                         
  14   0   2          1.24          1.49         0.57 o                         
 -15   1   2         96.57        108.65         2.34 o                         
 -14   1   2         22.65         27.23         1.09 o                         
 -13   1   2          4.38          5.89         1.19 o                         
 -12   1   2         28.51         36.00         1.75 o                         
 -11   1   2        114.64         96.74         2.54 o                         
 -10   1   2          1.81          1.16         0.51 o                         
  -9   1   2         95.15         97.31         2.18 o                         
  -8   1   2          4.88          6.88         0.65 o                         
  -7   1   2        963.74        987.43        15.92 o                         
  -6   1   2        413.84        422.05         5.97 o                         
  -5   1   2       1784.93       1977.85        21.12 o                         
  -4   1   2       2364.92       2246.38        70.29 o                         
  -3   1   2      15492.45      15923.07       157.30 o                         
  -2   1   2       4726.72       4666.06        55.51 o                         
  -1   1   2        237.22        233.11         3.76 o                         
   0   1   2       3545.02       3335.89        29.58 o                         
   1   1   2        955.41        858.00        45.63 o                         
   2   1   2        132.15        108.11         2.37 o                         
   3   1   2        780.53        742.14         9.56 o                         
   4   1   2         35.26         41.84         1.40 o                         
   5   1   2        335.91        329.58         5.14 o                         
   6   1   2         40.45         37.38         1.00 o                         
   7   1   2        554.07        505.84         4.83 o                         
   8   1   2         62.65         63.39         1.43 o                         
   9   1   2        222.52        262.22         3.56 o                         
  10   1   2         34.36         36.09         2.25 o                         
  11   1   2          9.24         10.38         1.72 o                         
  12   1   2         14.64         13.82         1.15 o                         
  13   1   2          1.74          0.22         0.56 o                         
  14   1   2          0.00          0.17         0.58 o                         
 -14   2   2          0.27         -0.11         0.86 o                         
 -13   2   2         58.42         65.40         2.22 o                         
 -12   2   2         33.82         33.56         1.55 o                         
 -11   2   2        192.29        188.65         4.61 o                         
 -10   2   2        409.55        419.05         8.17 o                         
  -9   2   2          0.33          0.71         0.48 o                         
  -8   2   2       1278.55       1326.92        10.58 o                         
  -7   2   2          5.83          4.11         0.43 o                         
  -6   2   2        256.86        255.82         3.36 o                         
  -5   2   2         68.72         74.30         1.61 o                         
  -4   2   2          5.01          6.71         0.70 o                         
  -3   2   2       1850.93       1909.57        27.85 o                         
  -2   2   2        726.66        651.88         9.96 o                         
  -1   2   2       6207.06       6049.39        69.07 o                         
   0   2   2       1843.46       1634.06        14.67 o                         
   1   2   2       2585.92       2491.37        50.77 o                         
   2   2   2        105.22         77.12         3.17 o                         
   3   2   2        118.63        114.98         1.95 o                         
   4   2   2       2563.29       2677.42        34.72 o                         
   5   2   2         16.78         17.91         0.60 o                         
   6   2   2        430.37        427.67         6.16 o                         
   7   2   2         63.78         67.04         1.40 o                         
   8   2   2        397.39        413.31         4.40 o                         
   9   2   2        104.50         99.24         2.59 o                         
  10   2   2         11.12          9.87         1.34 o                         
  11   2   2         40.30         39.36         1.52 o                         
  12   2   2         11.10         11.58         0.87 o                         
  13   2   2         31.67         37.62         1.13 o                         
 -13   3   2          3.64          3.48         0.73 o                         
 -12   3   2        133.34        129.69         3.29 o                         
 -11   3   2         24.07         23.58         1.36 o                         
 -10   3   2        312.24        306.27         4.10 o                         
  -9   3   2       1167.86       1173.93        10.94 o                         
  -8   3   2        163.79        179.78         3.06 o                         
  -7   3   2        784.08        811.13         6.82 o                         
  -6   3   2        261.03        259.60         2.79 o                         
  -5   3   2        698.69        641.50         6.48 o                         
  -4   3   2       1490.36       1652.37        25.44 o                         
  -3   3   2       1125.59       1291.07        40.62 o                         
  -2   3   2       2278.49       2238.39        26.41 o                         
  -1   3   2        483.78        466.60         5.43 o                         
   0   3   2        381.20        368.96        12.94 o                         
   1   3   2        330.86        315.24         6.37 o                         
   2   3   2       1096.31       1086.48        12.45 o                         
   3   3   2          8.01          8.55         0.51 o                         
   4   3   2        443.52        415.25         4.15 o                         
   5   3   2        137.60        122.81         1.96 o                         
   6   3   2         17.04         25.55         1.10 o                         
   7   3   2          1.87          1.87         0.59 o                         
   8   3   2        691.45        676.63         7.74 o                         
   9   3   2        539.14        525.39         8.24 o                         
  10   3   2          8.32          7.77         0.98 o                         
  11   3   2        187.01        188.71         3.42 o                         
  12   3   2          0.02          0.41         0.49 o                         
  13   3   2          2.66          0.54         0.80 o                         
 -13   4   2        230.83        267.38         7.53 o                         
 -12   4   2         49.50         54.15         3.47 o                         
 -11   4   2          0.17          0.60         0.88 o                         
 -10   4   2          5.73          4.97         1.13 o                         
  -9   4   2          5.45          5.41         1.28 o                         
  -8   4   2        397.66        381.05         6.15 o                         
  -7   4   2          4.21          4.12         0.73 o                         
  -6   4   2        445.37        467.32         6.17 o                         
  -5   4   2         38.54         32.65         1.29 o                         
  -4   4   2       1379.02       1401.54        17.51 o                         
  -3   4   2        477.08        493.78         5.30 o                         
  -2   4   2        549.63        531.35         5.49 o                         
  -1   4   2         13.15         18.30         0.67 o                         
   0   4   2          6.31          8.18         0.49 o                         
   1   4   2       1334.29       1449.17        14.05 o                         
   2   4   2        393.61        442.03         5.62 o                         
   3   4   2         23.65         13.99         0.75 o                         
   4   4   2        185.23        177.63         2.99 o                         
   5   4   2         54.85         57.73         1.55 o                         
   6   4   2         24.15         20.56         1.09 o                         
   7   4   2          2.24          6.64         0.94 o                         
   8   4   2        960.38        952.87        14.59 o                         
   9   4   2        305.88        315.14         8.31 o                         
  10   4   2         16.35         12.78         1.48 o                         
  11   4   2         88.26         94.63         3.49 o                         
  12   4   2         34.67         40.05         1.92 o                         
 -13   5   2          0.48          0.62         0.43 o                         
 -12   5   2          0.83         -0.47         0.88 o                         
 -11   5   2        117.20        119.48         3.81 o                         
 -10   5   2         77.71         80.77         3.42 o                         
  -9   5   2        214.40        215.27         6.10 o                         
  -8   5   2         66.19         56.37         2.07 o                         
  -7   5   2        264.69        278.36         4.57 o                         
  -6   5   2        226.36        211.80         3.82 o                         
  -5   5   2          5.67          8.98         0.79 o                         
  -4   5   2         57.43         65.50         2.02 o                         
  -3   5   2        714.24        789.17         6.52 o                         
  -2   5   2         22.71         28.36         1.10 o                         
  -1   5   2          2.01          2.58         0.44 o                         
   0   5   2        156.06        165.49         2.50 o                         
   1   5   2         32.90         43.04         1.15 o                         
   2   5   2         66.42         78.84         1.71 o                         
   3   5   2        178.29        218.61         3.17 o                         
   4   5   2         60.57         50.80         1.51 o                         
   5   5   2        301.69        306.15         4.34 o                         
   6   5   2        343.59        346.26         5.20 o                         
   7   5   2        146.00        154.49         7.98 o                         
   8   5   2         69.66         74.68         4.51 o                         
   9   5   2        514.51        538.55        11.15 o                         
  10   5   2         13.27         16.08         1.30 o                         
  11   5   2         27.36         23.10         1.56 o                         
  12   5   2         27.16         22.16         1.81 o                         
 -12   6   2          1.58          2.18         0.62 o                         
 -11   6   2         11.73          8.41         1.27 o                         
 -10   6   2          2.56          4.88         0.99 o                         
  -9   6   2        147.48        131.90         3.49 o                         
  -8   6   2          5.76          4.21         0.83 o                         
  -7   6   2        138.21        147.10         3.78 o                         
  -6   6   2          0.02          0.39         0.90 o                         
  -5   6   2        412.67        402.44         5.19 o                         
  -4   6   2         17.28         18.58         1.07 o                         
  -3   6   2         64.79         61.09         1.82 o                         
  -2   6   2         14.98         16.11         0.97 o                         
  -1   6   2        233.91        254.47         4.31 o                         
   0   6   2         82.91         85.09         2.11 o                         
   1   6   2        144.22        139.50         2.20 o                         
   2   6   2        229.16        234.79         3.01 o                         
   3   6   2        389.50        384.00         4.60 o                         
   4   6   2        167.52        136.03         2.97 o                         
   5   6   2          0.02          0.82         1.30 o                         
   6   6   2         63.10         59.29         1.93 o                         
   7   6   2          6.85          7.96         1.13 o                         
   8   6   2         15.44         17.97         2.41 o                         
   9   6   2        182.90        174.17         4.13 o                         
  10   6   2          2.87          3.46         0.71 o                         
  11   6   2          1.57          1.84         1.30 o                         
 -11   7   2          0.08          0.41         0.39 o                         
 -10   7   2        212.73        200.84         6.17 o                         
  -9   7   2         28.05         30.61         2.46 o                         
  -8   7   2          2.87          5.62         0.92 o                         
  -7   7   2        246.80        233.04         4.92 o                         
  -6   7   2         25.70         19.69         1.24 o                         
  -5   7   2         51.60         45.92         2.12 o                         
  -4   7   2        156.66        148.61         3.45 o                         
  -3   7   2         41.74         38.43         1.96 o                         
  -2   7   2        202.16        229.73         9.56 o                         
  -1   7   2        172.42        172.83         7.35 o                         
   0   7   2        610.94        611.45        10.48 o                         
   1   7   2        280.39        271.59         6.10 o                         
   2   7   2        233.24        232.95         4.76 o                         
   3   7   2         14.13         15.06         1.11 o                         
   4   7   2        285.18        278.14         7.16 o                         
   5   7   2         43.44         34.84         1.42 o                         
   6   7   2         41.11         43.17         1.68 o                         
   7   7   2        126.81        128.53         2.55 o                         
   8   7   2          0.13          0.86         0.61 o                         
   9   7   2          1.89          5.83         0.90 o                         
  10   7   2          8.77         12.28         1.53 o                         
  -7   8   2         14.48         17.38         1.66 o                         
  -6   8   2         81.22         65.36         3.53 o                         
  -5   8   2          0.00          1.63         0.93 o                         
  -4   8   2          3.67          3.73         1.45 o                         
  -3   8   2         54.36         59.92         2.89 o                         
  -2   8   2          2.58          4.93         1.39 o                         
  -1   8   2        119.87        117.58         2.88 o                         
   0   8   2         63.63         73.40         2.24 o                         
   1   8   2        111.04        115.26         2.82 o                         
   2   8   2         24.72         30.20         2.13 o                         
   3   8   2          2.14          1.47         1.27 o                         
   4   8   2         20.77         19.48         1.59 o                         
   5   8   2         19.04         14.55         1.15 o                         
   6   8   2        230.94        226.84         4.38 o                         
   7   8   2         10.43         10.85         1.59 o                         
  -5   9   2        132.60        154.37         5.06 o                         
  -4   9   2          0.15          1.04         0.86 o                         
  -3   9   2         33.52         35.94         1.84 o                         
  -2   9   2          0.36          0.47         0.59 o                         
  -1   9   2          9.63         12.33         0.99 o                         
   0   9   2          5.84          7.05         1.68 o                         
   1   9   2          0.01          1.21         1.34 o                         
   2   9   2          1.30          0.58         1.21 o                         
   3   9   2         25.22         27.55         2.57 o                         
   4   9   2         88.60         94.78         4.37 o                         
   1  10   2        100.15        108.14         3.62 o                         
 -15   0   3         21.52         17.42         1.31 o                         
 -13   0   3        473.22        481.01        14.33 o                         
 -11   0   3          3.74          8.76         1.79 o                         
  -9   0   3        100.31         79.35         3.20 o                         
  -7   0   3         49.88         62.40         2.68 o                         
  -5   0   3          0.22          1.15         0.97 o                         
  -3   0   3      18712.88      19684.78       274.94 o                         
  -1   0   3       2435.28       2244.63        45.07 o                         
   1   0   3       2182.52       2111.62        42.62 o                         
   3   0   3        793.71        685.59        13.16 o                         
   5   0   3         87.11        124.67         3.69 o                         
   7   0   3        375.45        391.54         8.68 o                         
   9   0   3        335.16        334.95         7.22 o                         
  11   0   3          0.36          5.03         1.24 o                         
  13   0   3        168.50        173.83         4.73 o                         
 -15   1   3        164.95        144.82         4.33 o                         
 -14   1   3          9.13          6.56         0.65 o                         
 -13   1   3          1.13          1.21         0.94 o                         
 -12   1   3         85.05         75.39         2.53 o                         
 -11   1   3         94.43         83.01         2.37 o                         
 -10   1   3        266.32        226.64         3.77 o                         
  -9   1   3        884.38        941.08         8.22 o                         
  -8   1   3          1.86          0.60         0.55 o                         
  -7   1   3        149.63        148.80         4.13 o                         
  -6   1   3       2257.78       2451.84        26.19 o                         
  -5   1   3       1281.42       1439.61        15.80 o                         
  -4   1   3       2173.18       2154.83        22.48 o                         
  -3   1   3       1522.60       1408.69        14.80 o                         
  -2   1   3       1882.01       1920.75        27.71 o                         
  -1   1   3         81.71         77.68         2.09 o                         
   0   1   3         14.01         12.13         0.33 o                         
   1   1   3        271.08        271.47         6.58 o                         
   2   1   3       8379.01       8018.20       112.43 o                         
   3   1   3       1173.10       1158.85        16.05 o                         
   4   1   3          0.04          1.43         0.53 o                         
   5   1   3       2049.55       2191.70        19.01 o                         
   6   1   3        997.93       1028.63        17.39 o                         
   7   1   3       1067.84       1145.28         9.71 o                         
   8   1   3         84.23         91.28         1.87 o                         
   9   1   3          8.71         13.33         1.16 o                         
  10   1   3        182.67        183.02         5.25 o                         
  11   1   3         10.00         12.00         1.32 o                         
  12   1   3          1.28          0.87         0.69 o                         
  13   1   3         23.68         22.28         1.57 o                         
  14   1   3          7.37          8.14         0.83 o                         
 -14   2   3        153.44        166.37         3.94 o                         
 -13   2   3        200.10        197.61         4.19 o                         
 -12   2   3         47.82         40.55         1.84 o                         
 -11   2   3         30.50         30.44         1.81 o                         
 -10   2   3        551.73        528.55         7.28 o                         
  -9   2   3          1.04          2.38         0.70 o                         
  -8   2   3       1354.19       1405.54        10.52 o                         
  -7   2   3          3.71          2.13         0.53 o                         
  -6   2   3        254.46        272.83         3.16 o                         
  -5   2   3       1141.59       1111.18         9.50 o                         
  -4   2   3        592.19        541.07         9.23 o                         
  -3   2   3        457.83        472.11         7.92 o                         
  -2   2   3       1051.33       1014.84        15.14 o                         
  -1   2   3        870.14        786.90         9.58 o                         
   0   2   3       1793.77       1705.00        15.41 o                         
   1   2   3          0.15          2.91         0.88 o                         
   2   2   3        142.03        133.65         4.58 o                         
   3   2   3        335.74        337.46         6.32 o                         
   4   2   3        403.52        377.00         7.21 o                         
   5   2   3         15.42         15.35         0.64 o                         
   6   2   3         18.94         26.60         1.46 o                         
   7   2   3        136.39        152.15         2.60 o                         
   8   2   3          3.24          4.77         0.62 o                         
   9   2   3          0.56          0.50         0.68 o                         
  10   2   3          8.28          8.46         1.64 o                         
  11   2   3         39.12         39.23         1.48 o                         
  12   2   3         26.71         28.22         1.09 o                         
  13   2   3         15.22         19.77         0.95 o                         
 -13   3   3        150.55        139.27         5.26 o                         
 -12   3   3         23.25         22.03         1.67 o                         
 -11   3   3        699.68        684.30         7.61 o                         
 -10   3   3         31.80         34.41         1.23 o                         
  -9   3   3         25.60         27.35         1.15 o                         
  -8   3   3        153.47        142.33         2.28 o                         
  -7   3   3         86.11         88.49         1.65 o                         
  -6   3   3          0.37          0.29         0.37 o                         
  -5   3   3        212.31        264.32         5.13 o                         
  -4   3   3        447.76        486.37         7.41 o                         
  -3   3   3        962.78       1178.43        14.60 o                         
  -2   3   3       1242.71       1262.50        15.94 o                         
  -1   3   3          5.35          8.96         0.30 o                         
   0   3   3        561.88        581.02         7.26 o                         
   1   3   3        731.46        735.02         7.90 o                         
   2   3   3        657.67        685.46         9.21 o                         
   3   3   3         12.57         14.52         0.66 o                         
   4   3   3        589.67        593.43         4.98 o                         
   5   3   3        461.82        554.94         5.15 o                         
   6   3   3          1.96          0.56         0.37 o                         
   7   3   3          1.19          1.28         0.49 o                         
   8   3   3         54.70         54.94         1.70 o                         
   9   3   3          4.23          4.68         0.94 o                         
  10   3   3         71.96         79.15         2.07 o                         
  11   3   3          0.89          1.82         0.51 o                         
  12   3   3         41.80         43.52         1.93 o                         
 -13   4   3          0.30          1.40         0.60 o                         
 -12   4   3          5.17          4.81         1.32 o                         
 -11   4   3         73.29         78.34         3.26 o                         
 -10   4   3         48.34         54.10         2.76 o                         
  -9   4   3        149.97        168.97         5.54 o                         
  -8   4   3        411.02        389.19         7.30 o                         
  -7   4   3        190.43        179.95         3.76 o                         
  -6   4   3        362.49        373.72         5.27 o                         
  -5   4   3        377.52        365.63         5.57 o                         
  -4   4   3        911.81        879.96         8.02 o                         
  -3   4   3        366.69        374.30         3.91 o                         
  -2   4   3        146.41        140.18         1.90 o                         
  -1   4   3       1214.74       1286.18        11.14 o                         
   0   4   3         37.62         43.22         1.15 o                         
   1   4   3        433.02        507.63         5.74 o                         
   2   4   3        709.75        703.86         7.57 o                         
   3   4   3         33.68         43.98         1.45 o                         
   4   4   3        117.31        112.18         2.58 o                         
   5   4   3        115.38        107.08         2.17 o                         
   6   4   3         20.23         18.19         0.88 o                         
   7   4   3       1065.13       1044.38        15.84 o                         
   8   4   3         18.74         22.56         2.29 o                         
   9   4   3        476.33        483.80        10.70 o                         
  10   4   3         39.81         38.36         2.32 o                         
  11   4   3          8.81          7.16         0.88 o                         
  12   4   3        128.05        117.41         3.31 o                         
 -13   5   3          1.46          0.35         0.41 o                         
 -12   5   3          0.01          0.69         0.84 o                         
 -11   5   3          1.63          1.59         1.06 o                         
 -10   5   3          0.30          0.73         0.86 o                         
  -9   5   3         15.46         14.81         1.65 o                         
  -8   5   3          0.41         -0.13         0.65 o                         
  -7   5   3          0.08          0.71         0.61 o                         
  -6   5   3        164.53        149.09         3.09 o                         
  -5   5   3        110.74        117.64         2.63 o                         
  -4   5   3         70.93         83.32         1.89 o                         
  -3   5   3         23.28         23.58         0.88 o                         
  -2   5   3        691.82        711.42         6.74 o                         
  -1   5   3         18.61         15.47         0.76 o                         
   0   5   3        224.85        208.86         2.72 o                         
   1   5   3         17.36         27.54         1.05 o                         
   2   5   3        198.54        233.21         4.99 o                         
   3   5   3         45.16         37.31         1.50 o                         
   4   5   3        126.64        122.88         2.42 o                         
   5   5   3         42.47         53.44         1.60 o                         
   6   5   3        139.24        144.31         3.30 o                         
   7   5   3         92.62         97.91         3.44 o                         
   8   5   3          0.01          0.43         1.17 o                         
   9   5   3        354.80        367.52        11.65 o                         
  10   5   3         21.04         19.65         1.40 o                         
  11   5   3          0.36          1.34         0.65 o                         
  12   5   3         11.51         10.97         1.29 o                         
 -12   6   3          5.76          4.03         0.75 o                         
 -11   6   3        210.01        225.96         6.37 o                         
 -10   6   3        157.80        150.92         5.19 o                         
  -9   6   3         60.00         56.40         2.69 o                         
  -8   6   3         31.90         27.66         1.39 o                         
  -7   6   3         77.37         66.63         2.38 o                         
  -6   6   3        358.91        323.23         6.75 o                         
  -5   6   3         84.20         81.45         1.97 o                         
  -4   6   3         32.99         22.13         1.01 o                         
  -3   6   3         13.28         12.73         0.84 o                         
  -2   6   3        145.55        146.59         3.68 o                         
  -1   6   3         69.52         71.85         2.16 o                         
   0   6   3          0.54          0.00         0.49 o                         
   1   6   3        616.29        615.76         6.83 o                         
   2   6   3         96.62        106.48         2.05 o                         
   3   6   3        179.47        185.86         3.16 o                         
   4   6   3        317.10        334.75         5.72 o                         
   5   6   3        401.18        351.65         8.97 o                         
   6   6   3        292.99        297.68         5.22 o                         
   7   6   3         10.58         11.29         0.91 o                         
   8   6   3          0.64          0.01         0.84 o                         
   9   6   3         74.40         76.29         2.76 o                         
  10   6   3          7.80         12.52         0.98 o                         
  11   6   3          7.82          8.99         1.23 o                         
 -11   7   3          7.83         10.22         0.88 o                         
 -10   7   3          0.04          1.06         0.86 o                         
  -9   7   3         12.67         11.87         1.49 o                         
  -8   7   3        233.68        218.30         5.67 o                         
  -7   7   3        165.91        156.04         4.58 o                         
  -6   7   3         49.44         46.92         1.64 o                         
  -5   7   3         21.37         26.96         1.41 o                         
  -4   7   3        308.57        299.45         6.08 o                         
  -3   7   3         54.90         54.26         2.27 o                         
  -2   7   3         59.55         55.67         3.07 o                         
  -1   7   3        184.21        155.49         5.34 o                         
   0   7   3       1660.70       1741.84        23.88 o                         
   1   7   3         35.64         28.57         2.60 o                         
   2   7   3        155.53        156.33         4.42 o                         
   3   7   3         29.19         26.17         1.35 o                         
   4   7   3          0.03          0.01         0.84 o                         
   5   7   3         12.20          8.31         0.86 o                         
   6   7   3         41.02         50.59         2.13 o                         
   7   7   3          4.62          4.58         0.78 o                         
   8   7   3          4.60          3.66         0.96 o                         
   9   7   3         64.44         80.92         3.02 o                         
  -7   8   3         28.02         33.81         2.31 o                         
  -6   8   3         22.54         26.48         2.28 o                         
  -5   8   3          5.74          8.16         1.22 o                         
  -4   8   3          0.19          0.40         0.84 o                         
  -3   8   3        177.89        192.70         7.36 o                         
  -2   8   3          1.34          1.53         0.89 o                         
  -1   8   3        103.44         94.75         3.50 o                         
   0   8   3        175.37        160.07         3.11 o                         
   1   8   3         36.03         35.03         2.31 o                         
   2   8   3        538.14        553.92        17.79 o                         
   3   8   3          8.42          9.75         1.72 o                         
   4   8   3         67.45         78.15         3.29 o                         
   5   8   3          5.48          4.34         0.84 o                         
   6   8   3          7.98          9.88         1.16 o                         
   7   8   3         99.37        104.64         4.54 o                         
  -5   9   3         10.07          5.56         1.04 o                         
  -4   9   3         11.40         15.81         1.62 o                         
  -3   9   3         14.55         16.67         2.54 o                         
  -2   9   3         16.60         17.93         1.70 o                         
  -1   9   3         11.73         12.54         1.31 o                         
   0   9   3          0.13          1.01         1.21 o                         
   1   9   3         89.35         75.38         4.37 o                         
   2   9   3         42.88         49.65         3.51 o                         
   3   9   3          1.10          1.17         1.14 o                         
   4   9   3         61.27         73.41         3.71 o                         
   0  10   3         42.11         34.65         1.81 o                         
   1  10   3          9.60         10.69         1.08 o                         
 -14   0   4        246.79        234.85         7.75 o                         
 -12   0   4          1.02         -0.28         1.11 o                         
 -10   0   4         16.42         13.03         1.46 o                         
  -8   0   4         77.05        100.09         2.94 o                         
  -6   0   4        203.31        228.59         7.04 o                         
  -4   0   4          5.24          2.08         0.72 o                         
  -2   0   4        173.46        154.20         4.41 o                         
   2   0   4        126.24         93.52         3.10 o                         
   4   0   4        889.67        833.01        19.15 o                         
   6   0   4        297.34        272.83         9.23 o                         
   8   0   4        285.52        328.04         8.10 o                         
  10   0   4        139.30        137.68         4.41 o                         
  12   0   4          2.47          1.34         0.97 o                         
  14   0   4          7.89          7.81         1.16 o                         
 -15   1   4          9.25          8.14         0.62 o                         
 -14   1   4          1.10          1.65         0.53 o                         
 -13   1   4         22.54         18.42         1.70 o                         
 -12   1   4        621.53        586.68         7.57 o                         
 -11   1   4          0.38         -0.44         0.66 o                         
 -10   1   4         26.45         24.19         1.21 o                         
  -9   1   4         10.52         21.12         1.23 o                         
  -8   1   4         52.30         53.98         1.50 o                         
  -7   1   4        604.61        699.64         8.92 o                         
  -6   1   4       3455.43       3586.30        28.23 o                         
  -5   1   4       2336.22       2498.92        26.31 o                         
  -4   1   4        383.70        357.19         6.73 o                         
  -3   1   4        389.19        356.89         9.61 o                         
  -2   1   4       3325.29       3292.41        46.91 o                         
  -1   1   4       2484.38       2469.31        28.74 o                         
   0   1   4       5245.12       4877.18        39.55 o                         
   1   1   4        969.33        952.84        11.67 o                         
   2   1   4          4.05          8.99         0.92 o                         
   3   1   4        481.82        486.96        21.75 o                         
   4   1   4        352.61        365.24         8.46 o                         
   5   1   4          5.20          4.50         0.68 o                         
   6   1   4         62.70         71.98         2.27 o                         
   7   1   4          5.08          5.52         0.63 o                         
   8   1   4        197.70        220.22         3.51 o                         
   9   1   4        138.39        140.85         3.44 o                         
  10   1   4        342.41        328.00         5.53 o                         
  11   1   4          3.48          0.95         0.61 o                         
  12   1   4          0.30          0.32         0.63 o                         
  13   1   4          0.00          0.90         0.51 o                         
 -14   2   4         41.50         47.92         1.55 o                         
 -13   2   4         27.61         30.12         1.49 o                         
 -12   2   4          7.90          5.61         0.94 o                         
 -11   2   4         83.59         80.29         2.94 o                         
 -10   2   4       1393.65       1356.51        14.90 o                         
  -9   2   4       1261.56       1276.87        11.89 o                         
  -8   2   4        272.44        309.34         4.32 o                         
  -7   2   4       1790.14       1833.52        15.40 o                         
  -6   2   4        352.37        340.94         4.45 o                         
  -5   2   4       2924.53       3165.95        35.34 o                         
  -4   2   4          9.92         12.24         0.74 o                         
  -3   2   4          3.77         16.36         1.05 o                         
  -2   2   4       3352.24       3431.03        48.90 o                         
  -1   2   4        594.77        620.67         7.83 o                         
   0   2   4         25.43         19.25         1.24 o                         
   1   2   4        331.95        314.93         8.09 o                         
   2   2   4       1110.75       1303.08        28.36 o                         
   3   2   4        142.66        140.46         2.72 o                         
   4   2   4       1742.51       1913.40        18.09 o                         
   5   2   4        141.78        153.88         2.52 o                         
   6   2   4       1801.95       1922.80        22.89 o                         
   7   2   4         12.55          8.76         0.75 o                         
   8   2   4        457.60        485.52         5.84 o                         
   9   2   4        184.84        176.87         3.75 o                         
  10   2   4          0.25          0.01         0.68 o                         
  11   2   4          0.00          0.48         0.49 o                         
  12   2   4         32.43         28.22         1.00 o                         
  13   2   4         11.55         13.44         0.77 o                         
 -13   3   4         84.81         79.39         2.08 o                         
 -12   3   4          1.18          1.51         0.81 o                         
 -11   3   4        146.16        135.82         2.63 o                         
 -10   3   4         32.24         35.99         1.39 o                         
  -9   3   4       1689.04       1708.36        14.98 o                         
  -8   3   4        316.42        290.27         3.36 o                         
  -7   3   4        109.09        116.78         2.10 o                         
  -6   3   4        360.08        372.38         6.00 o                         
  -5   3   4        145.38        160.34         2.44 o                         
  -4   3   4        448.27        483.89         5.63 o                         
  -3   3   4        248.77        230.30         4.55 o                         
  -2   3   4         51.68         50.34         1.62 o                         
  -1   3   4        518.91        508.08         6.75 o                         
   0   3   4         46.86         32.90         0.89 o                         
   1   3   4        346.36        348.99         4.39 o                         
   2   3   4       2972.59       3014.87        31.04 o                         
   3   3   4       1327.85       1351.92        13.30 o                         
   4   3   4        137.75        138.05         1.88 o                         
   5   3   4         15.14         18.19         0.70 o                         
   6   3   4         89.04         84.33         1.77 o                         
   7   3   4        256.09        244.09         3.90 o                         
   8   3   4         97.23         93.50         2.58 o                         
   9   3   4         57.63         54.64         2.32 o                         
  10   3   4        243.56        247.38         3.52 o                         
  11   3   4          0.39          0.43         0.48 o                         
  12   3   4        278.16        281.29         4.36 o                         
 -13   4   4         29.71         31.93         2.24 o                         
 -12   4   4        165.93        169.17         6.16 o                         
 -11   4   4         41.04         45.28         2.74 o                         
 -10   4   4        129.58        137.80         6.53 o                         
  -9   4   4         37.69         39.74         5.79 o                         
  -8   4   4       1486.99       1408.50        16.78 o                         
  -7   4   4        415.04        421.50         6.56 o                         
  -6   4   4         28.31         33.01         1.35 o                         
  -5   4   4         10.65          7.14         0.60 o                         
  -4   4   4         15.18         20.68         1.07 o                         
  -3   4   4        113.90        129.01         2.03 o                         
  -2   4   4         27.68         34.53         0.94 o                         
  -1   4   4        202.02        218.45         2.73 o                         
   0   4   4          0.83          0.29         0.37 o                         
   1   4   4        190.67        153.17         2.46 o                         
   2   4   4        116.69        127.96         2.05 o                         
   3   4   4        159.75        174.97         3.21 o                         
   4   4   4        193.52        226.02         2.76 o                         
   5   4   4        214.08        212.96         2.78 o                         
   6   4   4         19.23         14.56         0.93 o                         
   7   4   4         13.17         16.27         1.70 o                         
   8   4   4        718.57        743.07        15.55 o                         
   9   4   4        212.36        204.90         9.63 o                         
  10   4   4          2.91          2.74         0.95 o                         
  11   4   4         79.71         81.60         2.81 o                         
  12   4   4          0.07         -0.11         0.58 o                         
 -13   5   4         65.04         57.93         2.07 o                         
 -12   5   4         55.03         59.21         2.16 o                         
 -11   5   4          5.94          8.45         1.77 o                         
 -10   5   4        108.76        109.50         3.99 o                         
  -9   5   4        482.91        468.80         7.04 o                         
  -8   5   4        102.15        104.57         2.85 o                         
  -7   5   4          2.04          1.82         0.76 o                         
  -6   5   4         78.31         88.04         2.32 o                         
  -5   5   4        103.72        113.37         2.57 o                         
  -4   5   4         59.62         66.97         1.68 o                         
  -3   5   4        298.47        290.42         3.54 o                         
  -2   5   4        118.46        133.85         2.24 o                         
  -1   5   4        365.78        354.69         4.31 o                         
   0   5   4         64.56         60.01         1.45 o                         
   1   5   4         69.81         83.84         2.11 o                         
   2   5   4        208.86        225.44         3.49 o                         
   3   5   4       1515.30       1612.38        18.10 o                         
   4   5   4        109.81        103.45         2.40 o                         
   5   5   4        228.21        227.14         3.62 o                         
   6   5   4          2.77          3.21         0.65 o                         
   7   5   4        208.58        208.19         5.23 o                         
   8   5   4        116.06        122.65         4.52 o                         
   9   5   4         28.18         30.00         2.12 o                         
  10   5   4         63.29         60.07         2.23 o                         
  11   5   4        137.88        128.23         4.09 o                         
 -12   6   4          1.05          1.25         0.60 o                         
 -11   6   4         20.54         17.98         1.79 o                         
 -10   6   4          0.52          0.13         0.90 o                         
  -9   6   4        162.38        169.67         3.79 o                         
  -8   6   4          3.33          5.13         0.78 o                         
  -7   6   4        223.27        236.54         4.94 o                         
  -6   6   4         61.63         53.94         2.46 o                         
  -5   6   4          1.50          1.54         0.57 o                         
  -4   6   4        144.52        127.32         2.73 o                         
  -3   6   4        286.95        258.10         3.80 o                         
  -2   6   4        482.63        515.34         6.56 o                         
  -1   6   4         16.63         16.53         0.97 o                         
   0   6   4        404.32        431.52         6.59 o                         
   1   6   4        364.45        360.20         4.65 o                         
   2   6   4        382.22        394.27         5.04 o                         
   3   6   4          3.12          3.52         0.61 o                         
   4   6   4        151.41        143.54         2.77 o                         
   5   6   4          4.06          1.24         0.87 o                         
   6   6   4         19.80         16.07         1.28 o                         
   7   6   4        192.75        199.53         4.15 o                         
   8   6   4          0.09         -0.60         0.90 o                         
   9   6   4          0.14          0.78         0.68 o                         
  10   6   4         48.51         59.34         1.62 o                         
  11   6   4          0.27          0.48         0.65 o                         
 -11   7   4         12.26         10.50         0.88 o                         
 -10   7   4         23.48         31.87         2.11 o                         
  -9   7   4          6.31          7.45         0.86 o                         
  -8   7   4         67.17         59.52         2.50 o                         
  -7   7   4          9.40         11.43         1.77 o                         
  -6   7   4        189.08        188.74         8.59 o                         
  -5   7   4         46.75         50.35         2.22 o                         
  -4   7   4        289.91        316.90         6.48 o                         
  -3   7   4          0.22          0.68         0.75 o                         
  -2   7   4        441.21        479.34        10.62 o                         
  -1   7   4        641.44        610.67        12.66 o                         
   0   7   4         23.35         24.62         2.28 o                         
   1   7   4        169.79        144.79         4.20 o                         
   2   7   4        129.75        127.61         3.47 o                         
   3   7   4        500.65        467.28         8.08 o                         
   4   7   4         51.50         51.72         2.18 o                         
   5   7   4         17.50         15.98         1.00 o                         
   6   7   4          1.50          2.20         0.67 o                         
   7   7   4          6.73          8.88         1.35 o                         
   8   7   4          0.95          0.81         0.77 o                         
   9   7   4         22.70         30.43         2.91 o                         
  -7   8   4        124.60        124.69         4.72 o                         
  -6   8   4          1.22         -0.15         0.99 o                         
  -5   8   4          6.61          6.53         1.47 o                         
  -4   8   4         25.73         21.00         1.72 o                         
  -3   8   4        475.86        490.18        13.82 o                         
  -2   8   4          7.63          8.99         1.35 o                         
  -1   8   4        190.40        178.02         4.41 o                         
   0   8   4        171.95        185.73         4.46 o                         
   1   8   4        847.03        876.87        13.27 o                         
   2   8   4         26.78         25.31         2.48 o                         
   3   8   4         78.87         86.51         4.42 o                         
   4   8   4         14.29         15.76         1.21 o                         
   5   8   4         24.64         25.98         1.79 o                         
   6   8   4          8.56          7.48         1.03 o                         
   7   8   4          1.52          2.37         0.99 o                         
  -5   9   4         82.98         86.16         3.49 o                         
  -4   9   4         11.94         10.01         1.34 o                         
  -3   9   4          5.97          7.24         1.23 o                         
  -2   9   4         14.64         17.86         1.37 o                         
  -1   9   4          1.93          0.97         1.21 o                         
   0   9   4         45.20         44.43         3.36 o                         
   1   9   4         13.28         11.62         1.86 o                         
   2   9   4         19.89         18.63         2.26 o                         
   3   9   4        356.53        355.77        10.44 o                         
   4   9   4         23.38         27.77         2.18 o                         
   0  10   4          0.22          0.65         0.48 o                         
   1  10   4         31.61         34.55         1.74 o                         
 -15   0   5         48.07         53.42         2.30 o                         
 -13   0   5         94.47        105.69         5.50 o                         
 -11   0   5          6.91         14.45         1.89 o                         
  -9   0   5         96.57        118.03         4.57 o                         
  -7   0   5        439.43        430.33         7.19 o                         
  -5   0   5        132.35        130.60         4.41 o                         
  -3   0   5        372.77        325.94         8.53 o                         
  -1   0   5       8529.82       8003.85       158.83 o                         
   1   0   5       3073.04       2996.55        60.63 o                         
   3   0   5        378.64        338.50         8.76 o                         
   5   0   5          0.00         -0.86         1.08 o                         
   7   0   5          0.06          0.61         0.74 o                         
   9   0   5        279.44        290.82         5.98 o                         
  11   0   5         25.24         22.08         1.98 o                         
  13   0   5         54.86         50.98         2.72 o                         
 -15   1   5         96.98         95.31         2.51 o                         
 -14   1   5          4.30          3.39         0.58 o                         
 -13   1   5         18.65         16.42         1.61 o                         
 -12   1   5          7.24          6.51         0.89 o                         
 -11   1   5        223.32        203.96         3.95 o                         
 -10   1   5        400.01        412.30         5.56 o                         
  -9   1   5         99.14         81.87         3.31 o                         
  -8   1   5        467.96        558.47         7.19 o                         
  -7   1   5        418.42        448.68         5.89 o                         
  -6   1   5        484.64        451.27         5.64 o                         
  -5   1   5        638.04        673.92         8.36 o                         
  -4   1   5        233.52        252.55         4.06 o                         
  -3   1   5        303.95        302.72         7.98 o                         
  -2   1   5        210.01        193.74         3.86 o                         
  -1   1   5       2252.04       2187.20        25.69 o                         
   0   1   5      11083.76      10848.22        87.83 o                         
   1   1   5        755.00        739.39        11.53 o                         
   2   1   5        200.54        182.44         3.66 o                         
   3   1   5        243.89        251.66         4.04 o                         
   4   1   5         18.73         13.20         0.80 o                         
   5   1   5        164.59        132.89         4.12 o                         
   6   1   5        473.72        478.43         7.50 o                         
   7   1   5        190.29        192.29         3.73 o                         
   8   1   5         20.81         14.35         0.99 o                         
   9   1   5         94.06         98.74         2.31 o                         
  10   1   5        177.81        176.57         3.69 o                         
  11   1   5         49.87         52.98         2.03 o                         
  12   1   5         75.78         69.54         2.11 o                         
  13   1   5          0.11         -0.01         0.47 o                         
 -14   2   5         12.59          8.03         0.90 o                         
 -13   2   5         16.99         12.67         1.24 o                         
 -12   2   5        505.09        479.93         9.64 o                         
 -11   2   5         25.88         27.10         1.90 o                         
 -10   2   5        107.05         94.24         2.56 o                         
  -9   2   5        295.85        279.22         4.67 o                         
  -8   2   5        326.69        348.80         4.44 o                         
  -7   2   5        125.26        106.96         1.95 o                         
  -6   2   5        999.99        993.59         9.66 o                         
  -5   2   5         57.35         48.75         1.33 o                         
  -4   2   5         97.94         91.80         1.99 o                         
  -3   2   5        322.38        337.75         6.28 o                         
  -2   2   5        140.96        140.99         2.54 o                         
  -1   2   5        126.91        138.69         2.62 o                         
   0   2   5       6682.56       6722.70        66.77 o                         
   1   2   5        829.82        870.08         9.44 o                         
   2   2   5        158.26        151.30         3.06 o                         
   3   2   5         47.88         77.53         2.23 o                         
   4   2   5        244.22        279.48         4.07 o                         
   5   2   5        489.40        473.84         7.51 o                         
   6   2   5        109.82        101.53         2.42 o                         
   7   2   5         79.31         57.81         1.65 o                         
   8   2   5        205.20        194.87         3.33 o                         
   9   2   5          9.21         10.56         1.00 o                         
  10   2   5        126.80        119.35         2.54 o                         
  11   2   5         74.98         70.55         3.00 o                         
  12   2   5          1.03          1.12         0.54 o                         
  13   2   5          0.47          0.69         0.72 o                         
 -13   3   5         96.14         74.29         1.99 o                         
 -12   3   5        231.57        206.65         5.35 o                         
 -11   3   5          1.39          1.48         0.54 o                         
 -10   3   5        106.12        104.23         2.37 o                         
  -9   3   5         21.96         15.46         0.90 o                         
  -8   3   5          6.54          5.70         0.59 o                         
  -7   3   5         11.91          5.74         0.55 o                         
  -6   3   5         66.23         86.18         1.68 o                         
  -5   3   5        197.18        170.81         2.36 o                         
  -4   3   5        636.99        636.80         6.99 o                         
  -3   3   5       2742.96       2909.16        26.85 o                         
  -2   3   5        333.61        344.43         3.95 o                         
  -1   3   5        259.51        297.93         2.86 o                         
   0   3   5          8.16         12.37         0.50 o                         
   1   3   5         30.42         23.33         0.64 o                         
   2   3   5        466.86        420.24         4.34 o                         
   3   3   5        185.46        164.26         2.35 o                         
   4   3   5          1.28          3.02         0.37 o                         
   5   3   5        829.85        879.68         8.13 o                         
   6   3   5          0.66          0.87         0.41 o                         
   7   3   5        383.91        351.94         4.52 o                         
   8   3   5       1248.80       1233.93        10.84 o                         
   9   3   5         21.30         19.62         1.00 o                         
  10   3   5         27.49         25.09         1.11 o                         
  11   3   5         13.83         14.06         0.91 o                         
  12   3   5         13.27         12.90         0.91 o                         
 -13   4   5          2.52          2.89         0.78 o                         
 -12   4   5         33.82         31.11         2.48 o                         
 -11   4   5         15.66         13.97         1.49 o                         
 -10   4   5          7.33          8.37         1.34 o                         
  -9   4   5        255.06        270.95        10.57 o                         
  -8   4   5         55.11         58.44         2.57 o                         
  -7   4   5        236.69        212.35         4.21 o                         
  -6   4   5         80.28         88.17         2.12 o                         
  -5   4   5         88.68         74.43         2.19 o                         
  -4   4   5        182.96        199.18         3.21 o                         
  -3   4   5        313.94        329.04         4.26 o                         
  -2   4   5          3.09          5.86         0.47 o                         
  -1   4   5          0.39          1.15         0.36 o                         
   0   4   5          0.02          1.11         0.66 o                         
   1   4   5         31.82         37.01         1.33 o                         
   2   4   5         18.92         33.14         1.07 o                         
   3   4   5         15.54         15.89         0.87 o                         
   4   4   5         55.63         50.75         1.32 o                         
   5   4   5          0.34         -0.03         0.39 o                         
   6   4   5         17.62         13.96         0.86 o                         
   7   4   5        104.79         97.20         2.73 o                         
   8   4   5          3.65          3.71         0.87 o                         
   9   4   5        119.29        127.23         5.28 o                         
  10   4   5         15.78         20.73         1.68 o                         
  11   4   5        135.91        136.29         4.23 o                         
  12   4   5         52.77         47.26         2.76 o                         
 -12   5   5          0.72          0.74         0.61 o                         
 -11   5   5         54.18         56.11         3.43 o                         
 -10   5   5          2.93          4.70         1.09 o                         
  -9   5   5         48.29         48.89         2.65 o                         
  -8   5   5        537.09        557.05         8.11 o                         
  -7   5   5       1288.28       1317.70        19.43 o                         
  -6   5   5         12.08         18.91         1.25 o                         
  -5   5   5         32.43         27.05         1.24 o                         
  -4   5   5          6.27          7.43         0.74 o                         
  -3   5   5        395.84        377.04         5.09 o                         
  -2   5   5        181.39        196.72         3.48 o                         
  -1   5   5         90.16         64.68         1.68 o                         
   0   5   5        110.73        107.58         2.00 o                         
   1   5   5        280.43        277.18         4.16 o                         
   2   5   5         42.28         60.35         1.49 o                         
   3   5   5         95.10         89.88         2.17 o                         
   4   5   5        181.16        216.43         3.44 o                         
   5   5   5         24.63         20.58         1.06 o                         
   6   5   5         37.82         37.62         1.69 o                         
   7   5   5         83.54         93.41         3.88 o                         
   8   5   5        301.77        330.97         6.85 o                         
   9   5   5          2.73          5.09         0.95 o                         
  10   5   5          1.68          3.17         0.77 o                         
  11   5   5          5.14          5.24         0.62 o                         
 -12   6   5        108.07        120.69         3.70 o                         
 -11   6   5          3.40          3.65         1.12 o                         
 -10   6   5          2.33          4.83         1.42 o                         
  -9   6   5         44.35         40.00         1.67 o                         
  -8   6   5        350.29        362.39         5.65 o                         
  -7   6   5         10.65         12.92         1.13 o                         
  -6   6   5        110.40        117.64         2.72 o                         
  -5   6   5         65.43         65.29         2.20 o                         
  -4   6   5         77.35         70.89         1.80 o                         
  -3   6   5          0.51          0.42         0.62 o                         
  -2   6   5          6.22         12.36         0.89 o                         
  -1   6   5       1860.97       1841.72        22.14 o                         
   0   6   5        567.91        523.95         6.67 o                         
   1   6   5         54.05         59.41         1.74 o                         
   2   6   5        184.33        187.09         3.56 o                         
   3   6   5         10.61          5.79         0.79 o                         
   4   6   5        299.86        273.06         6.29 o                         
   5   6   5        128.46        145.66         3.10 o                         
   6   6   5         72.62         61.05         2.25 o                         
   7   6   5         55.66         58.53         3.00 o                         
   8   6   5         51.69         54.45         2.32 o                         
   9   6   5         18.25         21.03         1.13 o                         
  10   6   5          0.46          3.02         0.58 o                         
 -11   7   5         58.08         62.01         2.18 o                         
 -10   7   5          0.04          0.09         0.75 o                         
  -9   7   5         49.99         46.72         1.90 o                         
  -8   7   5        117.34        119.24         3.65 o                         
  -7   7   5         67.46         63.44         5.34 o                         
  -6   7   5          2.46          0.74         0.87 o                         
  -5   7   5         94.59         82.25         2.90 o                         
  -4   7   5        202.18        186.86         4.47 o                         
  -3   7   5         22.52         27.78         1.65 o                         
  -2   7   5        323.51        313.54         7.05 o                         
  -1   7   5         20.20         15.71         1.79 o                         
   0   7   5        549.67        571.24        11.99 o                         
   1   7   5          6.78          8.29         0.93 o                         
   2   7   5         23.91         21.77         1.36 o                         
   3   7   5         32.09         34.91         1.92 o                         
   4   7   5          0.24          0.10         0.54 o                         
   5   7   5         35.93         33.39         1.54 o                         
   6   7   5          1.03          1.14         0.53 o                         
   7   7   5          0.48         -0.20         0.90 o                         
   8   7   5         24.39         21.90         1.57 o                         
   9   7   5         25.60         28.28         1.44 o                         
  -7   8   5         55.00         49.92         2.82 o                         
  -6   8   5         84.47         80.34         3.97 o                         
  -5   8   5         84.30         94.11         4.55 o                         
  -4   8   5        121.66        120.40         3.34 o                         
  -3   8   5        532.54        570.45        15.42 o                         
  -2   8   5         16.45         17.49         2.14 o                         
  -1   8   5          0.09         -0.11         0.71 o                         
   0   8   5        308.86        281.26         5.76 o                         
   1   8   5        323.95        333.17        11.88 o                         
   2   8   5          0.05         -0.54         1.40 o                         
   3   8   5          7.53          8.84         2.07 o                         
   4   8   5        163.63        169.00         9.24 o                         
   5   8   5         84.28         82.63         3.07 o                         
   6   8   5          4.58          4.77         1.27 o                         
   7   8   5         18.64         17.53         1.72 o                         
  -5   9   5         60.85         63.40         2.85 o                         
  -4   9   5          0.01         -0.65         0.82 o                         
  -3   9   5          0.13         -0.34         0.65 o                         
  -2   9   5        110.30         94.89         3.01 o                         
  -1   9   5         18.30         17.62         2.22 o                         
   0   9   5        211.77        235.34         8.33 o                         
   1   9   5        149.49        169.16         6.76 o                         
   2   9   5         16.39         23.11         2.37 o                         
   3   9   5          7.78          9.90         1.59 o                         
   4   9   5         28.79         28.84         2.09 o                         
   0  10   5          2.66          2.28         0.54 o                         
 -14   0   6         93.71         94.95         5.49 o                         
 -12   0   6         49.56         59.39         3.21 o                         
 -10   0   6          0.78         -0.44         1.14 o                         
  -8   0   6        449.09        473.25        10.29 o                         
  -6   0   6          4.65          1.87         0.52 o                         
  -4   0   6         43.41         30.81         1.64 o                         
  -2   0   6        190.43        160.76         4.93 o                         
   0   0   6        173.26        179.69         2.88 o                         
   2   0   6         77.43         74.86         3.34 o                         
   4   0   6         67.90         78.47         2.16 o                         
   6   0   6        102.92         98.55         3.50 o                         
   8   0   6        267.47        265.29         8.02 o                         
  10   0   6         92.54         96.27         3.36 o                         
  12   0   6        107.12        105.06         4.76 o                         
 -15   1   6          0.64          0.68         0.33 o                         
 -14   1   6          0.25         -0.13         0.48 o                         
 -13   1   6         12.75         14.51         1.53 o                         
 -12   1   6         88.04         82.48         2.28 o                         
 -11   1   6         85.47         67.07         3.61 o                         
 -10   1   6          0.24          1.17         0.79 o                         
  -9   1   6        264.91        257.60         4.44 o                         
  -8   1   6        446.76        447.18         6.18 o                         
  -7   1   6        236.15        197.68         3.42 o                         
  -6   1   6        367.88        415.75         5.35 o                         
  -5   1   6        174.21        143.48         2.10 o                         
  -4   1   6          1.07          2.06         0.52 o                         
  -3   1   6         61.42         68.72         2.26 o                         
  -2   1   6        341.26        327.92         5.96 o                         
  -1   1   6          0.66          1.14         0.43 o                         
   0   1   6       3033.38       3032.88        25.01 o                         
   1   1   6       8207.30       8501.53       119.65 o                         
   2   1   6        765.61        793.30        10.18 o                         
   3   1   6         93.58         91.26         1.59 o                         
   4   1   6        184.67        169.71         2.65 o                         
   5   1   6        238.07        226.43         3.81 o                         
   6   1   6         32.63         38.28         1.52 o                         
   7   1   6        222.44        227.58         3.69 o                         
   8   1   6          3.80          7.12         0.81 o                         
   9   1   6         10.15         11.12         1.16 o                         
  10   1   6          5.81          4.90         0.78 o                         
  11   1   6        138.19        138.95         8.20 o                         
  12   1   6         84.74         87.63         2.30 o                         
  13   1   6        195.03        186.06         3.46 o                         
 -14   2   6          5.65          8.51         0.89 o                         
 -13   2   6        367.98        369.91         4.83 o                         
 -12   2   6          1.97          4.57         0.91 o                         
 -11   2   6         92.52         93.37         3.24 o                         
 -10   2   6        101.04         84.26         2.40 o                         
  -9   2   6       1299.13       1376.86        14.94 o                         
  -8   2   6        183.47        178.46         3.04 o                         
  -7   2   6         31.41         35.99         1.24 o                         
  -6   2   6        161.13        147.28         2.49 o                         
  -5   2   6        180.24        194.14         2.40 o                         
  -4   2   6        127.90        133.13         2.09 o                         
  -3   2   6       2673.95       2676.40        27.71 o                         
  -2   2   6          3.79          9.51         0.59 o                         
  -1   2   6       1676.79       1633.88        17.11 o                         
   0   2   6       2450.64       2586.77        21.51 o                         
   1   2   6          1.51          1.32         0.42 o                         
   2   2   6        697.23        751.45         8.46 o                         
   3   2   6        757.94        779.37         7.18 o                         
   4   2   6          6.47          8.52         0.50 o                         
   5   2   6        118.76        106.48         2.20 o                         
   6   2   6        264.01        237.32         3.61 o                         
   7   2   6         43.12         38.38         1.44 o                         
   8   2   6        834.87        843.07         7.62 o                         
   9   2   6        201.26        207.68         3.91 o                         
  10   2   6         10.41         10.04         0.76 o                         
  11   2   6        278.91        286.18         5.56 o                         
  12   2   6         17.94         21.45         1.05 o                         
  13   2   6          0.76          0.56         0.80 o                         
 -13   3   6        157.04        146.09         4.65 o                         
 -12   3   6        244.55        226.06         4.62 o                         
 -11   3   6         83.56         84.06         2.20 o                         
 -10   3   6        209.64        197.73         3.40 o                         
  -9   3   6         21.72         26.97         1.32 o                         
  -8   3   6         93.97         87.37         2.04 o                         
  -7   3   6        507.89        539.52         5.73 o                         
  -6   3   6        130.15        132.06         2.16 o                         
  -5   3   6        169.64        170.69         2.79 o                         
  -4   3   6        107.07         89.93         1.94 o                         
  -3   3   6          4.08          7.42         0.46 o                         
  -2   3   6        111.26        110.20         2.08 o                         
  -1   3   6         50.65         51.16         0.97 o                         
   0   3   6       1240.80       1251.58        10.17 o                         
   1   3   6        673.08        780.13         7.22 o                         
   2   3   6        851.89        927.61         8.01 o                         
   3   3   6        546.13        564.85         6.37 o                         
   4   3   6         54.50         44.38         1.02 o                         
   5   3   6          0.03          0.25         0.31 o                         
   6   3   6        688.06        667.89         6.38 o                         
   7   3   6         74.40         62.21         1.40 o                         
   8   3   6       1244.26       1193.99        13.89 o                         
   9   3   6        110.47        106.61         2.35 o                         
  10   3   6          0.79          0.00         0.58 o                         
  11   3   6        107.11        100.27         2.25 o                         
  12   3   6        104.73        107.56         3.15 o                         
 -13   4   6          4.30          2.48         0.65 o                         
 -12   4   6         52.43         48.99         3.19 o                         
 -11   4   6        172.27        175.56         7.09 o                         
 -10   4   6          6.09          5.28         1.25 o                         
  -9   4   6        104.75        104.12         3.44 o                         
  -8   4   6          9.80         10.31         1.16 o                         
  -7   4   6         22.81         21.42         1.25 o                         
  -6   4   6          7.36         14.40         1.37 o                         
  -5   4   6         61.97         57.33         1.66 o                         
  -4   4   6         73.00         78.45         2.16 o                         
  -3   4   6          3.63          5.50         0.56 o                         
  -2   4   6        291.69        293.60         6.17 o                         
  -1   4   6         72.23         82.91         1.93 o                         
   0   4   6        755.09        787.03         9.26 o                         
   1   4   6         10.51          4.71         0.48 o                         
   2   4   6        179.01        171.95         2.76 o                         
   3   4   6          4.04          1.96         0.51 o                         
   4   4   6         98.92         98.44         2.28 o                         
   5   4   6         14.74          7.93         0.64 o                         
   6   4   6         62.25         62.32         1.78 o                         
   7   4   6          2.14          4.02         0.95 o                         
   8   4   6         21.59         19.00         1.42 o                         
   9   4   6         25.05         23.23         1.70 o                         
  10   4   6        149.02        152.14         4.89 o                         
  11   4   6         30.14         29.29         1.37 o                         
  12   4   6         19.31         16.34         1.53 o                         
 -12   5   6         21.38         27.62         2.10 o                         
 -11   5   6          5.34          8.17         1.10 o                         
 -10   5   6         25.75         22.60         2.52 o                         
  -9   5   6          0.27          0.55         0.69 o                         
  -8   5   6          0.26          1.06         0.78 o                         
  -7   5   6        362.89        366.68        12.56 o                         
  -6   5   6        147.96        138.99         3.31 o                         
  -5   5   6          2.14          0.65         0.56 o                         
  -4   5   6         92.51         97.53         2.28 o                         
  -3   5   6        280.63        286.56         4.70 o                         
  -2   5   6        675.97        646.15         9.82 o                         
  -1   5   6        920.65        913.89         9.08 o                         
   0   5   6        394.61        398.30         4.40 o                         
   1   5   6         60.45         63.06         1.70 o                         
   2   5   6         25.15         24.44         1.04 o                         
   3   5   6        501.42        510.06         6.08 o                         
   4   5   6        259.41        251.88         3.81 o                         
   5   5   6          0.15          1.54         0.56 o                         
   6   5   6          0.21          1.18         0.91 o                         
   7   5   6          3.65          3.75         1.20 o                         
   8   5   6         54.67         50.00         2.37 o                         
   9   5   6        368.94        363.96         6.78 o                         
  10   5   6         34.87         42.13         2.46 o                         
  11   5   6          5.22          5.85         1.98 o                         
 -12   6   6          0.12          1.51         0.50 o                         
 -11   6   6         31.33         49.04         2.72 o                         
 -10   6   6          2.51          1.16         1.12 o                         
  -9   6   6          7.25          5.89         1.16 o                         
  -8   6   6         78.29         82.36         3.50 o                         
  -7   6   6          5.09          8.26         1.04 o                         
  -6   6   6        174.94        162.79         4.08 o                         
  -5   6   6          1.27          0.76         1.01 o                         
  -4   6   6         35.26         25.15         1.21 o                         
  -3   6   6          8.09         13.63         1.11 o                         
  -2   6   6          9.62         12.10         1.01 o                         
  -1   6   6        486.04        501.03         6.44 o                         
   0   6   6         55.23         53.77         1.69 o                         
   1   6   6        150.23        150.06         4.63 o                         
   2   6   6        377.08        368.90         6.09 o                         
   3   6   6        200.63        182.42         3.57 o                         
   4   6   6          1.01         -0.73         0.88 o                         
   5   6   6        128.93        125.57         2.73 o                         
   6   6   6         51.24         46.01         1.88 o                         
   7   6   6         89.19         92.91         3.01 o                         
   8   6   6         85.60         78.39         2.75 o                         
   9   6   6        104.42        104.99         2.86 o                         
  10   6   6         23.46         29.20         1.54 o                         
 -11   7   6         25.50         23.69         1.18 o                         
 -10   7   6         14.88         12.05         1.32 o                         
  -9   7   6          3.80          5.02         0.82 o                         
  -8   7   6          0.81          1.43         0.80 o                         
  -7   7   6        104.02        103.00         3.57 o                         
  -6   7   6          0.92         -0.41         1.19 o                         
  -5   7   6        196.06        176.12         5.14 o                         
  -4   7   6        221.24        219.40         6.57 o                         
  -3   7   6       1073.25       1091.51        15.46 o                         
  -2   7   6          3.41          6.38         0.88 o                         
  -1   7   6        487.72        450.86         8.11 o                         
   0   7   6        390.77        410.20         7.47 o                         
   1   7   6         12.84         10.17         1.22 o                         
   2   7   6          1.40          2.90         1.18 o                         
   3   7   6          0.86          1.64         0.67 o                         
   4   7   6          9.21          6.82         0.76 o                         
   5   7   6        172.40        162.94         4.22 o                         
   6   7   6         73.34         79.73         2.06 o                         
   7   7   6         46.31         58.07         3.81 o                         
   8   7   6          6.27          4.26         0.86 o                         
   9   7   6        306.97        358.14         9.41 o                         
  -7   8   6        169.94        172.15         5.77 o                         
  -6   8   6        151.40        170.91         6.18 o                         
  -5   8   6        103.01         88.88         3.23 o                         
  -4   8   6         16.46         17.90         1.60 o                         
  -3   8   6          0.12          0.73         1.14 o                         
  -2   8   6         51.47         51.98         2.56 o                         
  -1   8   6          0.97          0.87         0.75 o                         
   0   8   6          4.32          6.47         1.85 o                         
   1   8   6          2.97          2.46         1.55 o                         
   2   8   6        311.39        317.20        11.38 o                         
   3   8   6          0.26          0.22         1.27 o                         
   4   8   6         52.05         48.48         3.53 o                         
   5   8   6         16.12         20.95         1.50 o                         
   6   8   6         51.44         47.59         2.91 o                         
   7   8   6          0.29          0.52         0.73 o                         
  -4   9   6         48.13         61.26         2.89 o                         
  -3   9   6          0.67         -0.24         0.60 o                         
  -2   9   6         70.97         70.62         3.94 o                         
  -1   9   6         49.09         42.25         3.17 o                         
   0   9   6          0.35         -0.35         1.19 o                         
   1   9   6        326.10        331.73        10.17 o                         
   2   9   6        183.65        217.11         7.36 o                         
   3   9   6          0.43          0.63         0.99 o                         
   4   9   6          0.52          0.28         0.63 o                         
 -15   0   7         32.06         43.41         1.94 o                         
 -13   0   7        149.74        147.15         6.48 o                         
 -11   0   7        116.65        114.31         4.82 o                         
  -9   0   7         68.58         70.24         3.48 o                         
  -7   0   7          0.13          0.96         0.90 o                         
  -5   0   7         28.53         22.98         1.29 o                         
  -3   0   7       1929.93       2032.16        30.32 o                         
  -1   0   7        976.79       1053.68        24.30 o                         
   1   0   7        156.22        151.36         3.23 o                         
   3   0   7        422.56        352.05         7.28 o                         
   5   0   7        135.72        151.76         3.59 o                         
   7   0   7        255.11        284.86         5.99 o                         
   9   0   7        181.50        193.03         5.45 o                         
  11   0   7        179.09        177.49         8.66 o                         
  13   0   7         22.58         24.27         2.13 o                         
 -15   1   7          4.62          2.87         0.56 o                         
 -14   1   7         41.66         49.22         1.43 o                         
 -13   1   7         37.55         27.51         1.31 o                         
 -12   1   7          7.65          6.93         0.81 o                         
 -11   1   7         26.39         24.63         1.93 o                         
 -10   1   7         67.97         66.24         6.84 o                         
  -9   1   7          3.65          3.35         0.87 o                         
  -8   1   7        888.94        900.82        10.41 o                         
  -7   1   7         98.84         78.77         2.05 o                         
  -6   1   7        275.88        310.31         4.39 o                         
  -5   1   7          0.05          1.73         0.40 o                         
  -4   1   7         43.84         63.15         1.71 o                         
  -3   1   7        126.93        124.37         2.35 o                         
  -2   1   7        133.43        139.46         2.36 o                         
  -1   1   7       2347.21       2332.36        23.95 o                         
   0   1   7        587.77        627.14         6.36 o                         
   1   1   7         37.31         38.71         1.09 o                         
   2   1   7        615.68        578.32         6.04 o                         
   3   1   7        337.83        339.81         3.76 o                         
   4   1   7        280.68        281.76         3.19 o                         
   5   1   7        398.19        450.41         5.53 o                         
   6   1   7       1467.33       1473.73        14.98 o                         
   7   1   7         24.32         22.59         1.00 o                         
   8   1   7         81.92         89.70         2.79 o                         
   9   1   7         69.40         70.22         2.24 o                         
  10   1   7         40.22         37.75         1.43 o                         
  11   1   7          1.04          0.57         0.67 o                         
  12   1   7         16.33         15.06         0.96 o                         
  13   1   7          4.96          4.94         0.81 o                         
 -14   2   7        104.39        104.70         2.81 o                         
 -13   2   7         36.86         34.84         1.20 o                         
 -12   2   7         83.52         94.75         3.27 o                         
 -11   2   7         51.13         42.03         1.68 o                         
 -10   2   7          7.54          6.17         1.36 o                         
  -9   2   7         34.72         31.17         1.57 o                         
  -8   2   7         23.84         27.97         1.50 o                         
  -7   2   7        408.84        412.90         7.03 o                         
  -6   2   7         94.21         82.22         1.99 o                         
  -5   2   7        145.48        149.96         2.24 o                         
  -4   2   7       1047.04       1037.96         9.71 o                         
  -3   2   7        190.15        236.00         3.21 o                         
  -2   2   7         40.72         38.31         0.94 o                         
  -1   2   7         90.35         98.08         1.75 o                         
   0   2   7        730.55        708.81         7.21 o                         
   1   2   7        576.19        553.06         6.58 o                         
   2   2   7        170.04        159.91         2.26 o                         
   3   2   7       1522.90       1596.32        14.16 o                         
   4   2   7        781.43        829.97         8.85 o                         
   5   2   7         18.59         12.92         0.77 o                         
   6   2   7         11.35          9.35         0.68 o                         
   7   2   7          0.24          0.73         0.50 o                         
   8   2   7        396.07        405.29         4.73 o                         
   9   2   7        133.83        122.74         2.45 o                         
  10   2   7        113.95        115.78         2.26 o                         
  11   2   7         24.92         27.50         1.49 o                         
  12   2   7         12.91          9.11         0.84 o                         
 -13   3   7          0.08          0.31         0.48 o                         
 -12   3   7        100.92         89.96         2.73 o                         
 -11   3   7        154.20        147.02         2.99 o                         
 -10   3   7          1.42          1.81         0.81 o                         
  -9   3   7        180.00        178.97         3.13 o                         
  -8   3   7         58.55         49.88         1.55 o                         
  -7   3   7        207.14        194.87         3.16 o                         
  -6   3   7          0.50          1.42         0.44 o                         
  -5   3   7         99.16        118.65         2.28 o                         
  -4   3   7        103.36        102.59         1.83 o                         
  -3   3   7       1264.50       1447.63        12.94 o                         
  -2   3   7       1342.90       1404.57        13.51 o                         
  -1   3   7        368.38        423.59         4.33 o                         
   0   3   7       1357.32       1410.84        11.45 o                         
   1   3   7         46.01         39.08         1.28 o                         
   2   3   7        347.90        370.62         4.12 o                         
   3   3   7        205.00        202.24         3.16 o                         
   4   3   7         45.94         47.65         1.36 o                         
   5   3   7          7.52         11.56         0.62 o                         
   6   3   7        233.22        216.51         2.96 o                         
   7   3   7        323.96        304.91         3.84 o                         
   8   3   7        205.04        199.28         4.20 o                         
   9   3   7        110.95        111.20         2.25 o                         
  10   3   7         41.36         39.02         1.84 o                         
  11   3   7         58.58         57.15         3.09 o                         
  12   3   7          0.45          0.82         0.75 o                         
 -13   4   7         55.08         34.93         1.68 o                         
 -12   4   7          0.90          1.60         0.73 o                         
 -11   4   7          0.21          0.30         0.78 o                         
 -10   4   7         20.89         29.06         3.02 o                         
  -9   4   7        173.09        175.30         4.36 o                         
  -8   4   7          6.45          5.66         0.90 o                         
  -7   4   7        154.84        141.36         5.07 o                         
  -6   4   7         98.56        101.94         2.98 o                         
  -5   4   7        174.73        178.06         4.28 o                         
  -4   4   7          5.89         11.44         0.89 o                         
  -3   4   7         21.41         17.28         1.29 o                         
  -2   4   7        126.73        130.14         3.07 o                         
  -1   4   7        243.96        241.95         5.58 o                         
   0   4   7         12.35         14.20         0.97 o                         
   1   4   7         19.55         25.44         1.46 o                         
   2   4   7        143.98        151.43         2.76 o                         
   3   4   7        232.17        249.00         3.89 o                         
   4   4   7          3.47          2.95         0.52 o                         
   5   4   7         94.24         99.01         2.97 o                         
   6   4   7         40.84         46.53         1.80 o                         
   7   4   7          3.80          2.51         1.29 o                         
   8   4   7          5.28          6.45         1.34 o                         
   9   4   7         47.68         58.26         2.44 o                         
  10   4   7         45.11         45.41         1.93 o                         
  11   4   7         19.01         20.50         2.18 o                         
 -12   5   7          5.62          5.36         0.71 o                         
 -11   5   7         93.53        105.10         6.19 o                         
 -10   5   7         76.63         95.48         3.27 o                         
  -9   5   7        312.59        296.24        19.53 o                         
  -8   5   7         51.65         61.97         3.57 o                         
  -7   5   7        303.88        311.54        11.21 o                         
  -6   5   7         49.24         47.04         3.20 o                         
  -5   5   7         71.63         67.20         2.19 o                         
  -4   5   7          2.56          2.90         0.66 o                         
  -3   5   7         83.98         81.72         2.70 o                         
  -2   5   7        730.30        772.49        11.35 o                         
  -1   5   7         25.41         21.49         1.12 o                         
   0   5   7        554.74        542.19         7.59 o                         
   1   5   7          1.98          2.11         0.61 o                         
   2   5   7        702.53        733.97         9.03 o                         
   3   5   7         19.13         20.05         1.17 o                         
   4   5   7         17.89         33.42         1.46 o                         
   5   5   7        280.49        268.04         4.03 o                         
   6   5   7         92.35         90.05         2.85 o                         
   7   5   7         27.71         25.16         2.54 o                         
   8   5   7         69.00         75.10         6.49 o                         
   9   5   7        253.63        265.44         8.29 o                         
  10   5   7         12.63         14.49         1.83 o                         
  11   5   7         43.55         43.08         2.56 o                         
 -12   6   7          0.32          0.84         0.43 o                         
 -11   6   7         18.57         17.34         1.66 o                         
 -10   6   7          6.05          7.64         0.93 o                         
  -9   6   7          3.91          8.52         0.92 o                         
  -8   6   7        164.77        186.03         5.13 o                         
  -7   6   7        171.59        156.48         3.93 o                         
  -6   6   7          5.88          3.07         0.87 o                         
  -5   6   7         43.33         49.21         2.70 o                         
  -4   6   7         43.76         34.60         1.90 o                         
  -3   6   7        438.73        424.98         6.65 o                         
  -2   6   7        439.45        446.80         6.82 o                         
  -1   6   7         25.23         26.99         1.50 o                         
   0   6   7          4.55          2.62         0.59 o                         
   1   6   7         75.62         63.47         2.45 o                         
   2   6   7         42.76         43.25         1.82 o                         
   3   6   7         75.83         85.04         5.31 o                         
   4   6   7        466.37        426.58         6.12 o                         
   5   6   7        188.28        173.79        11.02 o                         
   6   6   7          1.69          3.07         1.17 o                         
   7   6   7         56.46         70.48         3.26 o                         
   8   6   7        179.84        192.92         4.42 o                         
   9   6   7        230.40        264.22         4.95 o                         
  10   6   7         62.49         73.69         5.36 o                         
 -10   7   7          7.93          6.68         1.04 o                         
  -9   7   7         11.65          9.60         0.93 o                         
  -8   7   7         31.90         35.44         2.59 o                         
  -7   7   7          5.05         12.57         2.92 o                         
  -6   7   7         10.69         13.46         2.11 o                         
  -5   7   7         17.63         12.36         1.50 o                         
  -4   7   7         16.63         16.96         1.47 o                         
  -3   7   7         24.39         12.67         1.22 o                         
  -2   7   7          5.70          2.84         1.04 o                         
  -1   7   7        630.63        678.19        12.85 o                         
   0   7   7         28.92         27.53         2.59 o                         
   1   7   7          3.53          1.81         1.62 o                         
   2   7   7          7.57          8.17         1.14 o                         
   3   7   7         53.56         58.25         2.96 o                         
   4   7   7         19.99         20.34         1.58 o                         
   5   7   7         36.98         43.26         1.76 o                         
   6   7   7          2.65          4.35         0.69 o                         
   7   7   7         23.25         20.08         1.50 o                         
   8   7   7         19.23         20.91         2.05 o                         
  -7   8   7        119.81        126.99         4.67 o                         
  -6   8   7        318.17        334.90         9.63 o                         
  -5   8   7         63.82         65.17         2.72 o                         
  -4   8   7        195.65        197.26         5.31 o                         
  -3   8   7        128.29        133.50         4.31 o                         
  -2   8   7         34.62         28.21         4.79 o                         
  -1   8   7         69.29         69.84         2.95 o                         
   0   8   7          5.04          6.08         1.86 o                         
   1   8   7          0.18         -0.41         0.98 o                         
   2   8   7         26.06         32.93         2.30 o                         
   3   8   7         14.89         17.98         2.29 o                         
   4   8   7         16.65         16.24         2.07 o                         
   5   8   7         44.34         52.30         2.89 o                         
   6   8   7         94.09         94.55         4.01 o                         
  -4   9   7          0.91          0.09         0.69 o                         
  -3   9   7         90.59         88.81         4.18 o                         
  -2   9   7         14.69         15.31         1.98 o                         
  -1   9   7         14.65         11.90         1.81 o                         
   0   9   7          0.20         -0.17         1.23 o                         
   1   9   7        126.65        121.86         5.19 o                         
   2   9   7          6.26          5.87         1.31 o                         
   3   9   7         32.98         33.48         2.22 o                         
 -14   0   8        136.55        137.93         3.64 o                         
 -12   0   8         12.91         12.86         1.64 o                         
 -10   0   8        507.01        506.51        15.71 o                         
  -8   0   8         42.96         44.74         2.72 o                         
  -6   0   8         82.54         68.99         4.23 o                         
  -4   0   8        352.00        370.20         6.05 o                         
  -2   0   8       1222.21       1152.22        18.06 o                         
   0   0   8         58.91         55.02         2.49 o                         
   2   0   8         64.16         63.68         3.77 o                         
   4   0   8          2.37          1.39         0.60 o                         
   6   0   8         16.53         16.79         1.81 o                         
   8   0   8          7.18          7.58         1.28 o                         
  10   0   8        528.82        519.79         9.49 o                         
  12   0   8          0.15         -0.13         0.82 o                         
 -14   1   8         88.15         91.11         1.96 o                         
 -13   1   8         63.06         62.34         2.02 o                         
 -12   1   8          4.44          8.51         1.10 o                         
 -11   1   8        388.39        392.67         6.95 o                         
 -10   1   8         12.82         10.90         1.56 o                         
  -9   1   8        316.79        349.44         6.19 o                         
  -8   1   8          3.72          3.76         0.83 o                         
  -7   1   8          0.49          1.76         0.70 o                         
  -6   1   8        172.50        179.19         3.55 o                         
  -5   1   8        496.22        485.47         5.46 o                         
  -4   1   8          9.86         14.67         0.95 o                         
  -3   1   8        724.53        766.74        12.15 o                         
  -2   1   8        793.59        857.86         9.22 o                         
  -1   1   8       1298.52       1318.65        12.62 o                         
   0   1   8       3100.02       3392.75        30.90 o                         
   1   1   8        166.55        160.47         3.37 o                         
   2   1   8        102.49        106.53         1.78 o                         
   3   1   8         99.98         91.66         1.72 o                         
   4   1   8        358.16        340.84         4.02 o                         
   5   1   8        660.04        651.59         6.89 o                         
   6   1   8         29.34         40.45         1.37 o                         
   7   1   8         11.22         13.45         0.83 o                         
   8   1   8        560.06        571.60         7.18 o                         
   9   1   8          3.08          3.70         0.66 o                         
  10   1   8         25.37         24.30         1.16 o                         
  11   1   8          0.30          0.23         0.68 o                         
  12   1   8        135.01        132.70         4.21 o                         
 -14   2   8         65.11         71.80         5.10 o                         
 -13   2   8          5.56          5.84         0.60 o                         
 -12   2   8          9.31          8.41         1.49 o                         
 -11   2   8         23.80         24.08         1.23 o                         
 -10   2   8        471.66        427.77         7.07 o                         
  -9   2   8        693.48        713.85         8.83 o                         
  -8   2   8        192.01        170.22         3.92 o                         
  -7   2   8         50.41         57.24         2.56 o                         
  -6   2   8        300.11        331.13         4.01 o                         
  -5   2   8        864.98        947.88        11.35 o                         
  -4   2   8         18.58         19.39         0.82 o                         
  -3   2   8        228.53        255.43         3.52 o                         
  -2   2   8        537.48        645.87         6.95 o                         
  -1   2   8        565.95        536.22         5.53 o                         
   0   2   8        281.26        273.12         3.44 o                         
   1   2   8         24.27         24.93         1.12 o                         
   2   2   8       2416.73       2489.84        23.52 o                         
   3   2   8        809.72        799.10        10.56 o                         
   4   2   8        505.45        496.68         5.48 o                         
   5   2   8        172.84        187.35         3.17 o                         
   6   2   8        969.49       1028.35        10.43 o                         
   7   2   8          0.67          0.53         0.49 o                         
   8   2   8         51.12         53.09         2.12 o                         
   9   2   8        363.89        366.63         5.00 o                         
  10   2   8         51.96         55.44         2.39 o                         
  11   2   8         21.37         19.27         1.23 o                         
  12   2   8         14.23         16.80         1.94 o                         
 -13   3   8         50.69         39.96         1.38 o                         
 -12   3   8        212.08        223.23         4.38 o                         
 -11   3   8         23.35         23.51         1.72 o                         
 -10   3   8         75.09         72.64         2.25 o                         
  -9   3   8         39.80         40.06         1.69 o                         
  -8   3   8        401.25        389.58         4.79 o                         
  -7   3   8         28.44         28.91         0.98 o                         
  -6   3   8        359.26        377.16         6.43 o                         
  -5   3   8        130.99        109.99         2.21 o                         
  -4   3   8        150.31        148.43         2.38 o                         
  -3   3   8         26.74         16.01         0.88 o                         
  -2   3   8        107.29        128.05         1.80 o                         
  -1   3   8        428.37        497.56         4.70 o                         
   0   3   8       1467.87       1518.50        13.42 o                         
   1   3   8          0.27          0.55         0.36 o                         
   2   3   8        516.44        568.14         6.49 o                         
   3   3   8         73.67         50.28         1.73 o                         
   4   3   8        111.69        115.59         2.45 o                         
   5   3   8        311.45        322.77         4.46 o                         
   6   3   8         71.20         81.64         1.83 o                         
   7   3   8         43.95         30.92         1.34 o                         
   8   3   8         24.05         22.63         1.11 o                         
   9   3   8         93.59         85.39         2.95 o                         
  10   3   8          3.06          4.79         0.98 o                         
  11   3   8          2.94          3.71         1.53 o                         
 -12   4   8         12.92         15.49         1.20 o                         
 -11   4   8         15.82         16.72         1.53 o                         
 -10   4   8         75.95         73.89         2.52 o                         
  -9   4   8          4.93          4.45         0.81 o                         
  -8   4   8          3.30          3.41         1.19 o                         
  -7   4   8          3.02          3.04         0.77 o                         
  -6   4   8         76.70         87.43         2.79 o                         
  -5   4   8        193.42        198.04         8.38 o                         
  -4   4   8         39.39         43.50         1.84 o                         
  -3   4   8        108.70        117.08         3.36 o                         
  -2   4   8          3.60          1.98         0.65 o                         
  -1   4   8        300.13        314.68         5.54 o                         
   0   4   8        327.45        316.76         5.62 o                         
   1   4   8          4.15          2.51         0.50 o                         
   2   4   8        211.70        223.94         4.09 o                         
   3   4   8          0.57          1.12         0.65 o                         
   4   4   8        115.77        117.36         3.07 o                         
   5   4   8        113.04         95.29         2.54 o                         
   6   4   8         22.37         18.06         1.23 o                         
   7   4   8         56.35         50.46         2.12 o                         
   8   4   8        142.83        151.34         4.25 o                         
   9   4   8         17.50         20.35         2.35 o                         
  10   4   8        168.59        153.90         4.70 o                         
  11   4   8         30.06         29.79         2.41 o                         
 -12   5   8         46.09         43.73         2.29 o                         
 -11   5   8         38.69         41.88         2.01 o                         
 -10   5   8          0.46          0.69         0.66 o                         
  -9   5   8          0.36          0.96         0.95 o                         
  -8   5   8        304.80        282.50         5.82 o                         
  -7   5   8         21.89         17.23         2.44 o                         
  -6   5   8         44.86         31.42         1.79 o                         
  -5   5   8        429.15        422.75         7.47 o                         
  -4   5   8         65.96         69.14         2.43 o                         
  -3   5   8        151.87        141.32         3.85 o                         
  -2   5   8          0.00          1.10         0.54 o                         
  -1   5   8        125.58        137.28         2.66 o                         
   0   5   8        197.22        208.55         4.04 o                         
   1   5   8         41.47         28.92         1.28 o                         
   2   5   8         43.50         53.78         1.75 o                         
   3   5   8         42.32         30.63         1.32 o                         
   4   5   8        122.65        134.91         3.03 o                         
   5   5   8       1403.48       1285.93        18.85 o                         
   6   5   8          0.33          0.75         1.01 o                         
   7   5   8          0.00         -0.45         0.95 o                         
   8   5   8         32.74         34.24         2.20 o                         
   9   5   8        186.10        203.38         8.07 o                         
  10   5   8          6.83          8.49         0.99 o                         
 -11   6   8          0.03          0.48         0.75 o                         
 -10   6   8         12.22         10.80         0.83 o                         
  -9   6   8        108.28        132.17         3.21 o                         
  -8   6   8        401.51        381.07         8.15 o                         
  -7   6   8         25.16         15.76         1.28 o                         
  -6   6   8        973.91        919.80        13.41 o                         
  -5   6   8        125.72        127.99         3.67 o                         
  -4   6   8        122.17        107.72         6.23 o                         
  -3   6   8          5.03          5.91         0.90 o                         
  -2   6   8        602.11        598.52         8.45 o                         
  -1   6   8          6.96          7.46         1.02 o                         
   0   6   8        135.26        126.09         3.58 o                         
   1   6   8         28.40         23.92         1.68 o                         
   2   6   8          3.31          3.55         1.14 o                         
   3   6   8        662.52        624.94        13.18 o                         
   4   6   8        254.91        240.73         6.51 o                         
   5   6   8         10.40          5.15         1.10 o                         
   6   6   8        281.58        316.02         7.98 o                         
   7   6   8          1.65          1.16         1.01 o                         
   8   6   8        145.53        137.90         3.51 o                         
   9   6   8          5.52         12.28         0.95 o                         
 -10   7   8          4.88          9.64         1.10 o                         
  -9   7   8         43.87         32.57         4.76 o                         
  -8   7   8          0.06          1.70         0.76 o                         
  -7   7   8        127.08        124.47         3.88 o                         
  -6   7   8          4.23          2.22         1.29 o                         
  -5   7   8        190.93        201.47         7.95 o                         
  -4   7   8         66.57         75.05         3.39 o                         
  -3   7   8         75.30         80.50         3.26 o                         
  -2   7   8        137.20        134.52         6.18 o                         
  -1   7   8         17.48         16.08         2.11 o                         
   0   7   8          0.00          0.19         1.08 o                         
   1   7   8        125.15        134.59         7.07 o                         
   2   7   8        186.72        194.31         7.15 o                         
   3   7   8         26.64         29.01         1.58 o                         
   4   7   8         69.64         67.23         3.22 o                         
   5   7   8         61.49         72.23         3.11 o                         
   6   7   8         52.19         53.11         2.13 o                         
   7   7   8        484.06        540.62        16.75 o                         
   8   7   8          2.25          3.45         1.01 o                         
  -7   8   8          0.06          0.63         0.84 o                         
  -6   8   8        172.00        182.60         6.22 o                         
  -5   8   8         26.16         27.77         2.35 o                         
  -4   8   8         19.72         18.07         2.03 o                         
  -3   8   8        174.95        164.96         4.78 o                         
  -2   8   8         72.29         68.47         2.92 o                         
  -1   8   8          4.00          6.23         1.30 o                         
   0   8   8         42.63         42.01         2.81 o                         
   1   8   8          0.69          1.24         0.94 o                         
   2   8   8         92.09         82.63         3.47 o                         
   3   8   8          1.89          3.75         1.32 o                         
   4   8   8          1.90          2.03         1.04 o                         
   5   8   8          3.63          3.32         0.84 o                         
  -4   9   8          0.00         -0.11         0.80 o                         
  -3   9   8        109.92        100.07         4.33 o                         
  -2   9   8          1.09          1.90         1.04 o                         
  -1   9   8         43.47         41.80         2.89 o                         
   0   9   8        249.78        277.45         8.56 o                         
   1   9   8        307.43        341.79         9.74 o                         
   2   9   8         87.39         75.38         3.45 o                         
   3   9   8          0.05          0.56         0.67 o                         
 -13   0   9         46.04         45.51         2.30 o                         
 -11   0   9        103.95        108.37         6.64 o                         
  -9   0   9        121.65        101.97         6.80 o                         
  -7   0   9         78.33         74.66         2.79 o                         
  -5   0   9         86.07         82.12         3.08 o                         
  -3   0   9       2350.23       2519.89        30.62 o                         
  -1   0   9       2244.11       2531.19        40.11 o                         
   1   0   9        923.45       1041.00        16.62 o                         
   3   0   9        713.73        692.07        11.97 o                         
   5   0   9         81.56         68.79         2.57 o                         
   7   0   9          8.56          9.59         1.23 o                         
   9   0   9         11.79         11.67         1.37 o                         
  11   0   9        564.03        577.52        25.39 o                         
 -14   1   9         25.12         28.08         1.18 o                         
 -13   1   9         16.19         19.63         0.95 o                         
 -12   1   9          0.00          0.27         0.83 o                         
 -11   1   9        134.91        131.78         5.95 o                         
 -10   1   9          0.05          0.31         1.10 o                         
  -9   1   9         63.35         61.78         2.34 o                         
  -8   1   9          6.84         10.31         1.12 o                         
  -7   1   9        431.40        437.02         5.07 o                         
  -6   1   9        852.92        890.47         9.19 o                         
  -5   1   9         69.99         77.62         2.40 o                         
  -4   1   9        559.36        567.64         6.05 o                         
  -3   1   9        228.22        233.38         2.85 o                         
  -2   1   9       1343.89       1386.73        12.33 o                         
  -1   1   9        526.22        569.60         5.19 o                         
   0   1   9          0.78          4.90         0.55 o                         
   1   1   9        422.84        491.06         5.56 o                         
   2   1   9        317.41        361.74         4.98 o                         
   3   1   9       1393.78       1484.51        19.93 o                         
   4   1   9         28.09         28.25         0.92 o                         
   5   1   9          0.66          1.21         0.44 o                         
   6   1   9        260.75        256.38         3.72 o                         
   7   1   9         54.84         54.74         1.75 o                         
   8   1   9        175.92        181.88         4.65 o                         
   9   1   9          3.48          3.95         0.70 o                         
  10   1   9        572.07        569.18         8.24 o                         
  11   1   9         46.16         47.71         1.84 o                         
  12   1   9         77.31         82.86         2.99 o                         
 -14   2   9         84.42         85.87         3.23 o                         
 -13   2   9         12.96         10.37         0.80 o                         
 -12   2   9        239.94        231.68         3.73 o                         
 -11   2   9        279.33        264.20         3.55 o                         
 -10   2   9        100.26         94.00         2.07 o                         
  -9   2   9        426.52        422.24         5.50 o                         
  -8   2   9        161.12        145.02         5.21 o                         
  -7   2   9          5.71          3.97         0.62 o                         
  -6   2   9        130.81        120.83         2.02 o                         
  -5   2   9         19.71         20.51         0.98 o                         
  -4   2   9        970.98       1080.41        10.30 o                         
  -3   2   9          5.44          1.63         0.37 o                         
  -2   2   9        800.78        772.05         7.43 o                         
  -1   2   9          5.65          5.16         0.44 o                         
   0   2   9        102.97        102.30         1.86 o                         
   1   2   9        275.40        281.67         4.16 o                         
   2   2   9        432.31        400.27         7.62 o                         
   3   2   9       1311.82       1356.34        13.75 o                         
   4   2   9        164.28        158.13         2.55 o                         
   5   2   9         78.77         81.86         2.01 o                         
   6   2   9        338.26        339.86         4.99 o                         
   7   2   9         64.00         71.80         1.81 o                         
   8   2   9        298.63        289.38         5.30 o                         
   9   2   9          0.26          0.72         0.57 o                         
  10   2   9          4.20          4.05         0.74 o                         
  11   2   9         20.77         19.96         2.61 o                         
  12   2   9          0.76          0.13         0.86 o                         
 -13   3   9         13.77         13.52         0.82 o                         
 -12   3   9         22.99         23.91         1.08 o                         
 -11   3   9          3.45          4.22         1.13 o                         
 -10   3   9         10.41          9.44         0.60 o                         
  -9   3   9         47.66         45.36         1.45 o                         
  -8   3   9          4.19          4.14         0.54 o                         
  -7   3   9        596.36        576.82         5.69 o                         
  -6   3   9        230.60        244.27         3.23 o                         
  -5   3   9        407.05        414.25         3.80 o                         
  -4   3   9          8.70         13.49         0.71 o                         
  -3   3   9         93.54         89.60         1.78 o                         
  -2   3   9         46.57         50.71         1.20 o                         
  -1   3   9          0.00          1.21         0.33 o                         
   0   3   9        472.91        509.35         6.64 o                         
   1   3   9        335.33        340.62         4.93 o                         
   2   3   9          9.02          7.97         0.98 o                         
   3   3   9        102.57         95.12         1.94 o                         
   4   3   9         31.29         35.71         1.21 o                         
   5   3   9        210.85        207.13         3.10 o                         
   6   3   9         58.04         67.98         1.91 o                         
   7   3   9        112.67        106.32         3.34 o                         
   8   3   9          0.22          0.74         0.67 o                         
   9   3   9         30.15         39.36         2.41 o                         
  10   3   9         35.23         34.08         3.58 o                         
  11   3   9         26.31         24.49         2.20 o                         
 -12   4   9         29.53         27.33         1.49 o                         
 -11   4   9         11.27         12.68         1.30 o                         
 -10   4   9          8.30         10.01         1.28 o                         
  -9   4   9         45.88         49.97         2.18 o                         
  -8   4   9          6.63          3.58         1.12 o                         
  -7   4   9         23.67         13.32         1.68 o                         
  -6   4   9         37.06         35.48         1.80 o                         
  -5   4   9        444.11        480.65         8.06 o                         
  -4   4   9         48.12         41.77         1.85 o                         
  -3   4   9        249.73        270.17         6.38 o                         
  -2   4   9          0.12          0.36         0.62 o                         
  -1   4   9         13.59         12.78         1.07 o                         
   0   4   9         13.12         12.36         1.05 o                         
   1   4   9         32.27         29.70         1.27 o                         
   2   4   9        183.92        191.17         3.95 o                         
   3   4   9          4.00          2.79         0.91 o                         
   4   4   9          8.02          3.61         0.77 o                         
   5   4   9         31.49         29.93         1.45 o                         
   6   4   9        357.25        321.69         6.89 o                         
   7   4   9          0.27          0.09         1.03 o                         
   8   4   9         71.40         58.99         2.52 o                         
   9   4   9          2.37          5.24         1.25 o                         
  10   4   9          0.54          0.34         0.73 o                         
  11   4   9         24.13         23.35         1.88 o                         
 -12   5   9          0.12          0.22         0.56 o                         
 -11   5   9        108.88        113.47         3.32 o                         
 -10   5   9         42.31         39.56         1.69 o                         
  -9   5   9        355.44        362.15        23.33 o                         
  -8   5   9         91.43         87.00         2.91 o                         
  -7   5   9         86.22         81.06         3.23 o                         
  -6   5   9        318.89        278.10        10.09 o                         
  -5   5   9        406.43        375.36         9.20 o                         
  -4   5   9         24.49         26.09         1.54 o                         
  -3   5   9        423.25        436.75         9.28 o                         
  -2   5   9          0.83          0.87         0.67 o                         
  -1   5   9        600.36        565.75         8.71 o                         
   0   5   9          8.64          6.97         0.86 o                         
   1   5   9        586.42        615.89        19.97 o                         
   2   5   9          3.35          3.34         0.81 o                         
   3   5   9        324.69        358.43         5.92 o                         
   4   5   9         17.62         19.67         1.47 o                         
   5   5   9         88.95         85.13         2.78 o                         
   6   5   9          0.17          0.34         1.51 o                         
   7   5   9        107.24        122.41         7.05 o                         
   8   5   9        524.34        540.73         9.15 o                         
   9   5   9         56.65         60.43         2.60 o                         
  10   5   9        101.04        107.92         2.49 o                         
 -11   6   9          7.69          7.96         1.04 o                         
 -10   6   9          3.04          0.37         0.45 o                         
  -9   6   9        321.09        304.23         5.40 o                         
  -8   6   9         35.74         47.65         2.75 o                         
  -7   6   9          1.42          2.14         0.75 o                         
  -6   6   9        111.26         94.52         2.56 o                         
  -5   6   9          1.28          1.04         1.04 o                         
  -4   6   9        240.04        252.51         8.38 o                         
  -3   6   9         15.83         17.32         1.86 o                         
  -2   6   9        114.96        115.51         6.51 o                         
  -1   6   9        619.28        609.78        18.42 o                         
   0   6   9          4.17          1.57         0.96 o                         
   1   6   9         22.03         16.21         1.90 o                         
   2   6   9        160.13        137.97         4.80 o                         
   3   6   9          0.03          0.97         0.85 o                         
   4   6   9        168.21        173.71        11.69 o                         
   5   6   9         59.16         61.91         4.31 o                         
   6   6   9        253.75        268.68         7.05 o                         
   7   6   9        230.10        227.97        11.27 o                         
   8   6   9          7.08          5.77         0.84 o                         
   9   6   9         86.18         96.24         2.93 o                         
  -9   7   9          0.64          0.76         0.84 o                         
  -8   7   9          0.07          0.18         0.73 o                         
  -7   7   9         99.60        106.65         6.12 o                         
  -6   7   9         55.08         51.25         2.49 o                         
  -5   7   9         62.13         62.38         4.10 o                         
  -4   7   9         46.73         38.68         1.90 o                         
  -3   7   9         72.76         75.04         9.40 o                         
  -2   7   9          0.45          1.11         0.87 o                         
  -1   7   9          4.54          5.51         2.00 o                         
   0   7   9         13.45         11.49         2.41 o                         
   1   7   9         18.49         23.41         2.13 o                         
   2   7   9         10.38          7.43         1.10 o                         
   3   7   9        103.71        106.13         3.39 o                         
   4   7   9         13.20         12.64         1.09 o                         
   5   7   9         67.62         60.58         4.27 o                         
   6   7   9         87.76         98.22         2.81 o                         
   7   7   9          0.89          0.46         0.62 o                         
   8   7   9         42.99         35.04         2.13 o                         
  -7   8   9          2.90          3.04         0.86 o                         
  -6   8   9          2.02          1.38         0.71 o                         
  -5   8   9        102.15        105.85         4.55 o                         
  -4   8   9          9.52         10.33         1.64 o                         
  -3   8   9         93.09        108.83         4.45 o                         
  -2   8   9         64.89         64.50         3.07 o                         
  -1   8   9         48.89         44.69         2.61 o                         
   0   8   9         73.09         64.77         3.11 o                         
   1   8   9          5.39          3.81         2.08 o                         
   2   8   9        111.14        132.72         4.32 o                         
   3   8   9          0.73          1.12         1.03 o                         
   4   8   9         47.61         45.96         2.65 o                         
  -4   9   9          6.83          7.63         1.14 o                         
  -3   9   9         19.01         20.80         1.85 o                         
  -2   9   9         97.69         97.30         4.20 o                         
  -1   9   9         67.92         72.02         3.66 o                         
   0   9   9        382.26        372.98        10.22 o                         
   1   9   9        117.57        122.88         4.57 o                         
   2   9   9        148.41        148.92         4.76 o                         
 -14   0  10        451.09        462.20         8.23 o                         
 -12   0  10        176.09        180.26         5.53 o                         
 -10   0  10          1.50          3.06         1.01 o                         
  -8   0  10         31.60         28.81         6.76 o                         
  -6   0  10        106.49        115.12         2.84 o                         
  -4   0  10          0.57          1.35         0.80 o                         
  -2   0  10        871.27        909.83        12.23 o                         
   0   0  10        330.49        304.34         4.91 o                         
   2   0  10        529.74        501.48        24.23 o                         
   4   0  10          4.60          4.02         0.80 o                         
   6   0  10         28.09         33.18         2.22 o                         
   8   0  10         19.36         21.50         1.77 o                         
  10   0  10          1.81          2.18         0.83 o                         
  12   0  10         24.85         32.88         2.56 o                         
 -14   1  10         30.07         26.42         0.93 o                         
 -13   1  10         79.97         88.17         1.91 o                         
 -12   1  10        117.59        121.52         2.45 o                         
 -11   1  10        136.86        130.11         3.60 o                         
 -10   1  10         83.13         85.71         2.24 o                         
  -9   1  10        315.29        295.94         4.52 o                         
  -8   1  10        862.52        900.72         9.68 o                         
  -7   1  10          3.45          4.56         0.51 o                         
  -6   1  10        122.57        123.64         1.94 o                         
  -5   1  10          0.10          1.91         0.42 o                         
  -4   1  10        442.66        452.88         6.34 o                         
  -3   1  10         39.40         30.72         0.94 o                         
  -2   1  10       1243.39       1359.48        12.29 o                         
  -1   1  10        486.05        559.67         7.46 o                         
   0   1  10       2225.86       2323.04        21.87 o                         
   1   1  10       1107.50       1180.64        10.86 o                         
   2   1  10         69.40         69.42         3.49 o                         
   3   1  10        101.25         98.49         2.60 o                         
   4   1  10         34.27         30.57         1.22 o                         
   5   1  10          3.11          4.34         0.54 o                         
   6   1  10         12.21         14.01         1.76 o                         
   7   1  10        506.32        501.29         7.07 o                         
   8   1  10        244.69        259.64         4.32 o                         
   9   1  10          1.61          1.66         0.56 o                         
  10   1  10        212.42        218.08         3.82 o                         
  11   1  10          4.91          6.79         1.62 o                         
  12   1  10        363.60        368.80         7.17 o                         
 -13   2  10          7.35          9.73         0.65 o                         
 -12   2  10         25.31         20.50         1.03 o                         
 -11   2  10        251.88        246.15         3.37 o                         
 -10   2  10         32.53         34.72         2.00 o                         
  -9   2  10        285.47        278.18         4.46 o                         
  -8   2  10        179.47        186.71         2.99 o                         
  -7   2  10          5.14          7.69         0.65 o                         
  -6   2  10         62.17         55.91         1.28 o                         
  -5   2  10        225.59        247.32         2.70 o                         
  -4   2  10          3.54          9.36         0.64 o                         
  -3   2  10        101.21        107.20         4.05 o                         
  -2   2  10         48.07         74.44         1.36 o                         
  -1   2  10        513.97        526.05         4.73 o                         
   0   2  10       3004.50       3172.37        29.46 o                         
   1   2  10       1072.72       1081.96        24.69 o                         
   2   2  10        329.84        351.81        10.97 o                         
   3   2  10         80.11         83.60         2.16 o                         
   4   2  10        218.66        239.01         3.41 o                         
   5   2  10         33.44         41.00         1.98 o                         
   6   2  10        173.76        188.35         3.44 o                         
   7   2  10        134.47        143.55         4.03 o                         
   8   2  10        554.35        565.06         8.40 o                         
   9   2  10         24.73         21.14         0.97 o                         
  10   2  10          6.47          6.01         1.35 o                         
  11   2  10        569.31        550.29        14.05 o                         
 -13   3  10          2.52          1.98         0.86 o                         
 -12   3  10         30.74         30.88         1.42 o                         
 -11   3  10         70.89         65.78         1.59 o                         
 -10   3  10         26.02         26.12         0.91 o                         
  -9   3  10         11.98          9.05         0.62 o                         
  -8   3  10        371.34        366.15         3.98 o                         
  -7   3  10         14.45         14.12         0.75 o                         
  -6   3  10          0.78          0.14         0.37 o                         
  -5   3  10          6.47          4.01         0.42 o                         
  -4   3  10          1.27          2.93         0.50 o                         
  -3   3  10        533.08        505.39         6.95 o                         
  -2   3  10        164.74        161.79         3.12 o                         
  -1   3  10        669.85        661.59         6.76 o                         
   0   3  10        433.00        431.22         6.02 o                         
   1   3  10          0.37         -0.01         0.80 o                         
   2   3  10        104.34        111.06         2.14 o                         
   3   3  10         26.13         37.40         1.47 o                         
   4   3  10         38.78         33.58         1.23 o                         
   5   3  10          6.37          4.58         0.65 o                         
   6   3  10        445.84        429.73         5.24 o                         
   7   3  10         91.56         81.31         1.95 o                         
   8   3  10        324.77        316.87         4.09 o                         
   9   3  10          1.00          0.18         1.06 o                         
  10   3  10          6.97          5.24         1.86 o                         
 -12   4  10        250.45        245.15        17.49 o                         
 -11   4  10         37.17         43.12         2.14 o                         
 -10   4  10         35.04         41.35         2.26 o                         
  -9   4  10        107.73         99.59         4.32 o                         
  -8   4  10        152.39        137.35         3.72 o                         
  -7   4  10        115.28        125.80         4.31 o                         
  -6   4  10         71.01         52.99         2.27 o                         
  -5   4  10         74.52         89.35         3.20 o                         
  -4   4  10        320.28        317.36         7.03 o                         
  -3   4  10         53.23         45.70         2.93 o                         
  -2   4  10         27.34         19.54         1.29 o                         
  -1   4  10        140.15        138.49         3.53 o                         
   0   4  10        820.30        798.38        13.15 o                         
   1   4  10         11.32         10.77         0.91 o                         
   2   4  10        296.05        277.93         5.12 o                         
   3   4  10         12.03          6.69         1.14 o                         
   4   4  10        213.96        190.03         5.09 o                         
   5   4  10          1.56          2.01         0.93 o                         
   6   4  10         58.42         55.14         8.67 o                         
   7   4  10         22.40         17.22         1.67 o                         
   8   4  10         38.46         42.82         3.92 o                         
   9   4  10         68.58         60.40         4.02 o                         
  10   4  10          4.57          3.07         0.64 o                         
 -11   5  10         41.48         42.51         1.87 o                         
 -10   5  10         23.87         24.18         1.30 o                         
  -9   5  10         65.54         62.61         2.80 o                         
  -8   5  10         79.38         74.53         2.65 o                         
  -7   5  10        406.75        400.96         7.38 o                         
  -6   5  10         64.23         65.50         4.38 o                         
  -5   5  10         24.20         20.54         1.72 o                         
  -4   5  10         59.37         56.32         2.87 o                         
  -3   5  10         33.43         28.86         1.63 o                         
  -2   5  10        192.84        207.42         5.58 o                         
  -1   5  10       1987.74       1991.61        31.73 o                         
   0   5  10        379.83        390.00         5.63 o                         
   1   5  10        475.31        457.35         7.27 o                         
   2   5  10        606.71        588.65         8.81 o                         
   3   5  10        394.40        347.87         6.25 o                         
   4   5  10         32.88         20.11         1.51 o                         
   5   5  10        250.20        234.66         6.75 o                         
   6   5  10          0.30          0.48         0.86 o                         
   7   5  10         68.76         62.64         4.12 o                         
   8   5  10        266.78        272.71         7.97 o                         
   9   5  10         22.48         22.47         2.03 o                         
  10   5  10          9.37         15.11         1.59 o                         
 -10   6  10         13.86         12.48         1.51 o                         
  -9   6  10         83.52         86.81         2.99 o                         
  -8   6  10        911.82        943.91        19.19 o                         
  -7   6  10         10.74         11.32         2.07 o                         
  -6   6  10          0.05          0.72         0.74 o                         
  -5   6  10         43.21         40.34         2.41 o                         
  -4   6  10        148.45        149.76         4.83 o                         
  -3   6  10         45.64         45.72         2.15 o                         
  -2   6  10          7.35          6.10         2.11 o                         
  -1   6  10        170.99        183.14         8.66 o                         
   0   6  10         15.19         14.76         1.81 o                         
   1   6  10        199.72        198.93         5.96 o                         
   2   6  10         51.73         68.91         2.80 o                         
   3   6  10        148.39        131.57         4.57 o                         
   4   6  10        261.42        304.08        18.14 o                         
   5   6  10        204.06        222.97         5.21 o                         
   6   6  10         25.35         28.17         2.95 o                         
   7   6  10         32.53         37.96         3.63 o                         
   8   6  10        128.52        146.50         3.41 o                         
  -8   7  10        162.01        173.08         9.31 o                         
  -7   7  10          0.58          1.12         0.82 o                         
  -6   7  10         68.41         70.55         2.85 o                         
  -5   7  10         40.79         40.01         3.25 o                         
  -4   7  10        104.20        101.57         3.82 o                         
  -3   7  10          8.87         10.20         1.42 o                         
  -2   7  10          0.55          0.86         0.87 o                         
  -1   7  10          6.99          9.75         1.71 o                         
   0   7  10        283.37        301.11        11.51 o                         
   1   7  10         50.35         50.88         3.01 o                         
   2   7  10          4.53          6.51         1.84 o                         
   3   7  10          7.31          9.01         1.21 o                         
   4   7  10         70.21         65.10         2.05 o                         
   5   7  10        134.34        137.51         6.37 o                         
   6   7  10         87.64         85.39         2.47 o                         
   7   7  10        139.64        138.27         5.12 o                         
  -6   8  10          1.43          0.37         0.60 o                         
  -5   8  10          2.10          1.79         0.91 o                         
  -4   8  10         65.82         73.34         3.62 o                         
  -3   8  10          5.92          5.14         0.97 o                         
  -2   8  10        104.14         98.94         3.69 o                         
  -1   8  10         20.89         16.70         1.63 o                         
   0   8  10          0.83          0.94         0.87 o                         
   1   8  10          0.01          0.76         0.95 o                         
   2   8  10          6.81          3.05         1.03 o                         
   3   8  10         16.94         15.95         1.68 o                         
   4   8  10          8.91          6.88         0.90 o                         
  -4   9  10         72.78         72.87         2.91 o                         
  -3   9  10         12.12         15.27         1.47 o                         
  -2   9  10          6.52          5.95         1.23 o                         
  -1   9  10         57.93         55.60         2.91 o                         
   0   9  10         18.55         12.20         1.42 o                         
   1   9  10        132.79        101.99         3.68 o                         
 -13   0  11        158.44        134.16         3.01 o                         
 -11   0  11         64.69         63.53         2.63 o                         
  -9   0  11        511.13        514.34        11.04 o                         
  -7   0  11        648.05        667.00         9.42 o                         
  -5   0  11        248.38        236.62         4.30 o                         
  -3   0  11         58.61         46.04         3.34 o                         
  -1   0  11         12.27          6.77         1.25 o                         
   1   0  11        192.78        189.89         5.81 o                         
   3   0  11         72.03         78.04         3.05 o                         
   5   0  11        400.51        382.41         7.18 o                         
   7   0  11       1259.96       1301.89        23.80 o                         
   9   0  11        111.97        113.71         3.73 o                         
 -14   1  11         80.63         75.00         2.16 o                         
 -13   1  11         11.09          7.10         0.62 o                         
 -12   1  11          9.90         10.63         0.80 o                         
 -11   1  11         52.65         56.84         2.37 o                         
 -10   1  11          5.15          4.62         0.94 o                         
  -9   1  11        152.14        143.78         3.47 o                         
  -8   1  11        258.01        251.65         4.01 o                         
  -7   1  11          0.16          0.23         0.45 o                         
  -6   1  11        769.26        760.43         6.69 o                         
  -5   1  11       1106.20       1157.87         9.18 o                         
  -4   1  11        155.51        138.37         1.96 o                         
  -3   1  11         35.96         40.31         1.65 o                         
  -2   1  11         17.95         20.66         1.16 o                         
  -1   1  11        200.77        247.41         7.34 o                         
   0   1  11        115.08        119.77         4.63 o                         
   1   1  11        192.54        172.83         5.88 o                         
   2   1  11         92.75        117.41         2.25 o                         
   3   1  11        235.79        261.92         4.50 o                         
   4   1  11        180.43        172.28         3.26 o                         
   5   1  11         35.82         37.38         1.48 o                         
   6   1  11          8.54          6.80         0.79 o                         
   7   1  11        649.62        644.25        11.73 o                         
   8   1  11        138.51        138.40         3.49 o                         
   9   1  11        155.01        148.76         3.21 o                         
  10   1  11          8.62          9.98         1.37 o                         
  11   1  11        205.08        212.25         7.17 o                         
 -13   2  11         41.83         38.81         1.10 o                         
 -12   2  11         27.64         25.60         1.13 o                         
 -11   2  11        424.43        393.95         6.36 o                         
 -10   2  11        311.02        315.11         8.06 o                         
  -9   2  11         95.58         96.61         2.38 o                         
  -8   2  11        291.89        299.96         4.03 o                         
  -7   2  11        328.24        344.92         3.88 o                         
  -6   2  11         28.11         33.84         0.98 o                         
  -5   2  11         90.71         85.62         1.49 o                         
  -4   2  11        240.85        289.65         3.37 o                         
  -3   2  11        905.15        999.39        10.54 o                         
  -2   2  11         34.95         43.15         1.49 o                         
  -1   2  11          0.70          3.98         0.71 o                         
   0   2  11        401.64        417.80        11.50 o                         
   1   2  11       2665.29       2743.79        30.40 o                         
   2   2  11        105.63        111.95         3.24 o                         
   3   2  11        260.75        232.41         3.80 o                         
   4   2  11         40.99         53.06         1.98 o                         
   5   2  11        816.54        790.64        20.38 o                         
   6   2  11        184.39        184.57         4.14 o                         
   7   2  11          7.45          6.67         0.81 o                         
   8   2  11         87.68         93.68         2.65 o                         
   9   2  11        207.31        202.07         8.30 o                         
  10   2  11          0.13          0.86         0.63 o                         
  11   2  11         27.89         28.16         2.37 o                         
 -12   3  11          1.47          1.47         0.71 o                         
 -11   3  11         18.18         13.77         0.93 o                         
 -10   3  11         74.23         63.34         1.36 o                         
  -9   3  11        134.60        131.40         2.39 o                         
  -8   3  11         32.33         27.26         1.13 o                         
  -7   3  11         14.78          9.76         0.68 o                         
  -6   3  11          8.31         11.22         0.61 o                         
  -5   3  11        771.50        786.53         7.21 o                         
  -4   3  11         27.79         23.09         1.03 o                         
  -3   3  11          0.97          1.23         0.39 o                         
  -2   3  11         25.22         31.36         1.06 o                         
  -1   3  11        688.72        661.48         6.97 o                         
   0   3  11        773.30        788.67         8.01 o                         
   1   3  11        101.18         99.64         2.44 o                         
   2   3  11          5.86          8.05         0.68 o                         
   3   3  11        184.93        175.57         3.00 o                         
   4   3  11        140.41        127.80         3.59 o                         
   5   3  11        306.16        317.87         5.12 o                         
   6   3  11         11.52          9.90         0.89 o                         
   7   3  11        346.77        351.18         8.88 o                         
   8   3  11         26.05         27.21         1.65 o                         
   9   3  11         12.68         18.64         1.76 o                         
  10   3  11          4.03          2.70         0.80 o                         
 -12   4  11         68.50         77.26         3.60 o                         
 -11   4  11          4.08          2.29         0.77 o                         
 -10   4  11         70.70         73.21         2.41 o                         
  -9   4  11         67.50         64.41         2.91 o                         
  -8   4  11         28.09         26.94         1.64 o                         
  -7   4  11          3.98          5.63         1.16 o                         
  -6   4  11        210.27        204.84         6.39 o                         
  -5   4  11         79.17         84.34         2.85 o                         
  -4   4  11        838.29        793.66        17.11 o                         
  -3   4  11          1.69          1.19         0.68 o                         
  -2   4  11        497.55        493.62        18.95 o                         
  -1   4  11        668.61        635.26         9.96 o                         
   0   4  11        200.81        165.75         4.01 o                         
   1   4  11        132.67        123.41         4.39 o                         
   2   4  11          4.91          5.66         0.87 o                         
   3   4  11        225.06        227.06         4.73 o                         
   4   4  11          9.28          6.20         0.96 o                         
   5   4  11          5.47          3.35         0.85 o                         
   6   4  11          8.33          8.52         1.96 o                         
   7   4  11        268.25        245.82         9.69 o                         
   8   4  11         39.09         40.02         2.04 o                         
   9   4  11         28.76         27.79         1.69 o                         
 -11   5  11          9.03         17.23         1.15 o                         
 -10   5  11          2.62          1.48         0.58 o                         
  -9   5  11         95.38         93.29         2.85 o                         
  -8   5  11        258.29        267.21         5.45 o                         
  -7   5  11        113.57        117.48         3.46 o                         
  -6   5  11         90.55         83.60         2.86 o                         
  -5   5  11         58.68         67.02         4.38 o                         
  -4   5  11         44.50         45.53         3.60 o                         
  -3   5  11        468.98        453.29         9.58 o                         
  -2   5  11          0.56          0.49         0.84 o                         
  -1   5  11       1107.23       1144.17        20.22 o                         
   0   5  11          8.61          9.18         0.87 o                         
   1   5  11        198.08        218.88         4.62 o                         
   2   5  11       1344.36       1268.38        19.52 o                         
   3   5  11          3.92          4.00         1.07 o                         
   4   5  11         57.80         60.05         2.73 o                         
   5   5  11        391.43        347.32         7.44 o                         
   6   5  11          0.01          0.08         1.06 o                         
   7   5  11          1.15          1.86         0.85 o                         
   8   5  11          3.60          4.01         0.84 o                         
   9   5  11         30.70         27.47         1.50 o                         
  -9   6  11          0.44          0.62         0.71 o                         
  -8   6  11        119.48        133.70         4.05 o                         
  -7   6  11        257.16        273.82         9.49 o                         
  -6   6  11        351.65        343.80         7.68 o                         
  -5   6  11          6.00          2.74         0.92 o                         
  -4   6  11         64.71         73.60         4.08 o                         
  -3   6  11        463.73        443.25        13.63 o                         
  -2   6  11         35.41         36.23         2.44 o                         
  -1   6  11          0.32          2.88         1.04 o                         
   0   6  11         58.72         49.68         3.04 o                         
   1   6  11        151.90        152.46         5.23 o                         
   2   6  11          0.17          0.19         0.81 o                         
   3   6  11        220.93        261.90         6.95 o                         
   4   6  11        193.40        188.02         5.65 o                         
   5   6  11         61.01         58.96         2.44 o                         
   6   6  11         43.96         41.23         2.38 o                         
   7   6  11         71.42         81.55         3.02 o                         
   8   6  11         61.12         57.31         2.11 o                         
  -8   7  11        152.43        152.75         5.32 o                         
  -7   7  11        120.18        125.31         5.15 o                         
  -6   7  11          1.00          0.17         1.04 o                         
  -5   7  11         61.04         56.41         3.66 o                         
  -4   7  11         32.91         21.24         1.79 o                         
  -3   7  11         23.19         24.86         3.05 o                         
  -2   7  11         28.52         27.61         2.04 o                         
  -1   7  11        314.58        325.64        11.85 o                         
   0   7  11        151.43        149.29         7.50 o                         
   1   7  11          2.20          0.56         1.49 o                         
   2   7  11         17.78         17.53         1.43 o                         
   3   7  11         71.42         63.07         2.40 o                         
   4   7  11         18.71         17.15         2.53 o                         
   5   7  11         45.63         41.55         2.15 o                         
   6   7  11          2.06          2.53         0.78 o                         
  -6   8  11         19.07         21.24         3.01 o                         
  -5   8  11          6.58         10.21         1.03 o                         
  -4   8  11         66.96         82.04         2.80 o                         
  -3   8  11         15.75         19.71         2.35 o                         
  -2   8  11          9.91          9.42         1.23 o                         
  -1   8  11          0.09          1.00         0.88 o                         
   0   8  11         17.08         14.28         1.47 o                         
   1   8  11          0.19         -0.07         0.79 o                         
   2   8  11         14.95         23.98         1.58 o                         
   3   8  11        155.27        144.90         4.57 o                         
  -3   9  11          5.57          5.45         0.86 o                         
  -2   9  11         63.11         62.29         2.74 o                         
  -1   9  11         36.33         44.23         2.26 o                         
   0   9  11          2.65          1.34         0.63 o                         
 -12   0  12         89.45         84.30         2.77 o                         
 -10   0  12        539.06        528.61        11.69 o                         
  -8   0  12       1593.39       1575.76        21.75 o                         
  -6   0  12       1162.30       1224.39        14.96 o                         
  -4   0  12       3134.09       3517.67        39.94 o                         
  -2   0  12         82.07         92.53         3.80 o                         
   0   0  12        544.12        664.70        12.11 o                         
   2   0  12        752.63        732.95        15.98 o                         
   4   0  12         70.08         71.43         2.66 o                         
   6   0  12       1027.88       1033.50        18.82 o                         
   8   0  12       3462.75       3656.87        46.05 o                         
  10   0  12       1487.39       1496.98        37.92 o                         
 -13   1  12          6.78          5.93         0.55 o                         
 -12   1  12        235.55        238.66         3.49 o                         
 -11   1  12        100.61        104.50         2.92 o                         
 -10   1  12        498.15        515.93         9.55 o                         
  -9   1  12        540.80        524.62         7.86 o                         
  -8   1  12        394.70        412.06         5.57 o                         
  -7   1  12         25.43         27.22         0.99 o                         
  -6   1  12         28.91         35.49         1.09 o                         
  -5   1  12          5.63         10.66         0.81 o                         
  -4   1  12        135.50        136.56         2.14 o                         
  -3   1  12        430.71        419.58         5.60 o                         
  -2   1  12       1604.97       1702.98        13.34 o                         
  -1   1  12         49.97         63.53         2.27 o                         
   0   1  12         94.60        109.03         2.22 o                         
   1   1  12        333.72        372.48         5.46 o                         
   2   1  12        935.17        944.45        11.40 o                         
   3   1  12         73.35         93.07         2.03 o                         
   4   1  12       1606.69       1595.31        16.72 o                         
   5   1  12         89.63         88.91         2.41 o                         
   6   1  12        590.19        604.53        11.35 o                         
   7   1  12          0.12          0.19         0.69 o                         
   8   1  12        956.15        999.41        10.97 o                         
   9   1  12         32.18         32.89         1.74 o                         
  10   1  12         18.90         18.53         1.76 o                         
 -13   2  12          5.84          8.37         1.23 o                         
 -12   2  12         29.91         24.13         1.03 o                         
 -11   2  12        139.38        137.30         2.73 o                         
 -10   2  12        225.86        233.47         3.19 o                         
  -9   2  12        321.65        313.43         3.89 o                         
  -8   2  12         65.49         62.07         1.71 o                         
  -7   2  12          9.29          6.35         0.56 o                         
  -6   2  12        225.01        230.14         2.80 o                         
  -5   2  12        344.02        379.68         4.26 o                         
  -4   2  12         10.64          4.77         0.53 o                         
  -3   2  12        134.14        152.33         2.43 o                         
  -2   2  12        176.64        181.09         2.65 o                         
  -1   2  12        269.00        267.16         3.35 o                         
   0   2  12        329.31        307.27         4.13 o                         
   1   2  12         68.14         57.35         1.84 o                         
   2   2  12        440.65        453.90         6.59 o                         
   3   2  12         65.05         75.23         2.04 o                         
   4   2  12          9.19          7.43         0.93 o                         
   5   2  12        135.70        149.11         3.64 o                         
   6   2  12         46.63         47.60         2.27 o                         
   7   2  12        167.02        174.15         4.45 o                         
   8   2  12         30.96         28.64         1.43 o                         
   9   2  12        187.76        183.87         3.83 o                         
  10   2  12        218.97        224.12         7.81 o                         
 -12   3  12         14.92         11.51         1.62 o                         
 -11   3  12         11.17         12.91         0.89 o                         
 -10   3  12        235.81        215.85         3.99 o                         
  -9   3  12          6.61          8.08         0.62 o                         
  -8   3  12         42.77         39.47         1.14 o                         
  -7   3  12         56.04         47.11         1.53 o                         
  -6   3  12        166.21        173.84         2.88 o                         
  -5   3  12        487.32        461.42         5.81 o                         
  -4   3  12         18.98         14.57         0.74 o                         
  -3   3  12        894.42        906.77         9.51 o                         
  -2   3  12         21.11         16.53         0.85 o                         
  -1   3  12        361.19        366.47         3.99 o                         
   0   3  12        319.03        325.79         4.26 o                         
   1   3  12         28.62         26.01         1.31 o                         
   2   3  12         82.83         83.40         1.97 o                         
   3   3  12         69.92         78.48         1.96 o                         
   4   3  12          0.45          0.74         0.55 o                         
   5   3  12         11.42         11.79         0.99 o                         
   6   3  12        359.21        360.76         6.47 o                         
   7   3  12          5.68          4.22         0.67 o                         
   8   3  12         25.88         20.77         1.65 o                         
   9   3  12          6.00          4.11         0.73 o                         
  10   3  12         18.47         17.25         2.18 o                         
 -12   4  12         53.78         57.27         2.87 o                         
 -11   4  12          0.00          0.46         0.63 o                         
 -10   4  12          2.41          0.64         0.60 o                         
  -9   4  12         51.32         41.93         3.39 o                         
  -8   4  12         79.52         68.42         2.55 o                         
  -7   4  12        249.72        257.01         8.24 o                         
  -6   4  12          7.21          3.57         1.09 o                         
  -5   4  12          0.15          1.70         1.00 o                         
  -4   4  12        393.75        371.26         9.02 o                         
  -3   4  12        130.64        133.19         3.62 o                         
  -2   4  12        722.31        703.35        19.50 o                         
  -1   4  12       1684.75       1739.50        28.07 o                         
   0   4  12       1415.55       1383.67        23.05 o                         
   1   4  12        442.64        435.21         7.04 o                         
   2   4  12        117.57        116.11         3.21 o                         
   3   4  12        298.67        267.43         5.27 o                         
   4   4  12          1.97          1.10         0.89 o                         
   5   4  12          0.23          0.64         1.61 o                         
   6   4  12          5.35          6.21         1.34 o                         
   7   4  12          0.18         -0.25         0.86 o                         
   8   4  12         13.93         12.38         1.45 o                         
   9   4  12          3.46          3.77         0.68 o                         
 -11   5  12          0.00          0.93         0.80 o                         
 -10   5  12        122.54        121.58         2.80 o                         
  -9   5  12          0.53          0.35         0.61 o                         
  -8   5  12         78.44         61.49         2.82 o                         
  -7   5  12        253.16        228.17         4.98 o                         
  -6   5  12         20.72         16.06         1.33 o                         
  -5   5  12        268.08        281.14        19.29 o                         
  -4   5  12         22.38         23.91         2.78 o                         
  -3   5  12        607.84        562.15        16.38 o                         
  -2   5  12          5.87          6.59         1.20 o                         
  -1   5  12        140.01        131.18         3.32 o                         
   0   5  12         23.65         20.49         1.68 o                         
   1   5  12        258.93        250.85         6.35 o                         
   2   5  12         46.14         57.72         2.28 o                         
   3   5  12         38.83         36.28         3.49 o                         
   4   5  12          0.00          1.75         0.69 o                         
   5   5  12        334.77        301.88         9.87 o                         
   6   5  12         24.15         20.86         1.59 o                         
   7   5  12         36.29         35.09         2.06 o                         
   8   5  12          9.77         16.04         1.12 o                         
  -9   6  12         15.59         16.24         1.70 o                         
  -8   6  12         62.64         67.33         2.69 o                         
  -7   6  12          5.48          3.03         1.31 o                         
  -6   6  12         28.58         25.76         1.98 o                         
  -5   6  12         98.64        111.06         4.16 o                         
  -4   6  12         21.57         18.34         1.80 o                         
  -3   6  12        225.35        233.48         8.78 o                         
  -2   6  12        420.16        419.49        12.84 o                         
  -1   6  12         98.41         91.82         4.80 o                         
   0   6  12         46.55         38.13         3.75 o                         
   1   6  12        586.56        551.81        16.73 o                         
   2   6  12         75.30         81.52         2.61 o                         
   3   6  12        522.39        477.89        10.39 o                         
   4   6  12         20.46         31.60         2.21 o                         
   5   6  12        207.92        202.64         5.72 o                         
   6   6  12         39.69         39.65         2.85 o                         
   7   6  12         17.86         16.90         1.74 o                         
   8   6  12          0.01          0.69         0.71 o                         
  -8   7  12          1.07          0.62         0.78 o                         
  -7   7  12         98.99        103.44         4.40 o                         
  -6   7  12         44.73         46.45         3.10 o                         
  -5   7  12        165.36        163.61        13.51 o                         
  -4   7  12          0.02          1.03         0.82 o                         
  -3   7  12         15.56         15.16         1.48 o                         
  -2   7  12        426.99        438.59        14.03 o                         
  -1   7  12         19.61         17.44         2.65 o                         
   0   7  12          1.57          1.00         0.87 o                         
   1   7  12          2.65          2.91         0.98 o                         
   2   7  12         27.63         21.71         1.46 o                         
   3   7  12         97.43         87.72         3.52 o                         
   4   7  12          1.33          2.80         1.32 o                         
   5   7  12         18.64         18.28         1.42 o                         
   6   7  12          0.21          0.66         0.50 o                         
  -6   8  12          5.80          5.07         1.01 o                         
  -5   8  12         28.76         30.66         2.35 o                         
  -4   8  12        104.12        111.70         4.91 o                         
  -3   8  12         19.57         18.07         1.41 o                         
  -2   8  12          9.38          9.25         1.19 o                         
  -1   8  12          6.23          9.51         1.19 o                         
   0   8  12         45.44         44.85         2.21 o                         
   1   8  12          1.79          0.12         1.20 o                         
   2   8  12         20.31         11.13         1.27 o                         
 -13   0  13          0.13          0.13         0.93 o                         
 -11   0  13         20.52         19.76         2.53 o                         
  -9   0  13        439.92        484.74        11.26 o                         
  -7   0  13        523.02        479.10         7.63 o                         
  -5   0  13          0.13          1.55         1.11 o                         
  -3   0  13          3.51          5.86         0.76 o                         
  -1   0  13          8.47         16.97         1.32 o                         
   1   0  13        317.48        334.29         7.47 o                         
   3   0  13        336.22        346.87         6.72 o                         
   5   0  13        911.96        911.99        23.46 o                         
   7   0  13        372.08        376.04         7.63 o                         
   9   0  13        241.17        256.81         7.01 o                         
 -12   1  13          0.78          1.10         0.50 o                         
 -11   1  13          0.00         -0.11         0.69 o                         
 -10   1  13          5.79          5.45         0.68 o                         
  -9   1  13         18.47         22.44         1.22 o                         
  -8   1  13         89.08         83.65         2.56 o                         
  -7   1  13         91.44        100.45         1.96 o                         
  -6   1  13         27.13         24.79         0.97 o                         
  -5   1  13        209.83        222.49         3.06 o                         
  -4   1  13         61.71         91.75         2.08 o                         
  -3   1  13         25.44         28.52         0.95 o                         
  -2   1  13         24.51         20.20         0.90 o                         
  -1   1  13         23.23         18.06         1.30 o                         
   0   1  13        109.40        102.05         2.25 o                         
   1   1  13          0.11          0.06         0.44 o                         
   2   1  13         62.73         72.56         2.90 o                         
   3   1  13         14.22         16.40         0.93 o                         
   4   1  13        472.53        482.40         5.95 o                         
   5   1  13        400.14        392.52         5.91 o                         
   6   1  13         14.01         16.41         1.44 o                         
   7   1  13        294.19        305.64         5.84 o                         
   8   1  13         44.80         39.90         2.97 o                         
   9   1  13         90.54         93.94         2.71 o                         
  10   1  13          0.12          0.59         0.69 o                         
 -12   2  13         66.85         73.16         2.26 o                         
 -11   2  13         11.88         11.59         0.79 o                         
 -10   2  13         21.89         25.97         1.09 o                         
  -9   2  13         57.89         48.87         1.81 o                         
  -8   2  13        308.56        325.26         4.48 o                         
  -7   2  13         62.56         75.26         1.54 o                         
  -6   2  13        134.54        147.93         2.93 o                         
  -5   2  13         16.11         13.48         0.81 o                         
  -4   2  13         18.71         11.95         0.83 o                         
  -3   2  13          8.21         15.59         0.83 o                         
  -2   2  13          4.86          9.42         0.73 o                         
  -1   2  13        219.82        215.56         3.29 o                         
   0   2  13         15.90         19.09         0.95 o                         
   1   2  13        255.89        236.11         4.98 o                         
   2   2  13        206.64        195.17         3.85 o                         
   3   2  13        147.68        133.49         2.88 o                         
   4   2  13          5.38          4.45         0.72 o                         
   5   2  13        213.51        224.93         6.30 o                         
   6   2  13         19.47         18.15         1.35 o                         
   7   2  13         18.25         18.32         0.98 o                         
   8   2  13          0.06         -0.73         0.73 o                         
   9   2  13         27.21         27.67         1.71 o                         
  10   2  13         46.94         53.45         3.43 o                         
 -12   3  13         59.31         58.32         3.19 o                         
 -11   3  13         93.21        100.74         5.26 o                         
 -10   3  13         12.78         11.95         1.45 o                         
  -9   3  13        337.80        340.86         4.25 o                         
  -8   3  13          1.96          1.60         0.62 o                         
  -7   3  13         11.18         13.11         1.54 o                         
  -6   3  13        303.45        306.80         4.56 o                         
  -5   3  13         15.52         12.01         0.73 o                         
  -4   3  13          0.75          0.62         0.46 o                         
  -3   3  13         16.54         14.81         0.88 o                         
  -2   3  13         98.01         86.09         1.98 o                         
  -1   3  13        265.90        277.88         4.11 o                         
   0   3  13         40.59         45.27         1.44 o                         
   1   3  13         39.86         43.81         1.73 o                         
   2   3  13        124.54        131.74         2.62 o                         
   3   3  13        189.74        185.68         3.24 o                         
   4   3  13          6.43          9.29         1.02 o                         
   5   3  13         47.49         41.67         1.52 o                         
   6   3  13          0.05          0.22         0.53 o                         
   7   3  13          9.06         10.06         1.03 o                         
   8   3  13          0.13          0.24         0.54 o                         
   9   3  13          4.70          3.71         0.65 o                         
  10   3  13         71.71         76.53         3.66 o                         
 -11   4  13         56.92         62.85         3.43 o                         
 -10   4  13         44.25         47.73         1.86 o                         
  -9   4  13          0.36         -0.41         1.10 o                         
  -8   4  13          8.56         10.92         1.13 o                         
  -7   4  13        558.26        512.32        13.83 o                         
  -6   4  13        428.34        398.80         9.04 o                         
  -5   4  13        171.81        173.38         7.32 o                         
  -4   4  13        120.47        123.15         4.38 o                         
  -3   4  13        324.65        318.10        11.43 o                         
  -2   4  13        582.24        566.80        19.51 o                         
  -1   4  13          2.88          1.86         1.36 o                         
   0   4  13         43.74         40.48         1.98 o                         
   1   4  13        450.11        445.59         7.28 o                         
   2   4  13          1.32          1.50         1.12 o                         
   3   4  13         18.26         12.82         1.42 o                         
   4   4  13         88.34         79.48         3.72 o                         
   5   4  13        195.31        182.83         5.79 o                         
   6   4  13          2.37          1.98         1.10 o                         
   7   4  13         11.13          8.65         1.15 o                         
   8   4  13         23.07         25.10         1.67 o                         
   9   4  13        204.93        247.36         8.03 o                         
 -10   5  13          7.85          6.98         0.88 o                         
  -9   5  13          0.00          1.71         0.76 o                         
  -8   5  13         48.27         50.33         2.00 o                         
  -7   5  13         15.92         16.94         2.20 o                         
  -6   5  13        346.24        328.81         7.86 o                         
  -5   5  13         32.22         26.04         3.06 o                         
  -4   5  13         12.49         13.72         2.52 o                         
  -3   5  13         88.77         95.12         8.80 o                         
  -2   5  13          2.47          2.85         1.53 o                         
  -1   5  13        197.44        191.19         4.98 o                         
   0   5  13        532.10        497.28        13.68 o                         
   1   5  13         29.85         32.18         1.75 o                         
   2   5  13        369.86        362.26        15.64 o                         
   3   5  13          8.58          7.10         1.00 o                         
   4   5  13        267.48        246.69         5.56 o                         
   5   5  13          0.90          0.12         0.66 o                         
   6   5  13         15.52         11.77         1.18 o                         
   7   5  13         59.56         59.22         5.22 o                         
   8   5  13         25.34         20.57         1.28 o                         
  -9   6  13         54.80         48.24         2.71 o                         
  -8   6  13         10.81         15.72         1.86 o                         
  -7   6  13         30.51         33.01         2.87 o                         
  -6   6  13         19.86         17.63         3.36 o                         
  -5   6  13         35.68         43.02         7.05 o                         
  -4   6  13        108.71         90.65         3.74 o                         
  -3   6  13          4.21          3.33         1.03 o                         
  -2   6  13        165.69        168.79         5.22 o                         
  -1   6  13          0.82         -0.60         1.47 o                         
   0   6  13         84.59         76.29         3.72 o                         
   1   6  13         16.41         12.62         4.27 o                         
   2   6  13          7.17          5.80         1.86 o                         
   3   6  13         33.10         30.39         2.79 o                         
   4   6  13         71.65         71.19         2.61 o                         
   5   6  13        112.35        122.41         4.05 o                         
   6   6  13          0.04          0.25         0.77 o                         
   7   6  13          4.44          3.99         1.10 o                         
  -7   7  13          0.01          0.47         0.88 o                         
  -6   7  13          0.00          0.56         1.03 o                         
  -5   7  13          7.80          6.71         1.35 o                         
  -4   7  13         87.55        104.41         3.56 o                         
  -3   7  13         58.37         57.41         3.29 o                         
  -2   7  13          1.52         -0.97         1.51 o                         
  -1   7  13         16.57          9.14         2.03 o                         
   0   7  13          0.08          0.98         0.89 o                         
   1   7  13         16.36         17.93         1.83 o                         
   2   7  13         33.19         29.42         1.79 o                         
   3   7  13          8.04          9.09         1.21 o                         
   4   7  13         30.29         24.75         2.35 o                         
   5   7  13         14.50         12.01         2.30 o                         
  -6   8  13         57.82         63.17         2.61 o                         
  -5   8  13          0.01         -0.11         0.88 o                         
  -4   8  13         20.47         23.13         2.03 o                         
  -3   8  13          0.49         -0.13         0.60 o                         
  -2   8  13         31.46         31.80         1.74 o                         
  -1   8  13         16.58         19.88         2.42 o                         
   0   8  13        161.71        155.81         5.05 o                         
   1   8  13        156.65        161.87        16.55 o                         
 -12   0  14        332.49        322.91         7.17 o                         
 -10   0  14        257.96        253.43         5.44 o                         
  -8   0  14         95.47         94.11         3.14 o                         
  -6   0  14         89.25        102.50         2.95 o                         
  -4   0  14         61.83         66.49         3.53 o                         
  -2   0  14        157.33        167.26         4.18 o                         
   0   0  14        123.15        116.49         4.12 o                         
   2   0  14        888.07        824.16        15.18 o                         
   4   0  14         45.99         48.53         2.82 o                         
   6   0  14        830.22        824.63        21.78 o                         
   8   0  14        719.43        714.47        20.95 o                         
  10   0  14         45.97         41.73         6.98 o                         
 -12   1  14          1.90          1.85         0.80 o                         
 -11   1  14         81.60         80.86         2.12 o                         
 -10   1  14         31.90         32.82         1.24 o                         
  -9   1  14       1182.15       1231.79        17.91 o                         
  -8   1  14        139.45        144.00         2.87 o                         
  -7   1  14        143.70        169.17         2.64 o                         
  -6   1  14        113.75        106.78         2.11 o                         
  -5   1  14          3.77          3.47         0.63 o                         
  -4   1  14         12.67         18.35         0.84 o                         
  -3   1  14          0.71          0.20         0.42 o                         
  -2   1  14          7.00          4.50         0.63 o                         
  -1   1  14          0.30          0.11         0.50 o                         
   0   1  14          5.87          1.60         0.58 o                         
   1   1  14        253.93        239.15         3.85 o                         
   2   1  14         63.92         60.62         2.03 o                         
   3   1  14       1849.53       1867.36        19.32 o                         
   4   1  14         54.59         52.11         1.87 o                         
   5   1  14        240.29        228.75         4.21 o                         
   6   1  14        118.58        122.34         4.34 o                         
   7   1  14        550.78        560.08         7.02 o                         
   8   1  14         34.56         37.03         2.90 o                         
   9   1  14         12.51         14.52         1.07 o                         
  10   1  14          1.91          2.44         1.04 o                         
 -12   2  14         39.20         42.21         2.84 o                         
 -11   2  14         26.71         24.13         1.98 o                         
 -10   2  14        117.19        114.13         5.31 o                         
  -9   2  14         83.69         82.84         2.33 o                         
  -8   2  14         51.31         56.99         1.96 o                         
  -7   2  14         11.68         14.30         1.21 o                         
  -6   2  14         26.11         27.93         1.29 o                         
  -5   2  14         39.39         38.46         1.42 o                         
  -4   2  14         10.60         10.57         0.77 o                         
  -3   2  14        124.75        129.45         2.58 o                         
  -2   2  14        554.52        551.40         6.51 o                         
  -1   2  14        676.05        725.17         7.93 o                         
   0   2  14         14.79         17.55         0.95 o                         
   1   2  14        656.34        629.62         8.67 o                         
   2   2  14         76.09         81.93         3.49 o                         
   3   2  14         50.16         62.14         2.41 o                         
   4   2  14         33.13         31.09         1.69 o                         
   5   2  14        135.31        133.68         2.98 o                         
   6   2  14        118.88        116.41         2.41 o                         
   7   2  14          5.67          5.02         0.99 o                         
   8   2  14         23.31         27.27         2.14 o                         
   9   2  14          7.87          8.04         1.05 o                         
  10   2  14         20.30         15.91         1.70 o                         
 -12   3  14          7.07          4.57         1.06 o                         
 -11   3  14         92.13         89.31         2.67 o                         
 -10   3  14          2.70          4.18         1.02 o                         
  -9   3  14        156.52        160.02         4.03 o                         
  -8   3  14        629.29        635.45         9.15 o                         
  -7   3  14         14.50         11.14         1.10 o                         
  -6   3  14        539.29        510.64         7.94 o                         
  -5   3  14        336.20        352.32         6.49 o                         
  -4   3  14       1070.31       1066.23        10.96 o                         
  -3   3  14         27.03         32.42         1.71 o                         
  -2   3  14         48.38         46.67         1.40 o                         
  -1   3  14       1103.30       1102.76        12.23 o                         
   0   3  14        289.01        286.43         4.35 o                         
   1   3  14        184.17        191.22         3.21 o                         
   2   3  14          3.98          6.88         0.75 o                         
   3   3  14        375.58        354.20         6.70 o                         
   4   3  14         69.49         72.48         2.16 o                         
   5   3  14        240.75        223.76         4.35 o                         
   6   3  14        175.41        176.77         4.56 o                         
   7   3  14          0.10         -0.28         0.59 o                         
   8   3  14        109.01        119.73         3.04 o                         
   9   3  14          0.75          1.59         1.29 o                         
 -11   4  14          4.45          3.54         1.14 o                         
 -10   4  14          0.88          0.88         1.03 o                         
  -9   4  14         18.85         18.63         2.24 o                         
  -8   4  14         11.47          9.14         1.92 o                         
  -7   4  14         74.60         74.23         4.85 o                         
  -6   4  14        347.79        326.78        11.44 o                         
  -5   4  14        117.78        123.44         4.41 o                         
  -4   4  14        222.18        213.83         8.70 o                         
  -3   4  14        102.62         90.98         5.39 o                         
  -2   4  14        180.83        170.62         5.35 o                         
  -1   4  14        143.58        137.29         4.67 o                         
   0   4  14         15.73         20.82         2.18 o                         
   1   4  14         80.63         73.87         3.04 o                         
   2   4  14         79.77         75.41         3.19 o                         
   3   4  14         38.53         39.21         3.52 o                         
   4   4  14         23.15         18.35         2.23 o                         
   5   4  14         84.08         86.85         3.72 o                         
   6   4  14          8.19          8.33         1.18 o                         
   7   4  14         61.83         54.97         2.16 o                         
   8   4  14         54.38         50.54         2.43 o                         
   9   4  14         87.08         91.67         3.79 o                         
 -10   5  14         62.43         54.95         2.74 o                         
  -9   5  14          0.46         -0.30         1.06 o                         
  -8   5  14          4.93          4.77         1.44 o                         
  -7   5  14         75.49         78.02         4.70 o                         
  -6   5  14         63.35         63.18         4.33 o                         
  -5   5  14        145.37        156.28         7.13 o                         
  -4   5  14          3.85          4.51         1.06 o                         
  -3   5  14          9.90         10.42         2.16 o                         
  -2   5  14         50.36         47.98         4.10 o                         
  -1   5  14        188.31        179.71         8.65 o                         
   0   5  14         14.74         15.37         2.72 o                         
   1   5  14         70.56         70.80         5.39 o                         
   2   5  14        107.90         89.23         3.96 o                         
   3   5  14         15.55         13.54         1.36 o                         
   4   5  14         54.29         52.46         2.29 o                         
   5   5  14          7.78          5.01         1.19 o                         
   6   5  14          8.96          9.43         2.17 o                         
   7   5  14          3.37          2.78         0.76 o                         
  -8   6  14         95.76         89.37         4.07 o                         
  -7   6  14          0.19          0.50         1.12 o                         
  -6   6  14         18.88         19.37         1.65 o                         
  -5   6  14         14.44         15.03         1.55 o                         
  -4   6  14        221.56        209.06         5.84 o                         
  -3   6  14         56.48         64.63         6.42 o                         
  -2   6  14         15.76         18.07         2.74 o                         
  -1   6  14          9.81          5.33         1.88 o                         
   0   6  14          0.00         -0.28         1.45 o                         
   1   6  14        121.84        103.33         4.12 o                         
   2   6  14         58.33         57.98         4.25 o                         
   3   6  14        429.17        401.60        12.57 o                         
   4   6  14         14.78         15.43         1.53 o                         
   5   6  14          3.28          4.83         1.53 o                         
   6   6  14         36.65         37.55         2.78 o                         
  -6   7  14        213.66        227.95         7.01 o                         
  -5   7  14          4.38          5.49         0.92 o                         
  -4   7  14        215.66        230.02        13.35 o                         
  -3   7  14         20.09         16.26         2.26 o                         
  -2   7  14        213.40        190.95         7.71 o                         
  -1   7  14         35.71         37.53         2.23 o                         
   0   7  14         76.45         69.38         2.91 o                         
   1   7  14         91.23         93.68         8.53 o                         
   2   7  14          0.00          0.19         1.14 o                         
   3   7  14         29.95         21.75         2.05 o                         
   4   7  14         70.97         72.40         3.56 o                         
  -5   8  14          0.23          0.07         0.58 o                         
  -4   8  14         31.90         32.48         2.05 o                         
  -3   8  14         68.80         69.41         5.48 o                         
  -2   8  14         68.34         73.23         5.23 o                         
  -1   8  14         13.93         16.38         1.68 o                         
   0   8  14         98.16         82.69        12.01 o                         
 -11   0  15        290.57        309.40        11.01 o                         
  -9   0  15        795.62        787.18        12.40 o                         
  -7   0  15          0.04          0.99         1.21 o                         
  -5   0  15       1603.33       1635.47        27.58 o                         
  -3   0  15         87.20         81.32         2.64 o                         
  -1   0  15          0.03          1.27         0.81 o                         
   1   0  15        159.65        160.57         5.90 o                         
   3   0  15         15.68         12.30         1.32 o                         
   5   0  15        300.96        312.82        10.99 o                         
   7   0  15        520.84        500.04        14.99 o                         
   9   0  15         57.96         63.23         4.59 o                         
 -12   1  15         41.20         31.48         1.89 o                         
 -11   1  15        181.80        186.75         5.60 o                         
 -10   1  15         24.94         30.30         2.49 o                         
  -9   1  15         95.64         94.93         3.28 o                         
  -8   1  15         93.21         95.18         2.29 o                         
  -7   1  15        104.12        100.86         2.95 o                         
  -6   1  15         70.86         70.02         2.04 o                         
  -5   1  15         71.43         79.15         1.79 o                         
  -4   1  15        425.17        432.68         5.43 o                         
  -3   1  15        526.94        558.37         6.15 o                         
  -2   1  15         68.74         87.63         2.15 o                         
  -1   1  15        252.47        270.92         4.09 o                         
   0   1  15         20.43         17.68         1.31 o                         
   1   1  15        384.89        368.77         6.51 o                         
   2   1  15          5.00          2.47         0.86 o                         
   3   1  15         21.38         18.96         1.22 o                         
   4   1  15         10.51          8.44         0.92 o                         
   5   1  15          0.79          1.49         0.82 o                         
   6   1  15        130.17        130.85         3.78 o                         
   7   1  15        207.67        220.21         6.66 o                         
   8   1  15         86.54         88.01         3.82 o                         
   9   1  15         95.74        105.67         2.86 o                         
  10   1  15         19.71         16.47         1.29 o                         
 -12   2  15        428.81        415.80        10.99 o                         
 -11   2  15          1.03          1.37         0.59 o                         
 -10   2  15        155.95        179.15         7.45 o                         
  -9   2  15         32.99         38.47         2.13 o                         
  -8   2  15          3.90          2.50         0.72 o                         
  -7   2  15        469.13        479.75         7.08 o                         
  -6   2  15        326.41        320.17         5.14 o                         
  -5   2  15        239.87        239.22         3.65 o                         
  -4   2  15          5.08          6.90         0.73 o                         
  -3   2  15        866.32        865.14         9.38 o                         
  -2   2  15        367.31        344.73         7.17 o                         
  -1   2  15         58.91         55.39         1.57 o                         
   0   2  15        160.69        147.03         3.12 o                         
   1   2  15        118.77        117.30         4.06 o                         
   2   2  15        927.05        866.38        10.27 o                         
   3   2  15          6.46          8.75         1.02 o                         
   4   2  15        504.19        474.74         7.29 o                         
   5   2  15        104.58        103.12         2.77 o                         
   6   2  15         15.69         16.79         1.25 o                         
   7   2  15          4.58          6.59         1.07 o                         
   8   2  15         83.30         99.11         3.12 o                         
   9   2  15        108.49        106.92         6.80 o                         
 -11   3  15        200.26        204.05         6.93 o                         
 -10   3  15        160.61        157.27         4.79 o                         
  -9   3  15        379.62        375.56         8.49 o                         
  -8   3  15        480.02        508.55         6.21 o                         
  -7   3  15          3.93          3.24         0.65 o                         
  -6   3  15        166.17        163.50         2.88 o                         
  -5   3  15        113.85        120.14         3.15 o                         
  -4   3  15        313.52        314.34         4.59 o                         
  -3   3  15        241.48        235.38         3.81 o                         
  -2   3  15        182.93        182.47         3.03 o                         
  -1   3  15        832.62        822.14         9.86 o                         
   0   3  15       1439.49       1446.71        15.43 o                         
   1   3  15        223.67        211.14         3.89 o                         
   2   3  15          3.85          3.79         0.75 o                         
   3   3  15          4.21          3.97         0.73 o                         
   4   3  15          6.53          6.59         0.86 o                         
   5   3  15        291.06        276.63         6.46 o                         
   6   3  15        231.17        235.94         7.60 o                         
   7   3  15         72.55         66.54         3.48 o                         
   8   3  15         25.67         18.62         2.01 o                         
   9   3  15         29.66         34.90         2.44 o                         
 -10   4  15         68.59         62.66         2.91 o                         
  -9   4  15         84.22         85.72         5.59 o                         
  -8   4  15         10.77          7.74         1.81 o                         
  -7   4  15        199.50        195.32         8.12 o                         
  -6   4  15          0.02          1.01         0.85 o                         
  -5   4  15        103.22        109.98         6.84 o                         
  -4   4  15         55.03         55.66         2.95 o                         
  -3   4  15       1003.89       1030.43        27.26 o                         
  -2   4  15          6.28          7.14         2.05 o                         
  -1   4  15        734.41        713.21        20.49 o                         
   0   4  15         93.86         86.47         3.31 o                         
   1   4  15         73.18         70.08         3.77 o                         
   2   4  15        381.24        376.35         9.17 o                         
   3   4  15        176.86        178.00         6.05 o                         
   4   4  15         44.37         44.03         2.71 o                         
   5   4  15         28.90         35.68         2.29 o                         
   6   4  15         67.19         64.02         2.41 o                         
   7   4  15         12.27         11.34         1.11 o                         
   8   4  15          9.81          6.53         1.31 o                         
  -9   5  15          1.14          1.88         1.04 o                         
  -8   5  15          2.71          2.09         1.27 o                         
  -7   5  15          8.53          9.31         1.86 o                         
  -6   5  15          4.37          2.65         1.59 o                         
  -5   5  15          0.14         -0.22         1.25 o                         
  -4   5  15          4.29          3.19         1.02 o                         
  -3   5  15        105.52         99.68         8.58 o                         
  -2   5  15          0.91          1.70         0.69 o                         
  -1   5  15        141.61        144.31         4.22 o                         
   0   5  15         84.02         81.20         3.15 o                         
   1   5  15          8.54          9.82         1.30 o                         
   2   5  15         20.98         21.42         1.67 o                         
   3   5  15          8.07          8.74         1.10 o                         
   4   5  15         38.45         33.61         1.71 o                         
   5   5  15         63.87         60.10         8.80 o                         
   6   5  15          3.23          1.34         0.72 o                         
   7   5  15         27.16         37.36         2.44 o                         
  -8   6  15         47.71         45.37         2.65 o                         
  -7   6  15         22.84         21.17         2.03 o                         
  -6   6  15         11.73         10.08         1.21 o                         
  -5   6  15         37.96         45.35         3.17 o                         
  -4   6  15         35.36         44.80         3.00 o                         
  -3   6  15        128.29        131.70         4.27 o                         
  -2   6  15         63.46         67.33         4.66 o                         
  -1   6  15         47.86         40.33         3.73 o                         
   0   6  15          2.22          5.28         1.81 o                         
   1   6  15          5.33          5.00         1.60 o                         
   2   6  15         55.02         55.63         3.94 o                         
   3   6  15          0.06         -0.19         1.04 o                         
   4   6  15         26.24         27.14         2.70 o                         
   5   6  15          0.36          0.32         0.97 o                         
   6   6  15         29.29         31.41         2.13 o                         
  -5   7  15         10.65         12.48         1.05 o                         
  -4   7  15         98.71         91.30         4.44 o                         
  -3   7  15         17.89         13.11         1.88 o                         
  -2   7  15         48.21         53.05         3.60 o                         
  -1   7  15          0.03          0.17         0.74 o                         
   0   7  15        110.52        101.85         3.23 o                         
   1   7  15         40.74         33.46         2.80 o                         
   2   7  15        134.44        141.20         5.45 o                         
  -4   8  15         13.66         13.17         1.04 o                         
  -3   8  15         42.65         39.97         1.92 o                         
  -2   8  15          0.04         -0.06         0.47 o                         
 -12   0  16          5.63          2.83         1.16 o                         
 -10   0  16        199.33        230.14         9.58 o                         
  -8   0  16       1664.91       1733.84        78.51 o                         
  -6   0  16        153.16        136.35         4.28 o                         
  -4   0  16        325.17        320.19         5.74 o                         
  -2   0  16          5.24          3.39         0.98 o                         
   0   0  16        143.13        159.19         4.24 o                         
   2   0  16        528.11        510.47        11.12 o                         
   4   0  16          0.76          2.57         1.55 o                         
   6   0  16         89.41         80.58         5.09 o                         
   8   0  16        820.89        887.25        22.67 o                         
 -12   1  16          3.50          4.50         0.85 o                         
 -11   1  16         83.23         85.11         3.42 o                         
 -10   1  16        146.13        156.97         7.07 o                         
  -9   1  16         66.52         76.98         2.96 o                         
  -8   1  16         15.92         16.86         1.40 o                         
  -7   1  16          0.05         -0.33         0.60 o                         
  -6   1  16         24.70         24.70         1.19 o                         
  -5   1  16         24.13         24.29         1.17 o                         
  -4   1  16        226.98        212.15         3.13 o                         
  -3   1  16          0.04          2.15         0.65 o                         
  -2   1  16        186.70        198.31         3.52 o                         
  -1   1  16        331.53        273.60         4.26 o                         
   0   1  16         40.16         32.12         1.61 o                         
   1   1  16        373.55        376.71         9.51 o                         
   2   1  16         81.17         92.18         2.54 o                         
   3   1  16        691.05        669.75        12.74 o                         
   4   1  16        292.86        293.18         6.26 o                         
   5   1  16        138.87        129.58         3.34 o                         
   6   1  16        110.37        109.65         6.25 o                         
   7   1  16         13.02         15.93         1.45 o                         
   8   1  16         43.03         44.74         2.09 o                         
   9   1  16         90.65         90.91         2.34 o                         
 -11   2  16        250.25        242.83         6.99 o                         
 -10   2  16          0.91         -0.07         0.69 o                         
  -9   2  16        198.97        220.87         6.61 o                         
  -8   2  16         92.36         92.80         2.46 o                         
  -7   2  16        161.12        161.72         2.92 o                         
  -6   2  16         42.01         42.57         2.20 o                         
  -5   2  16        133.22        142.10         3.19 o                         
  -4   2  16          0.55          0.46         0.70 o                         
  -3   2  16        252.46        236.51         3.95 o                         
  -2   2  16        148.69        153.62         3.03 o                         
  -1   2  16        200.95        193.81         3.78 o                         
   0   2  16        774.04        840.33        10.10 o                         
   1   2  16        479.19        448.57         9.12 o                         
   2   2  16        144.08        158.11         3.85 o                         
   3   2  16          2.33          0.73         0.67 o                         
   4   2  16          0.82          1.97         0.87 o                         
   5   2  16        187.31        168.04         3.86 o                         
   6   2  16         42.28         51.47         3.02 o                         
   7   2  16         19.30         18.43         1.45 o                         
   8   2  16         10.29          9.03         0.99 o                         
   9   2  16          0.13         -0.45         0.73 o                         
 -11   3  16         38.63         42.59         2.59 o                         
 -10   3  16          0.60          1.01         0.68 o                         
  -9   3  16         14.03         19.17         1.66 o                         
  -8   3  16        320.67        335.01         8.04 o                         
  -7   3  16          6.26          6.33         0.84 o                         
  -6   3  16        843.63        809.30         8.97 o                         
  -5   3  16         69.78         58.29         1.79 o                         
  -4   3  16        143.75        146.94         2.93 o                         
  -3   3  16        200.35        204.98         4.49 o                         
  -2   3  16        795.50        792.14        12.58 o                         
  -1   3  16       1067.26       1094.58        16.09 o                         
   0   3  16         13.28         11.93         1.30 o                         
   1   3  16          6.46          9.59         0.76 o                         
   2   3  16         91.95         95.89         2.79 o                         
   3   3  16         75.87         64.48         1.78 o                         
   4   3  16         45.43         39.41         1.60 o                         
   5   3  16          0.05          1.08         0.83 o                         
   6   3  16         29.98         24.37         1.74 o                         
   7   3  16          0.13         -0.23         0.48 o                         
   8   3  16         10.65         13.41         1.77 o                         
   9   3  16         17.83         21.73         1.42 o                         
 -10   4  16         18.83         23.50         1.83 o                         
  -9   4  16          0.00          0.17         0.97 o                         
  -8   4  16         21.17         29.52         2.76 o                         
  -7   4  16          7.88          5.80         1.72 o                         
  -6   4  16         30.59         29.30         3.11 o                         
  -5   4  16          9.46          9.37         1.35 o                         
  -4   4  16         33.18         34.75         4.43 o                         
  -3   4  16         19.28         19.27         1.86 o                         
  -2   4  16         42.75         48.38         4.24 o                         
  -1   4  16        248.31        258.27         6.82 o                         
   0   4  16       2312.92       2255.70        52.49 o                         
   1   4  16        133.71        122.08         5.38 o                         
   2   4  16          2.46          0.40         0.83 o                         
   3   4  16         26.80         33.27         2.48 o                         
   4   4  16         43.23         41.69         4.02 o                         
   5   4  16          4.54          4.42         1.11 o                         
   6   4  16         10.34         12.50         1.31 o                         
   7   4  16          1.83          0.19         0.90 o                         
   8   4  16          8.89         10.28         1.12 o                         
  -9   5  16          5.51          6.56         1.16 o                         
  -8   5  16          0.65         -0.30         1.08 o                         
  -7   5  16         51.10         47.55         3.38 o                         
  -6   5  16          0.16         -0.80         1.17 o                         
  -5   5  16         56.33         50.40         3.67 o                         
  -4   5  16         61.19         58.30         3.94 o                         
  -3   5  16        232.66        237.02         6.39 o                         
  -2   5  16        117.76        115.89         6.38 o                         
  -1   5  16        151.26        148.14         5.06 o                         
   0   5  16         60.81         62.05         3.20 o                         
   1   5  16         15.49         21.25         1.97 o                         
   2   5  16        101.67         98.09        10.25 o                         
   3   5  16         16.70         19.57         1.66 o                         
   4   5  16          0.00         -0.90         1.40 o                         
   5   5  16         22.35         19.94         2.33 o                         
   6   5  16         12.37         13.71         1.73 o                         
  -7   6  16         25.73         28.18         2.13 o                         
  -6   6  16         97.25         96.53         3.14 o                         
  -5   6  16         79.32         81.68         3.02 o                         
  -4   6  16          2.66          1.97         0.83 o                         
  -3   6  16          2.51          1.79         1.40 o                         
  -2   6  16          1.22          0.69         1.25 o                         
  -1   6  16         34.44         33.54         3.13 o                         
   0   6  16         15.56         11.52         1.26 o                         
   1   6  16        154.25        164.56         6.85 o                         
   2   6  16         30.95         30.05         2.61 o                         
   3   6  16          0.97          1.85         0.72 o                         
   4   6  16          4.88          3.67         1.17 o                         
   5   6  16          0.83          0.71         0.71 o                         
  -5   7  16         50.42         40.50         2.44 o                         
  -4   7  16          0.67         -0.13         0.93 o                         
  -3   7  16          1.79          0.75         0.97 o                         
  -2   7  16         26.57         21.35         1.43 o                         
  -1   7  16        107.24        102.86        11.65 o                         
   0   7  16          2.34          2.09         1.17 o                         
   1   7  16          1.48          2.20         0.97 o                         
 -11   0  17         99.39        105.07         5.23 o                         
  -9   0  17        344.27        360.07        13.03 o                         
  -7   0  17        601.00        617.26        12.76 o                         
  -5   0  17         58.83         48.48         2.32 o                         
  -3   0  17         68.91         69.92         3.57 o                         
  -1   0  17         34.51         41.22         2.96 o                         
   1   0  17        763.81        706.34        14.05 o                         
   3   0  17         35.81         37.02         3.49 o                         
   5   0  17        248.62        251.00        14.20 o                         
   7   0  17          6.51          9.03         2.13 o                         
 -11   1  17         29.20         30.52         1.91 o                         
 -10   1  17         41.91         43.13         1.93 o                         
  -9   1  17        185.32        199.67         6.32 o                         
  -8   1  17        380.45        374.39         7.51 o                         
  -7   1  17        143.70        146.32         2.62 o                         
  -6   1  17         42.93         37.43         1.28 o                         
  -5   1  17        286.45        261.10         3.63 o                         
  -4   1  17          1.06          2.35         0.78 o                         
  -3   1  17         84.32         71.72         2.53 o                         
  -2   1  17         55.05         55.32         2.56 o                         
  -1   1  17         65.09         53.53         2.49 o                         
   0   1  17        459.18        433.43        12.82 o                         
   1   1  17          3.93          5.91         1.45 o                         
   2   1  17          0.11          2.01         0.68 o                         
   3   1  17        319.35        300.40         7.61 o                         
   4   1  17          4.71          3.59         0.80 o                         
   5   1  17          0.82          2.61         1.60 o                         
   6   1  17          9.99         14.33         1.73 o                         
   7   1  17          6.26          7.85         1.37 o                         
   8   1  17        114.00        119.86         3.53 o                         
 -11   2  17         57.76         56.27         3.17 o                         
 -10   2  17          3.42          3.03         0.73 o                         
  -9   2  17          0.27          0.26         0.73 o                         
  -8   2  17          8.43          6.69         1.57 o                         
  -7   2  17          1.41          1.70         0.56 o                         
  -6   2  17        110.09        114.43         2.65 o                         
  -5   2  17         14.12         13.15         0.98 o                         
  -4   2  17         51.76         50.89         2.50 o                         
  -3   2  17          3.12          1.33         0.69 o                         
  -2   2  17       1139.28       1146.51        14.93 o                         
  -1   2  17        167.79        143.09         4.18 o                         
   0   2  17        217.70        198.30         4.33 o                         
   1   2  17          4.16          2.80         0.71 o                         
   2   2  17         37.01         40.95         1.66 o                         
   3   2  17         10.17          6.50         0.90 o                         
   4   2  17          5.07          6.42         1.21 o                         
   5   2  17          0.09         -0.58         1.77 o                         
   6   2  17        201.69        206.31         5.96 o                         
   7   2  17          1.90          1.94         0.89 o                         
   8   2  17          7.53          8.68         2.01 o                         
 -10   3  17          3.49          4.05         1.10 o                         
  -9   3  17         50.17         51.15         2.41 o                         
  -8   3  17          0.38          0.76         0.92 o                         
  -7   3  17         82.87         94.51         3.83 o                         
  -6   3  17         24.72         20.87         1.09 o                         
  -5   3  17        162.24        171.25         4.10 o                         
  -4   3  17          0.18          0.46         0.51 o                         
  -3   3  17          0.71          2.00         0.52 o                         
  -2   3  17          4.29          6.81         0.86 o                         
  -1   3  17        124.50        117.44         2.85 o                         
   0   3  17         41.26         53.26         1.89 o                         
   1   3  17         26.05         26.51         1.23 o                         
   2   3  17        109.34         95.42         2.27 o                         
   3   3  17         16.35         14.48         1.17 o                         
   4   3  17        148.33        176.67         8.37 o                         
   5   3  17         33.55         32.89         2.08 o                         
   6   3  17         16.94         10.79         1.31 o                         
   7   3  17         90.27         86.31        11.66 o                         
   8   3  17          4.56          3.15         0.86 o                         
  -9   4  17         24.95         24.43         2.13 o                         
  -8   4  17        108.08        108.67         5.11 o                         
  -7   4  17          7.02          6.06         1.73 o                         
  -6   4  17         75.80         83.73         4.91 o                         
  -5   4  17          0.63         -1.36         1.53 o                         
  -4   4  17        291.51        273.78         7.06 o                         
  -3   4  17          2.12          1.94         0.94 o                         
  -2   4  17        150.40        154.70         9.39 o                         
  -1   4  17        136.59        135.25         5.62 o                         
   0   4  17          0.75          1.10         0.93 o                         
   1   4  17        208.61        204.65         6.44 o                         
   2   4  17          4.90          5.14         1.17 o                         
   3   4  17        110.80        118.67         6.53 o                         
   4   4  17          0.37          2.07         1.60 o                         
   5   4  17        395.76        381.20         8.43 o                         
   6   4  17          6.39          7.09         1.38 o                         
  -8   5  17         19.23         18.27         1.27 o                         
  -7   5  17          3.56          4.66         1.34 o                         
  -6   5  17         40.18         47.15         3.26 o                         
  -5   5  17          0.11         -0.93         1.17 o                         
  -4   5  17         58.04         68.46         4.56 o                         
  -3   5  17         10.91          9.36         1.98 o                         
  -2   5  17        201.43        195.44         8.23 o                         
  -1   5  17          0.60          0.97         1.23 o                         
   0   5  17         62.12         54.75         2.84 o                         
   1   5  17         37.07         40.88         8.57 o                         
   2   5  17         18.23         20.33         1.68 o                         
   3   5  17         24.67         25.57         2.67 o                         
   4   5  17          3.48          3.80         1.34 o                         
   5   5  17         40.97         41.23         2.85 o                         
  -6   6  17         50.12         50.44         6.09 o                         
  -5   6  17          2.57          4.52         0.83 o                         
  -4   6  17          5.81          6.58         1.51 o                         
  -3   6  17          3.22          1.17         1.21 o                         
  -2   6  17        204.58        187.23         7.36 o                         
  -1   6  17         26.33         20.86         1.49 o                         
   0   6  17         50.78         45.80         3.26 o                         
   1   6  17         41.31         38.50         2.84 o                         
   2   6  17         25.31         23.00         1.96 o                         
   3   6  17         55.05         52.80         3.21 o                         
   4   6  17          8.40          8.04         1.19 o                         
  -5   7  17         39.65         28.88         1.70 o                         
  -4   7  17        166.98        168.17         5.62 o                         
  -3   7  17          4.17          4.90         0.67 o                         
  -2   7  17         26.08         15.63         4.51 o                         
  -1   7  17          2.77          1.08         0.82 o                         
   0   7  17         56.50         53.77         2.78 o                         
 -10   0  18        296.85        285.73         9.98 o                         
  -8   0  18        109.17        120.60         6.94 o                         
  -6   0  18        501.13        516.60         8.32 o                         
  -4   0  18        400.33        351.78         7.82 o                         
  -2   0  18         41.93         46.85         2.43 o                         
   0   0  18        139.87        132.53         3.99 o                         
   2   0  18        527.23        534.62        14.58 o                         
   4   0  18        303.75        292.54        10.71 o                         
   6   0  18         53.53         53.54         3.34 o                         
   8   0  18         80.36         70.40         5.45 o                         
 -11   1  18          5.64          8.09         1.02 o                         
 -10   1  18         90.05         85.98         3.84 o                         
  -9   1  18        161.39        175.98         8.89 o                         
  -8   1  18          5.79          9.95         2.05 o                         
  -7   1  18          0.22         -0.24         0.53 o                         
  -6   1  18        104.00        109.39         2.62 o                         
  -5   1  18          8.67          6.43         0.80 o                         
  -4   1  18        174.79        164.29         3.30 o                         
  -3   1  18        381.67        424.35         6.97 o                         
  -2   1  18        129.86        108.33         2.39 o                         
  -1   1  18         92.25         76.52         2.11 o                         
   0   1  18          1.35          6.04         0.84 o                         
   1   1  18         18.41         21.93         1.55 o                         
   2   1  18         48.20         34.13         1.31 o                         
   3   1  18          2.90          1.70         0.63 o                         
   4   1  18          0.87          0.58         1.57 o                         
   5   1  18          9.15          6.25         1.81 o                         
   6   1  18         25.60         27.62         3.25 o                         
   7   1  18         62.11         62.93         1.87 o                         
   8   1  18         91.01         85.83         3.51 o                         
 -10   2  18        124.39        111.53         7.60 o                         
  -9   2  18        112.63        126.14         3.38 o                         
  -8   2  18         22.85         29.05         2.27 o                         
  -7   2  18          0.99          0.75         1.09 o                         
  -6   2  18          3.65          3.48         0.64 o                         
  -5   2  18        248.39        238.51         4.75 o                         
  -4   2  18          0.86          1.29         0.60 o                         
  -3   2  18         73.03         75.04         3.14 o                         
  -2   2  18         22.81         15.41         1.13 o                         
  -1   2  18        133.60        114.16         2.89 o                         
   0   2  18         13.15         15.12         1.14 o                         
   1   2  18        562.22        508.43         7.04 o                         
   2   2  18         26.34         22.01         1.15 o                         
   3   2  18          2.88          3.14         0.90 o                         
   4   2  18          0.92          1.33         0.72 o                         
   5   2  18         79.22         80.73         2.32 o                         
   6   2  18          4.22          3.77         0.57 o                         
   7   2  18          9.85          9.72         1.23 o                         
   8   2  18          8.74          9.70         1.08 o                         
  -9   3  18          3.88          6.30         0.96 o                         
  -8   3  18         18.22         22.10         2.00 o                         
  -7   3  18        485.51        514.80        21.53 o                         
  -6   3  18         10.11         10.91         2.18 o                         
  -5   3  18         83.17         84.88         3.06 o                         
  -4   3  18        267.59        269.29         4.79 o                         
  -3   3  18        294.00        295.85         4.93 o                         
  -2   3  18        188.06        200.03         3.85 o                         
  -1   3  18        130.78        124.07         2.91 o                         
   0   3  18         31.13         32.24         1.24 o                         
   1   3  18        132.39        129.69         3.57 o                         
   2   3  18          5.78          5.20         1.18 o                         
   3   3  18         76.24         75.69         3.35 o                         
   4   3  18          8.86          8.60         1.79 o                         
   5   3  18         19.43         12.45         1.25 o                         
   6   3  18          2.68          2.62         0.69 o                         
   7   3  18         89.97        106.40         4.26 o                         
  -9   4  18        121.30        126.01         4.61 o                         
  -8   4  18        171.86        189.81         6.70 o                         
  -7   4  18          1.36          3.52         1.40 o                         
  -6   4  18       1193.26       1274.87        29.86 o                         
  -5   4  18         17.87         11.43         1.98 o                         
  -4   4  18         12.53         16.34         2.26 o                         
  -3   4  18         46.76         44.24         3.32 o                         
  -2   4  18        103.24        110.95         4.23 o                         
  -1   4  18         34.46         34.18         2.41 o                         
   0   4  18          2.70          5.37         1.48 o                         
   1   4  18        218.85        206.11         9.96 o                         
   2   4  18         31.01         31.50         3.26 o                         
   3   4  18          0.00          1.23         1.40 o                         
   4   4  18          7.43          9.21         1.94 o                         
   5   4  18         17.45         24.38         1.67 o                         
  -8   5  18         54.31         50.00         2.63 o                         
  -7   5  18         13.68         15.78         2.41 o                         
  -6   5  18         44.88         42.13         2.91 o                         
  -5   5  18         42.48         43.42         2.68 o                         
  -4   5  18          0.27          0.11         0.89 o                         
  -3   5  18         71.87         70.09         4.42 o                         
  -2   5  18          1.50          3.92         1.47 o                         
  -1   5  18          0.61         -0.84         1.10 o                         
   0   5  18          1.61          2.33         1.34 o                         
   1   5  18         23.05         15.80         2.00 o                         
   2   5  18         65.15         62.10         8.94 o                         
   3   5  18          7.96          8.65         1.60 o                         
   4   5  18          0.57          0.30         1.01 o                         
  -6   6  18         31.32         20.54         1.73 o                         
  -5   6  18          4.84          5.30         1.25 o                         
  -4   6  18          0.00          1.34         1.10 o                         
  -3   6  18         71.70         68.20         3.81 o                         
  -2   6  18         14.11         11.13         1.01 o                         
  -1   6  18         65.08         63.85         3.66 o                         
   0   6  18          0.01          1.12         0.93 o                         
   1   6  18         14.94         13.00         1.44 o                         
   2   6  18          0.02          0.75         0.76 o                         
  -9   0  19        209.44        234.76         8.96 o                         
  -7   0  19         27.41         25.66         3.30 o                         
  -5   0  19         88.35         89.66         6.10 o                         
  -3   0  19        653.04        668.24        11.44 o                         
  -1   0  19          9.81          6.28         1.09 o                         
   1   0  19          1.35          3.70         0.81 o                         
   3   0  19         93.22        105.92         4.08 o                         
   5   0  19         27.81         30.21         4.63 o                         
   7   0  19        553.16        542.21        12.39 o                         
 -10   1  19         46.83         51.59         2.11 o                         
  -9   1  19        206.91        213.78         5.87 o                         
  -8   1  19          9.87         10.27         1.52 o                         
  -7   1  19          6.23          5.90         1.42 o                         
  -6   1  19          0.75          1.10         0.61 o                         
  -5   1  19        213.79        206.51         3.70 o                         
  -4   1  19        409.43        409.95         6.61 o                         
  -3   1  19         76.91         73.07         2.14 o                         
  -2   1  19         59.18         51.12         1.80 o                         
  -1   1  19          3.47          4.75         0.77 o                         
   0   1  19         28.94         28.13         1.44 o                         
   1   1  19         14.17         14.92         0.92 o                         
   2   1  19          6.18          6.42         0.74 o                         
   3   1  19         36.06         35.46         1.64 o                         
   4   1  19          0.17         -0.74         0.74 o                         
   5   1  19         12.94         13.20         1.47 o                         
   6   1  19         26.26         23.67         1.12 o                         
   7   1  19          2.59          4.04         0.61 o                         
  -9   2  19          0.86          1.75         0.66 o                         
  -8   2  19          0.13          0.00         0.91 o                         
  -7   2  19          2.63          2.68         1.14 o                         
  -6   2  19        290.16        300.79         8.05 o                         
  -5   2  19         15.43         16.34         1.55 o                         
  -4   2  19          0.01          0.93         0.53 o                         
  -3   2  19         27.30         36.59         1.65 o                         
  -2   2  19          9.44         10.65         1.00 o                         
  -1   2  19          1.54          0.37         0.62 o                         
   0   2  19        104.30        102.44         2.67 o                         
   1   2  19          3.14          1.43         0.67 o                         
   2   2  19         18.59         14.24         1.86 o                         
   3   2  19         23.96         23.46         1.92 o                         
   4   2  19         19.07         16.26         1.24 o                         
   5   2  19          5.25          4.04         0.73 o                         
   6   2  19          8.77          6.15         1.40 o                         
   7   2  19          2.53          2.85         0.88 o                         
  -9   3  19        308.71        300.31         8.56 o                         
  -8   3  19          4.33          7.09         1.01 o                         
  -7   3  19          2.30          1.80         1.44 o                         
  -6   3  19          9.78         14.20         1.61 o                         
  -5   3  19        210.47        232.18         6.23 o                         
  -4   3  19        183.07        199.11         8.38 o                         
  -3   3  19         72.97         73.04         3.59 o                         
  -2   3  19         83.13        101.10         5.65 o                         
  -1   3  19         25.29         24.70         1.97 o                         
   0   3  19         80.30         73.14         3.37 o                         
   1   3  19         58.55         55.00         4.10 o                         
   2   3  19          0.80          1.79         0.95 o                         
   3   3  19        128.27        133.22         6.54 o                         
   4   3  19         18.52         18.64         3.24 o                         
   5   3  19        213.23        223.29         7.73 o                         
   6   3  19          6.09          4.27         1.12 o                         
  -8   4  19         86.55         81.81         3.70 o                         
  -7   4  19          0.00         -0.45         0.99 o                         
  -6   4  19         22.93         32.38         2.69 o                         
  -5   4  19         13.89         10.63         1.77 o                         
  -4   4  19         22.59         28.55         2.57 o                         
  -3   4  19        116.18        100.40         5.41 o                         
  -2   4  19         14.47          8.33         1.33 o                         
  -1   4  19        912.71        888.47        49.61 o                         
   0   4  19        103.41         81.13        11.53 o                         
   1   4  19         93.82         95.86        11.80 o                         
   2   4  19          0.06          0.45         1.38 o                         
   3   4  19         31.58         34.71         3.04 o                         
   4   4  19         10.31         11.71         1.70 o                         
  -7   5  19          7.89          9.62         1.29 o                         
  -6   5  19          6.53          2.17         0.70 o                         
  -5   5  19         53.12         58.54         3.54 o                         
  -4   5  19         15.60         13.54         1.90 o                         
  -3   5  19         19.02         18.95         2.22 o                         
  -2   5  19        102.98         97.79         4.87 o                         
  -1   5  19         31.39         31.74         2.67 o                         
   0   5  19         15.33         16.54         1.86 o                         
   1   5  19         76.35         69.54         3.32 o                         
  -4   6  19         39.42         42.40         2.50 o                         
  -3   6  19         46.61         42.18         2.63 o                         
  -2   6  19          1.70          1.70         0.93 o                         
  -1   6  19         56.56         54.16         2.84 o                         
  -8   0  20        327.93        357.11        11.87 o                         
  -6   0  20        139.50        146.82         7.43 o                         
  -4   0  20         37.37         34.83         2.07 o                         
  -2   0  20         11.61         15.10         1.39 o                         
   0   0  20         13.19         11.73         2.23 o                         
   2   0  20        111.49        108.53         5.07 o                         
   4   0  20        168.94        192.25         5.07 o                         
   6   0  20          6.42          8.91         1.44 o                         
  -9   1  20        189.38        181.17         5.49 o                         
  -8   1  20         14.22         14.85         1.64 o                         
  -7   1  20         15.70         17.47         1.79 o                         
  -6   1  20         84.11         84.93         4.57 o                         
  -5   1  20         44.12         52.14         3.11 o                         
  -4   1  20         25.20         30.58         2.48 o                         
  -3   1  20          3.60          3.95         0.77 o                         
  -2   1  20          0.95          0.81         0.66 o                         
  -1   1  20          7.77          6.97         1.01 o                         
   0   1  20         15.08         14.13         1.69 o                         
   1   1  20         67.66         68.08         2.56 o                         
   2   1  20         55.88         50.59         2.12 o                         
   3   1  20        101.01         98.55         3.01 o                         
   4   1  20          1.27          2.88         0.76 o                         
   5   1  20          1.47          1.41         0.52 o                         
   6   1  20         20.23         15.74         1.51 o                         
  -9   2  20         41.93         39.38         2.46 o                         
  -8   2  20          3.58          3.03         0.70 o                         
  -7   2  20         37.96         38.77         2.35 o                         
  -6   2  20         80.99         87.84         3.73 o                         
  -5   2  20          0.87          0.90         1.01 o                         
  -4   2  20         37.14         35.21         2.51 o                         
  -3   2  20        139.37        140.95         6.39 o                         
  -2   2  20         52.45         50.88         3.24 o                         
  -1   2  20         73.22         72.16         3.75 o                         
   0   2  20          0.35          1.27         0.83 o                         
   1   2  20          0.88          2.16         0.80 o                         
   2   2  20         19.73         22.65         1.50 o                         
   3   2  20          1.30          1.57         0.71 o                         
   4   2  20          1.88          2.16         1.15 o                         
   5   2  20         90.45         86.71         4.05 o                         
   6   2  20         29.44         31.39         2.16 o                         
  -8   3  20        140.83        131.16         4.97 o                         
  -7   3  20          0.38          1.09         0.74 o                         
  -6   3  20        242.31        241.25         5.85 o                         
  -5   3  20          7.04          8.16         1.17 o                         
  -4   3  20         10.32          7.82         1.18 o                         
  -3   3  20          2.38          2.67         1.32 o                         
  -2   3  20        380.54        339.11         7.76 o                         
  -1   3  20        309.07        314.27         7.43 o                         
   0   3  20        135.86        147.51         4.76 o                         
   1   3  20         10.06         10.58         2.58 o                         
   2   3  20          6.18          4.42         1.11 o                         
   3   3  20         65.86         63.71         3.34 o                         
   4   3  20          5.21          3.97         1.34 o                         
   5   3  20          7.54          8.17         1.25 o                         
  -8   4  20         58.39         49.28         2.54 o                         
  -7   4  20        101.09         95.94         3.98 o                         
  -6   4  20          5.24         10.20         1.55 o                         
  -5   4  20          2.38          3.75         1.10 o                         
  -4   4  20          1.55          2.74         1.23 o                         
  -3   4  20          0.26          0.94         0.83 o                         
  -2   4  20          0.59          0.38         0.80 o                         
  -1   4  20          2.31          0.81         0.81 o                         
   0   4  20        448.38        366.97        39.20 o                         
   1   4  20         26.91         22.75         2.39 o                         
   2   4  20        123.64        138.62         5.82 o                         
   3   4  20          0.99          1.64         1.03 o                         
  -6   5  20          7.17          4.83         0.99 o                         
  -5   5  20          2.15          1.62         0.86 o                         
  -4   5  20         27.86         31.07         2.39 o                         
  -3   5  20         17.31         17.77         1.90 o                         
  -2   5  20         13.99         17.72         1.83 o                         
  -1   5  20        117.58         83.68         3.77 o                         
  -9   0  21        185.69        187.16         6.61 o                         
  -7   0  21        380.06        376.47        12.14 o                         
  -5   0  21          6.92         11.51         2.31 o                         
  -3   0  21         81.93         73.72         5.09 o                         
  -1   0  21         41.39         54.52         4.36 o                         
   1   0  21        158.72        163.27         5.05 o                         
   3   0  21         43.85         50.19         3.26 o                         
   5   0  21        169.43        191.10         6.46 o                         
  -8   1  21        204.33        199.53         5.27 o                         
  -7   1  21         54.73         61.44         2.90 o                         
  -6   1  21         37.47         44.68         4.46 o                         
  -5   1  21          9.43          9.68         2.14 o                         
  -4   1  21         81.22         76.31         3.56 o                         
  -3   1  21         38.01         27.27         4.03 o                         
  -2   1  21          8.75          8.71         1.62 o                         
  -1   1  21          2.55          2.66         1.13 o                         
   0   1  21          0.47          0.59         0.64 o                         
   1   1  21          5.26          2.66         0.70 o                         
   2   1  21          0.09          0.61         0.69 o                         
   3   1  21          9.44          3.62         0.75 o                         
   4   1  21          1.46          0.26         0.47 o                         
   5   1  21         27.40         27.46         2.22 o                         
  -8   2  21        158.82        154.83         5.42 o                         
  -7   2  21         11.92         12.96         1.29 o                         
  -6   2  21          6.17          7.14         1.44 o                         
  -5   2  21          9.62         11.71         1.44 o                         
  -4   2  21          6.93          8.24         1.30 o                         
  -3   2  21          2.73          2.49         1.02 o                         
  -2   2  21         42.18         40.52         2.61 o                         
  -1   2  21        291.78        302.39         6.08 o                         
   0   2  21        192.55        189.88         4.47 o                         
   1   2  21         17.81         22.19         1.44 o                         
   2   2  21          0.06          0.74         0.62 o                         
   3   2  21          0.38          1.41         0.71 o                         
   4   2  21         30.04         32.08         2.39 o                         
   5   2  21          3.15          2.96         0.88 o                         
  -7   3  21         60.61         57.39         3.00 o                         
  -6   3  21         28.83         32.38         2.41 o                         
  -5   3  21          7.25          6.63         0.97 o                         
  -4   3  21          7.32          6.27         1.44 o                         
  -3   3  21         36.44         40.08         5.08 o                         
  -2   3  21          5.22          4.33         0.80 o                         
  -1   3  21        132.24        125.80         4.04 o                         
   0   3  21        109.46        115.20        10.57 o                         
   1   3  21         16.61         13.21         1.28 o                         
   2   3  21         32.03         34.62         2.85 o                         
   3   3  21         91.31         89.75         4.26 o                         
  -6   4  21         57.28         50.47         2.80 o                         
  -5   4  21         92.64         96.65         4.24 o                         
  -4   4  21        136.72        142.93         5.47 o                         
  -3   4  21         62.96         56.27         3.23 o                         
  -2   4  21          2.72          1.37         0.65 o                         
  -1   4  21          0.29          0.83         0.58 o                         
   0   4  21          0.92          1.12         1.08 o                         
   1   4  21        225.69        249.80         7.94 o                         
   2   4  21         25.97         26.41         2.09 o                         
  -6   0  22         67.85         68.60         4.27 o                         
  -4   0  22         14.69         13.61         2.26 o                         
  -2   0  22        189.64        224.89         8.79 o                         
   0   0  22         44.35         54.42         2.64 o                         
   2   0  22        143.89        154.14         6.71 o                         
   4   0  22         59.10         63.05         3.21 o                         
  -7   1  22          9.86         13.47         1.87 o                         
  -6   1  22          1.62          0.15         0.78 o                         
  -5   1  22         54.82         60.34         2.85 o                         
  -4   1  22         28.74         28.79         3.32 o                         
  -3   1  22         29.41         27.81         2.05 o                         
  -2   1  22          0.45          0.56         0.90 o                         
  -1   1  22          1.02          1.70         0.65 o                         
   0   1  22          7.71         10.30         0.88 o                         
   1   1  22          9.11         13.92         1.15 o                         
   2   1  22         89.66         93.55         2.59 o                         
   3   1  22          2.27          3.49         0.75 o                         
   4   1  22         57.21         67.29         3.32 o                         
  -7   2  22          5.64          6.12         1.14 o                         
  -6   2  22          3.45          4.88         1.08 o                         
  -5   2  22          7.09          4.44         0.88 o                         
  -4   2  22         19.52         22.21         1.71 o                         
  -3   2  22         63.69         63.94         3.88 o                         
  -2   2  22         44.37         48.61         2.03 o                         
  -1   2  22         26.52         24.19         1.47 o                         
   0   2  22        144.61        147.28         4.36 o                         
   1   2  22          0.45          0.64         0.71 o                         
   2   2  22          2.06          3.28         1.23 o                         
   3   2  22         42.84         39.72         2.50 o                         
  -5   3  22          1.51          1.65         0.64 o                         
  -4   3  22         10.26         11.02         1.06 o                         
  -3   3  22         95.10         94.13         9.93 o                         
  -2   3  22         91.86         93.72         4.65 o                         
  -1   3  22          0.33          1.04         1.23 o                         
   0   3  22         83.82         88.71         4.39 o                         
   1   3  22          4.06          1.81         1.06 o                         
   2   3  22         17.78         21.37         1.94 o                         
  -5   0  23          0.17          0.88         1.03 o                         
  -3   0  23          3.03          7.09         1.60 o                         
  -1   0  23         81.95         89.33         3.17 o                         
   1   0  23        106.66        143.57         8.14 o                         
  -5   1  23         56.51         59.36         2.50 o                         
  -4   1  23         11.42          8.84         1.34 o                         
  -3   1  23         37.34         38.28         2.18 o                         
  -2   1  23          6.43          2.37         0.58 o                         
  -1   1  23          0.15         -0.28         0.47 o                         
   0   1  23          5.15          3.26         0.85 o                         
   1   1  23         42.79         43.11         2.37 o                         
  -4   2  23          3.56          2.35         1.16 o                         
  -3   2  23        219.54        219.94         5.20 o                         
  -2   2  23         49.62         48.87         2.95 o                         
  -1   2  23         25.95         25.96         2.35 o                         
   0   2  23         20.66         18.05         1.88 o                         
   1   2  23         57.96         57.69         3.10 o                         
  -3   3  23          2.23          3.71         1.04 o                         
  -2   3  23         16.90         16.02         1.66 o                         
  -1   3  23        120.51        131.97         4.91 o                         
   0   3  23          7.80         12.10         1.44 o                         
  -4   0  24          0.55          2.26         0.90 o                         
  -2   0  24         28.57         27.64         2.03 o                         
  -5   1  24          0.01         -0.21         0.67 o                         
  -4   1  24          2.48          3.73         0.95 o                         
  -3   1  24          0.18          0.97         0.84 o                         
  -2   1  24        107.37        126.47         4.82 o                         
  -1   1  24          2.63          1.92         0.91 o                         
  -3   2  24          7.81         11.10         1.32 o                         
  -2   2  24        313.50        306.29         8.40 o                         
                                                                                
